# Supplementary material for: Fibrotic Myofibroblasts Manifest Genome-Wide Derangements of Translational Control
Source: PLoS One. 2008 Sep 16;3(9):e3220. doi: 10.1371/journal.pone.0003220 (PMC2528966; doi:10.1371/journal.pone.0003220)
Supplement: Table S1 — (0.21 MB XLS) [file pone.0003220.s003.xls]

## Sheet: Sheet1
Table S1. Genes that were identified as translationally regulated in the contracile condition.
Refseq	Geneid	Genesymbol	Gene description	Annotation	Fold change (IPF vs control)	q-value (%)
NM_000266	4693	NDP	Norrie disease (pseudoglioma)	;extracellular space;vacuole organization and biogenesis;signal transduction;cell-cell signaling;nervous system development;visual perception;sensory perception of sound;growth factor activity;cell proliferation;response to stimulus	0.127651	14.0176
NM_025113	80183	C13orf18	chromosome 13 open reading frame 18	;protein phosphatase inhibitor activity	0.170428	14.7261
NM_001432	2069	EREG	epiregulin	;regulation of progression through cell cycle;angiogenesis;ovarian cumulus expansion;oocyte maturation;epidermal growth factor receptor binding;protein binding;extracellular space;integral to plasma membrane;female meiosis;epidermal growth factor receptor signaling pathway;cell-cell signaling;growth factor activity;negative regulation of cell proliferation;mRNA transcription;organ morphogenesis;m…	0.183011	14.0176
NM_032333	84293	C10orf58	chromosome 10 open reading frame 58		0.20092	13.5299
NM_002053	2633	GBP1	guanylate binding protein 1, interferon-inducible, 67kDa	;nucleotide binding;GTPase activity;GTP binding;GTP binding;immune response;membrane	0.232858	6.28218
NM_003914	8900	CCNA1	cyclin A1	;regulation of cyclin dependent protein kinase activity;protein binding;nucleus;cytosol;cell cycle;mitosis;meiosis;male meiosis I;spermatogenesis;cell division	0.236062	13.5299
NM_057168, NM_016087	51384	WNT16	wingless-type MMTV integration site family, member 16	;signal transducer activity;extracellular matrix structural constituent;extracellular region;frizzled-2 signaling pathway;cell-cell signaling;development	0.240841	14.0176
NM_033495	90293	KLHL13	kelch-like 13 (Drosophila)	;protein binding	0.248965	13.5299
NM_001624	202	AIM1	absent in melanoma 1	;biological process unknown;sugar binding;molecular function unknown;cellular component unknown	0.27688	14.7261
NM_000345, NM_007308	6622	SNCA	synuclein, alpha (non A4 component of amyloid precursor)	;protein binding;cytoplasm;anti-apoptosis;central nervous system development	0.294673	14.0627
NM_145244	115265	DDIT4L	DNA-damage-inducible transcript 4-like		0.316855	13.5299
NM_006472	10628	TXNIP	thioredoxin interacting protein	;biological process unknown;molecular function unknown;cellular component unknown	0.322517	13.5299
NM_024560	79611	FLJ21963	FLJ21963 protein		0.324396	13.5299
NM_024697, NM_003417	79750	ZNF659	zinc finger protein 659	;nucleic acid binding;nucleus;zinc ion binding;metal ion binding	0.349775	14.4637
NM_018057, NM_182767	55117	SLC6A15	solute carrier family 6, member 15	;neurotransmitter:sodium symporter activity;integral to plasma membrane;neurotransmitter transport;neurotransmitter transport;symporter activity;membrane	0.356409	14.8526
NM_017771	54899	PXK	PX domain containing serine/threonine kinase	;nucleotide binding;actin binding;protein kinase activity;protein binding;ATP binding;cytoplasm;protein amino acid phosphorylation;intracellular signaling cascade;phosphoinositide binding;regulation of synaptic transmission	0.363036	14.4637
NM_004538	4675	NAP1L3	nucleosome assembly protein 1-like 3	;nucleus;chromatin assembly complex;nucleosome assembly	0.36389	14.0176
NM_001223, NM_033292, NM_033293, NM_033294	834	CASP1	caspase 1, apoptosis-related cysteine peptidase (interleukin 1, beta, convertase)	;signal transducer activity;protein binding;protein binding;intracellular;proteolysis;proteolysis;signal transduction;cysteine-type peptidase activity;caspase activator activity;caspase activity;caspase activity;regulation of apoptosis;positive regulation of I-kappaB kinase/NF-kappaB cascade	0.368191	14.0176
NM_001033	6240	RRM1	ribonucleotide reductase M1 polypeptide	;nucleotide binding;ribonucleoside-diphosphate reductase activity;ATP binding;ribonucleoside-diphosphate reductase complex;DNA replication;oxidoreductase activity	0.368409	13.5299
NM_002637	5255	PHKA1	phosphorylase kinase, alpha 1 (muscle)	;phosphorylase kinase activity;calmodulin binding;carbohydrate metabolism;glycogen catabolism;generation of precursor metabolites and energy;phosphorylase kinase regulator activity;membrane	0.374982	13.5299
NM_030917	81608	FIP1L1	FIP1 like 1 (S. cerevisiae)	;RNA binding;nucleus;mRNA processing	0.376288	13.5299
NM_003944	8991	SELENBP1	selenium binding protein 1	;selenium binding;selenium binding	0.380187	14.0176
XM_044178				;	0.382853	13.5299
XM_936467, XM_043653				;	0.383861	14.0176
NM_019610	494115	RBMXL1	RNA binding motif protein, X-linked-like 1		0.395847	13.5299
NM_004120	2634	GBP2	guanylate binding protein 2, interferon-inducible	;nucleotide binding;GTPase activity;GTP binding;immune response;membrane	0.407895	13.5299
NM_000346	6662	SOX9	SRY (sex determining region Y)-box 9 (campomelic dysplasia, autosomal sex-reversal)	;skeletal development;cartilage condensation;DNA binding;specific RNA polymerase II transcription factor activity;nucleus;transcription;regulation of transcription from RNA polymerase II promoter	0.408206	14.0176
NM_002436	4354	MPP1	membrane protein, palmitoylated 1, 55kDa	;guanylate kinase activity;protein binding;membrane fraction;integral to plasma membrane;signal transduction;membrane	0.410342	13.5299
NM_017872	54974	ICF45	interphase cyctoplasmic foci protein 45		0.412387	13.5299
NM_000895	4048	LTA4H	leukotriene A4 hydrolase	;membrane alanyl aminopeptidase activity;epoxide hydrolase activity;epoxide hydrolase activity;proteolysis;inflammatory response;inflammatory response;peptidase activity;metallopeptidase activity;zinc ion binding;zinc ion binding;leukotriene biosynthesis;leukotriene biosynthesis;metal ion binding	0.419249	13.5299
XM_936643				;	0.427188	14.7261
NM_005587	4205	MEF2A	MADS box transcription enhancer factor 2, polypeptide A (myocyte enhancer factor 2A)	;transcription factor activity;transcription factor activity;transcription coactivator activity;nucleus;nucleus;transcription;regulation of transcription, DNA-dependent;transcription from RNA polymerase II promoter;muscle development;sequence-specific DNA binding	0.430602	13.5299
NM_018094	23708	GSPT2	G1 to S phase transition 2		0.430732	14.5686
NM_001011515, NM_001011516	10611	PDLIM5	PDZ and LIM domain 5	;actin binding;protein kinase C binding;protein binding;membrane fraction;cytosol;heart development;zinc ion binding;receptor signaling complex scaffold activity;actinin binding;metal ion binding	0.432315	13.5299
NM_006366	10486	CAP2	CAP, adenylate cyclase-associated protein, 2 (yeast)	;establishment and/or maintenance of cell polarity;signal transduction;adenylate cyclase activation;membrane	0.438086	14.8526
NM_005037, NM_138711, NM_138712, NM_015869	5468	PPARG	peroxisome proliferative activated receptor, gamma	;transcription factor activity;steroid hormone receptor activity;protein binding;nucleus;generation of precursor metabolites and energy;transcription;regulation of transcription from RNA polymerase II promoter;lipid metabolism;signal transduction;response to nutrient;zinc ion binding;sequence-specific DNA binding;metal ion binding;white fat cell differentiation	0.438169	13.5299
NM_001976, NM_053013	2027	ENO3	enolase 3 (beta, muscle)	;phosphopyruvate hydratase complex;magnesium ion binding;phosphopyruvate hydratase activity;glycolysis;lyase activity	0.44696	13.5299
NM_181523, NM_181504, NM_181524	5295	PIK3R1	phosphoinositide-3-kinase, regulatory subunit 1 (p85 alpha)	;insulin receptor binding;insulin-like growth factor receptor binding;phosphatidylinositol binding;phosphoinositide 3-kinase complex;intracellular signaling cascade;intracellular signaling cascade;insulin receptor signaling pathway;kinase activity;protein phosphatase binding;phosphoinositide 3-kinase regulator activity;phosphoinositide 3-kinase regulator activity;phosphoinositide 3-kinase complex…	0.450552	14.7261
NM_014845	9896	KIAA0274	KIAA0274		0.454827	14.0176
NM_016262	51175	TUBE1	tubulin, epsilon 1	;nucleotide binding;pericentriolar material;GTPase activity;structural molecule activity;structural constituent of cytoskeleton;GTP binding;microtubule;microtubule-based movement;centrosome cycle;protein complex;protein polymerization	0.458248	14.8526
NM_016448	51514	DTL	denticleless homolog (Drosophila)		0.459104	14.8526
NM_003384	7443	VRK1	vaccinia related kinase 1	;nucleotide binding;protein serine/threonine kinase activity;ATP binding;protein amino acid phosphorylation;transferase activity	0.460575	14.0176
NM_001905	1503	CTPS	CTP synthase	;CTP synthase activity;nucleobase, nucleoside, nucleotide and nucleic acid metabolism;pyrimidine nucleotide biosynthesis;glutamine metabolism;ligase activity;response to drug	0.465711	13.5299
NM_018062	55120	FANCL	Fanconi anemia, complementation group L	;nucleus;DNA repair;ubiquitin cycle;zinc ion binding;ligase activity;metal ion binding	0.466514	13.5299
NM_003193	6905	TBCE	tubulin-specific chaperone e	;cytoskeleton;microtubule;protein folding;beta-tubulin folding;unfolded protein binding;chaperone binding	0.467095	13.5299
NM_015231	23279	NUP160	nucleoporin 160kDa	;nucleocytoplasmic transporter activity;protein binding;nucleus;nuclear pore;mRNA export from nucleus;transport	0.467757	13.5299
NM_003935	8940	TOP3B	topoisomerase (DNA) III beta	;DNA topoisomerase type I activity;DNA topoisomerase (ATP-hydrolyzing) activity;protein binding;nucleus;chromosome;DNA topological change;DNA unwinding during replication;DNA modification;chromosome organization and biogenesis (sensu Eukaryota)	0.469535	13.5299
NM_018214	55227	LRRC1	leucine rich repeat containing 1	;membrane	0.472744	13.5299
NM_133436, NM_001673, NM_183356	440	ASNS	asparagine synthetase	;asparagine synthase (glutamine-hydrolyzing) activity;soluble fraction;asparagine biosynthesis;glutamine metabolism;metabolism;amino acid biosynthesis;ligase activity	0.47395	14.8526
XM_937514				;	0.476618	13.5299
NM_002395	4199	ME1	malic enzyme 1, NADP(+)-dependent, cytosolic	;malate dehydrogenase (oxaloacetate-decarboxylating) (NADP+) activity;cytosol;carbohydrate metabolism;tricarboxylic acid cycle;malate metabolism;oxidoreductase activity;metal ion binding;NAD binding	0.479905	14.0176
NM_006832	10979	PLEKHC1	pleckstrin homology domain containing, family C (with FERM domain) member 1	;stress fiber;protein binding;cytoskeleton;cell adhesion;regulation of cell shape;actin cytoskeleton organization and biogenesis	0.481524	14.8526
NM_175085	2618	GART	phosphoribosylglycinamide formyltransferase, phosphoribosylglycinamide synthetase, phosphoribosylaminoimidazole synthetase	;catalytic activity;phosphoribosylamine-glycine ligase activity;phosphoribosylformylglycinamidine cyclo-ligase activity;phosphoribosylglycinamide formyltransferase activity;cytoplasm;purine nucleotide biosynthesis;'de novo' IMP biosynthesis;biosynthesis;purine base biosynthesis;transferase activity;ligase activity	0.481883	13.5299
NM_052950	115825	WDFY2	WD repeat and FYVE domain containing 2	;zinc ion binding;metal ion binding	0.48478	13.5299
NM_031361, NM_005713	10087	COL4A3BP	collagen, type IV, alpha 3 (Goodpasture antigen) binding protein	;protein serine/threonine kinase activity;protein amino acid phosphorylation;immune response;cellular component unknown;transferase activity	0.48657	14.8526
NM_152720, NM_002498	4752	NEK3	NIMA (never in mitosis gene a)-related kinase 3	;nucleotide binding;magnesium ion binding;protein kinase activity;protein serine/threonine kinase activity;protein-tyrosine kinase activity;protein binding;ATP binding;ATP binding;nucleus;protein amino acid phosphorylation;protein amino acid phosphorylation;cell cycle;mitosis;transferase activity;cell division	0.488032	14.8526
NM_144569	90853	SPOCD1	SPOC domain containing 1		0.492296	14.0176
NM_015915, NM_181598	51062	SPG3A	spastic paraplegia 3A (autosomal dominant)	;nucleotide binding;GTPase activity;GTP binding;immune response	0.49267	13.5299
NM_021947	63826	SRR	serine racemase	;amino acid metabolism;L-serine metabolism;metabolism;isomerase activity;racemase and epimerase activity, acting on amino acids and derivatives	0.494579	14.5686
NM_004674	9070	ASH2L	ash2 (absent, small, or homeotic)-like (Drosophila)	;DNA binding;protein binding;nucleus;transcription;regulation of transcription, DNA-dependent;transcription from RNA polymerase II promoter;zinc ion binding;hemopoiesis;transcription regulator activity;metal ion binding	0.494627	13.5299
NM_002669	5356	PLRG1	pleiotropic regulator 1 (PRL1 homolog, Arabidopsis)	;nuclear mRNA splicing, via spliceosome;transcription corepressor activity;signal transducer activity;spliceosome complex	0.499139	13.5299
NM_015907	51056	LAP3	leucine aminopeptidase 3	;magnesium ion binding;leucyl aminopeptidase activity;cytoplasm;proteolysis;peptidase activity;zinc ion binding;prolyl aminopeptidase activity;protein metabolism;manganese ion binding	0.500159	13.5299
NM_002685, NM_001001998	5394	EXOSC10	exosome component 10	;mRNA catabolism, nonsense-mediated decay;RNA binding;protein serine/threonine kinase activity;nucleus;nucleolus;rRNA processing;3'-5' exonuclease activity;hydrolase activity;identical protein binding	0.50162	14.0627
NM_017954, NM_001009571	93664	CADPS2	Ca2+-dependent activator protein for secretion 2	;calcium ion binding;exocytosis;lipid binding;protein transport;membrane;synapse	0.501702	14.7261
NM_001008662, NM_001008661	56267	RP11-82K18.3	kynurenine aminotransferase III	;nucleotide binding;nucleic acid binding;transaminase activity;biosynthesis;transferase activity, transferring nitrogenous groups;1-aminocyclopropane-1-carboxylate synthase activity	0.50174	13.5299
NM_016213	9325	TRIP4	thyroid hormone receptor interactor 4	;transcription coactivator activity;nucleus;cytoplasm;regulation of transcription, DNA-dependent;transcription from RNA polymerase II promoter;zinc ion binding;ligand-dependent nuclear receptor binding;metal ion binding	0.502008	13.5299
NM_003115	6675	UAP1	UDP-N-acteylglucosamine pyrophosphorylase 1	;UDP-N-acetylglucosamine diphosphorylase activity;UDP-N-acetylglucosamine biosynthesis;metabolism;transferase activity;nucleotidyltransferase activity	0.507665	14.0176
NM_015589	23034	SAMD4A	sterile alpha motif domain containing 4A		0.509576	14.7261
NM_024700	79753	SNIP1	Smad nuclear interacting protein 1	;nucleus	0.509719	14.5686
NM_006431	10576	CCT2	chaperonin containing TCP1, subunit 2 (beta)	;regulation of progression through cell cycle;nucleotide binding;ATP binding;cytosol;protein folding;unfolded protein binding	0.510229	14.4637
NM_004661	8697	CDC23	CDC23 (cell division cycle 23, yeast, homolog)	;regulation of progression through cell cycle;G1 phase of mitotic cell cycle;ubiquitin-protein ligase activity;binding;anaphase-promoting complex;ubiquitin-dependent protein catabolism;ubiquitin cycle;cell cycle;mitotic metaphase plate congression;regulation of exit from mitosis;regulation of mitotic metaphase/anaphase transition;cell division	0.519829	13.5299
NM_001690	523	ATP6V1A	ATPase, H+ transporting, lysosomal 70kDa, V1 subunit A	;nucleotide binding;ATP binding;integral to plasma membrane;ion transport;ATP synthesis coupled proton transport;proton transport;proton-transporting two-sector ATPase complex;hydrolase activity;metal ion binding;hydrogen-transporting ATP synthase activity, rotational mechanism;hydrogen-transporting ATPase activity, rotational mechanism	0.520802	14.7261
NM_006642	10806	SDCCAG8	serologically defined colon cancer antigen 8		0.522618	13.5299
NM_002532	4927	NUP88	nucleoporin 88kDa	;transporter activity;nucleus;nuclear pore;protein transport	0.523733	14.0176
NM_006559	10657	KHDRBS1	KH domain containing, RNA binding, signal transduction associated 1	;G2/M transition of mitotic cell cycle;DNA binding;RNA binding;SH3/SH2 adaptor activity;protein binding;nucleus;transcription;regulation of transcription, DNA-dependent;mRNA processing;cell cycle;cell cycle arrest;cell surface receptor linked signal transduction;cell proliferation;membrane;negative regulation of transcription;transcriptional repressor activity;regulation of RNA export from nucleus	0.523936	14.8526
NM_018132	55166	C6orf139	chromosome 6 open reading frame 139		0.525426	13.5299
NM_002079	2805	GOT1	glutamic-oxaloacetic transaminase 1, soluble (aspartate aminotransferase 1)	;aspartate transaminase activity;cytosol;amino acid metabolism;aspartate catabolism;biosynthesis	0.528994	14.0176
NM_000288	5191	PEX7	peroxisomal biogenesis factor 7	;peroxisome targeting signal-2 binding;peroxisome;protein transport	0.53287	13.5299
NM_016146	51399	TRAPPC4	trafficking protein particle complex 4	;protein binding;endoplasmic reticulum;Golgi stack;Golgi cis-face;ER to Golgi vesicle-mediated transport;synaptic vesicle;vesicle-mediated transport;dendrite morphogenesis;dendrite;synapse;neurotransmitter receptor biosynthesis	0.536884	13.5299
NM_016004	51098	IFT52	intraflagellar transport 52 homolog (Chlamydomonas)		0.537217	13.5299
NM_015634	26128	KIAA1279	KIAA1279	;protein binding	0.541768	14.0176
NM_020423	57147	SCYL3	SCY1-like 3 (S. cerevisiae)	;protein kinase activity;protein binding;ATP binding;Golgi stack;protein amino acid phosphorylation;cell migration;lamellipodium	0.553889	13.5299
NM_016556, NM_013290	29893	PSMC3IP	PSMC3 interacting protein		0.557018	14.5686
NM_033307, NM_033306, NM_001225	837	CASP4	caspase 4, apoptosis-related cysteine peptidase	;protein binding;intracellular;cytoplasm;proteolysis;proteolysis;induction of apoptosis;cysteine-type peptidase activity;caspase activity;regulation of apoptosis	0.558028	14.8526
NM_018256	55759	WDR12	WD repeat domain 12	;nucleus	0.561567	14.0176
NM_003620	8493	PPM1D	protein phosphatase 1D magnesium-dependent, delta isoform	;regulation of progression through cell cycle;magnesium ion binding;nucleus;protein amino acid dephosphorylation;cell cycle;negative regulation of cell proliferation;protein serine/threonine phosphatase complex;response to radiation;protein phosphatase type 2C activity;hydrolase activity;manganese ion binding	0.562093	14.0176
NM_004515	3608	ILF2	interleukin enhancer binding factor 2, 45kDa	;DNA binding;RNA polymerase II transcription factor activity;RNA binding;double-stranded RNA binding;protein binding;ATP binding;nucleus;nucleolus;transcription;immune response;transferase activity;positive regulation of transcription, DNA-dependent	0.564828	14.0176
NM_022838	64860	ARMCX5	armadillo repeat containing, X-linked 5	;binding	0.567187	14.8526
NM_181503	11340	EXOSC8	exosome component 8	;biological process unknown;3'-5'-exoribonuclease activity;exosome (RNase complex);RNA binding;exonuclease activity;molecular function unknown;nucleus;rRNA processing;cellular component unknown;hydrolase activity;identical protein binding	0.567498	14.0176
NM_175850, NM_175849, NM_175848, NM_006892	1789	DNMT3B	DNA (cytosine-5-)-methyltransferase 3 beta	;DNA binding;DNA (cytosine-5-)-methyltransferase activity;protein binding;nucleus;DNA methylation;DNA methylation;methyltransferase activity;zinc ion binding;site-specific DNA-methyltransferase (cytosine-specific) activity;site-specific DNA-methyltransferase (cytosine-specific) activity;transferase activity;metal ion binding	0.568767	14.7261
NM_001017406	64766	S100PBP	S100P binding protein		0.569496	14.5686
NM_022733	64744	SMAP1L	stromal membrane-associated protein 1-like	;regulation of GTPase activity	0.570105	13.5299
NM_024668, NM_017978	54882	ANKHD1	ankyrin repeat and KH domain containing 1		0.570222	14.0176
NM_022745	64756	ATPAF1	ATP synthase mitochondrial F1 complex assembly factor 1	;mitochondrion;protein complex assembly	0.572424	13.5299
NM_004506	3298	HSF2	heat shock transcription factor 2	;transcription factor activity;transcription coactivator activity;nucleus;transcription;regulation of transcription, DNA-dependent;transcription from RNA polymerase II promoter;protein folding;response to unfolded protein;sequence-specific DNA binding	0.57377	14.0176
NM_018559	55425	KIAA1704	KIAA1704		0.578051	14.0176
NM_138394	92906	HNRPLL	heterogeneous nuclear ribonucleoprotein L-like	;nucleotide binding;RNA binding;nucleus;mRNA processing;ribonucleoprotein complex	0.57833	13.5299
NM_201647, NM_006463, NM_213622	10617	STAMBP	STAM binding protein	;ubiquitin thiolesterase activity;protein binding;nucleus;ubiquitin cycle;JAK-STAT cascade;metallopeptidase activity;zinc ion binding;positive regulation of cell proliferation;membrane;metal ion binding	0.58217	13.5299
NM_020365	8891	EIF2B3	eukaryotic translation initiation factor 2B, subunit 3 gamma, 58kDa	;translation initiation factor activity;translation initiation factor activity;cytoplasm;protein biosynthesis;translational initiation;biosynthesis;response to virus;nucleotidyltransferase activity	0.582272	13.5299
NM_001034192, NM_006903, NM_176869, NM_001034191, NM_001034193	27068	PPA2	pyrophosphatase (inorganic) 2	;magnesium ion binding;inorganic diphosphatase activity;cytoplasm;mitochondrion;phosphate metabolism;hydrolase activity	0.58237	14.7261
NM_006430	10575	CCT4	chaperonin containing TCP1, subunit 4 (delta)	;regulation of progression through cell cycle;nucleotide binding;ATP binding;cytoplasm;protein folding;unfolded protein binding	0.582816	14.0176
NM_207504	401459	FLJ46365	FLJ46365 protein		0.58375	14.8526
NM_005455, NM_203350	9406	ZNF265	zinc finger protein 265	;transcription factor activity;RNA binding;nucleus;zinc ion binding;RNA splicing;metal ion binding	0.585578	13.5299
NM_002787	5683	PSMA2	proteasome (prosome, macropain) subunit, alpha type, 2	;threonine endopeptidase activity;cytosol;proteasome core complex (sensu Eukaryota);ubiquitin-dependent protein catabolism	0.586727	13.5299
NM_053053	117143	TADA1L	transcriptional adaptor 1 (HFI1 homolog, yeast)-like		0.587432	14.7261
NM_006602	10732	TCFL5	transcription factor-like 5 (basic helix-loop-helix)	;transcription factor activity;protein binding;protein binding;nucleus;nucleus;regulation of transcription, DNA-dependent;transcription from RNA polymerase II promoter;spermatogenesis;spermatogenesis;transcription regulator activity;regulation of cell proliferation;regulation of cell proliferation;regulation of transcription;regulation of cell differentiation;regulation of cell differentiation	0.587568	14.7261
NM_006513	6301	SARS	seryl-tRNA synthetase	;nucleotide binding;RNA binding;serine-tRNA ligase activity;serine-tRNA ligase activity;ATP binding;soluble fraction;cytoplasm;protein biosynthesis;seryl-tRNA aminoacylation;tRNA processing;ligase activity	0.58803	14.8526
NM_014744	9779	TBC1D5	TBC1 domain family, member 5	;GTPase activator activity	0.588522	14.0176
NM_032930	85016	C11orf70	chromosome 11 open reading frame 70		0.59128	14.5686
NM_004323	573	BAG1	BCL2-associated athanogene	;receptor signaling protein activity;protein binding;cytoplasm;protein folding;protein modification;apoptosis;anti-apoptosis;cell surface receptor linked signal transduction;unfolded protein binding	0.591507	13.5299
NM_016129	51138	COPS4	COP9 constitutive photomorphogenic homolog subunit 4 (Arabidopsis)	;protein binding;signalosome complex	0.591784	14.0176
NM_016091	51386	EIF3S6IP	eukaryotic translation initiation factor 3, subunit 6 interacting protein	;protein binding;protein biosynthesis	0.593216	13.5299
NM_012260	26061	PHYH2	phytanoyl-CoA 2-hydroxylase 2	;magnesium ion binding;peroxisome;lipid metabolism;carbon-carbon lyase activity;thiamin pyrophosphate binding;identical protein binding	0.595481	13.5299
NM_025065	80135	BXDC5	brix domain containing 5	;nucleus;nucleolus;rRNA processing;rRNA binding	0.601707	14.5686
NM_004964	3065	HDAC1	histone deacetylase 1	;histone deacetylase complex;transcription factor activity;histone deacetylase activity;nucleus;nucleus;cytoplasm;transcription;regulation of transcription, DNA-dependent;anti-apoptosis;transcription factor binding;chromatin modification;histone deacetylation;hydrolase activity;identical protein binding	0.603142	13.5299
NM_014814	9861	PSMD6	proteasome (prosome, macropain) 26S subunit, non-ATPase, 6	;proteasome complex (sensu Eukaryota);binding;cytosol;ATP-dependent proteolysis;ATPase activity	0.606959	13.5299
NM_021159	5910	RAP1GDS1	RAP1, GTP-GDP dissociation stimulator 1	;biological process unknown;GTPase activator activity;binding;cytoskeleton;cellular component unknown	0.607232	14.5686
NM_006831	10978	HEAB	ATP/GTP-binding protein	;nucleotide binding;ATP binding;GTP binding;nucleus;mRNA processing	0.607284	14.0176
NM_144970	159013	CXorf38	chromosome X open reading frame 38		0.607637	14.8526
NM_031922	85021	REPS1	RALBP1 associated Eps domain containing 1	;calcium ion binding	0.60855	14.7261
NM_001551	3476	IGBP1	immunoglobulin (CD79A) binding protein 1	;cytoplasm;protein phosphatase type 2A regulator activity;response to biotic stimulus;regulation of signal transduction;B cell activation	0.609424	13.5299
NM_030978	81873	ARPC5L	actin related protein 2/3 complex, subunit 5-like		0.609464	14.0176
NM_138421	113174	SAAL1	serum amyloid A-like 1		0.611249	13.5299
NM_016930	53407	STX18	syntaxin 18	;endoplasmic reticulum;Golgi stack;intracellular protein transport;ER to Golgi vesicle-mediated transport;vesicle docking during exocytosis;protein transporter activity;membrane;integral to membrane	0.612961	14.7261
NM_014169	29082	CHMP4A	chromatin modifying protein 4A	;molecular function unknown;lipid binding;protein transport;membrane	0.616361	13.5299
NM_007342	11097	NUPL2	nucleoporin like 2	;nucleic acid binding;nuclear export signal receptor activity;protein binding;nucleus;nuclear pore;mRNA processing;mRNA export from nucleus;protein export from nucleus;zinc ion binding;protein transport;metal ion binding	0.616495	14.7261
NM_001032293, NM_003457	7756	ZNF207	zinc finger protein 207	;transcription factor activity;nucleus;regulation of transcription, DNA-dependent;zinc ion binding;metal ion binding	0.617319	14.8526
NM_017446, NM_080794	54148	MRPL39	mitochondrial ribosomal protein L39	;biological process unknown;iron ion binding;molecular function unknown;mitochondrion;mitochondrial ribosome;electron transport;ribonucleoprotein complex	0.634254	14.0176
NM_014062	28987	PSMD8BP1	PSMD8 binding protein 1		0.634953	13.5299
NM_015700, NM_001002756, NM_001002755, NM_001002757	27247	HIRIP5	HIRA interacting protein 5		0.637324	14.0176
NM_002803	5701	PSMC2	proteasome (prosome, macropain) 26S subunit, ATPase, 2	;nucleotide binding;proteasome complex (sensu Eukaryota);ATP binding;nucleus;cytosol;proteolysis;hydrolase activity;nucleoside-triphosphatase activity;protein catabolism	0.638411	14.7261
NM_003653	8533	COPS3	COP9 constitutive photomorphogenic homolog subunit 3 (Arabidopsis)	;protein binding;signalosome complex	0.640584	14.7261
NM_002893	5931	RBBP7	retinoblastoma binding protein 7	;protein binding;nucleus;DNA replication;transcription;regulation of transcription, DNA-dependent;development;cell proliferation;chromatin modification	0.642736	13.5299
NM_006468	10623	POLR3C	polymerase (RNA) III (DNA directed) polypeptide C (62kD)	;DNA binding;DNA-directed RNA polymerase activity;DNA-directed RNA polymerase activity;nucleus;DNA-directed RNA polymerase III complex;transcription;regulation of transcription from RNA polymerase III promoter;transferase activity	0.644194	14.0176
XM_941016, XM_928169				;	0.647922	14.7261
NM_004075	1407	CRY1	cryptochrome 1 (photolyase-like)	;DNA binding;DNA photolyase activity;mitochondrion;DNA repair;visual perception;circadian rhythm;G-protein coupled photoreceptor activity;lyase activity	0.652256	14.5686
NM_001274	1111	CHEK1	CHK1 checkpoint homolog (S. pombe)	;DNA damage checkpoint;regulation of cyclin dependent protein kinase activity;nucleotide binding;condensed nuclear chromosome;protein serine/threonine kinase activity;ATP binding;nucleus;DNA repair;protein amino acid phosphorylation;cell cycle;meiotic recombination;gametogenesis;negative regulation of cell proliferation;transferase activity	0.654963	13.5299
NM_032507	84547	PGBD1	piggyBac transposable element derived 1	;transcription factor activity;scavenger receptor activity;nucleus;regulation of transcription, DNA-dependent;membrane	0.657548	14.7261
NM_033082	84324	CIP29	cytokine induced protein 29 kDa	;DNA binding;protein binding;nucleus;transcription;regulation of transcription, DNA-dependent;regulation of translation	0.659023	14.7261
NM_005047	5711	PSMD5	proteasome (prosome, macropain) 26S subunit, non-ATPase, 5	;proteasome complex (sensu Eukaryota);binding;cytosol	0.66418	13.5299
NM_201224, NM_016355	51202	DDX47	DEAD (Asp-Glu-Ala-Asp) box polypeptide 47	;nucleic acid binding;ATP binding;ATP-dependent helicase activity;hydrolase activity	0.66573	14.0176
NM_007357	22796	COG2	component of oligomeric golgi complex 2	;Golgi membrane;protein binding;Golgi stack;protein amino acid glycosylation;intracellular protein transport;intra-Golgi vesicle-mediated transport;Golgi organization and biogenesis;Golgi organization and biogenesis;protein transporter activity;oligosaccharide biosynthesis;protein transport;membrane;Golgi transport complex	0.670585	14.5686
NM_152238	51375	SNX7	sorting nexin 7	;protein binding;intracellular signaling cascade;protein transport;phosphoinositide binding	0.684311	14.8526
NM_020202	56954	NIT2	nitrilase family, member 2		0.687607	14.7261
NM_004411	1780	DYNC1I1	dynein, cytoplasmic 1, intermediate chain 1	;motor activity;cytoplasmic dynein complex;microtubule	0.694652	14.0176
NM_001293	1207	CLNS1A	chloride channel, nucleotide-sensitive, 1A	;nucleus;plasma membrane;transport;chloride transport;regulation of cell volume;visual perception;circulation;auxiliary transport protein activity	0.72034	13.5299
NM_016513, NM_014920	22858	ICK	intestinal cell (MAK-like) kinase	;nucleotide binding;magnesium ion binding;protein serine/threonine kinase activity;ATP binding;protein amino acid phosphorylation;signal transduction;protein kinase cascade;development;transferase activity	1.33248	13.5299
NM_017590	23264	ZC3H7B	zinc finger CCCH-type containing 7B	;nucleic acid binding;nucleus;zinc ion binding;metal ion binding	1.38935	11.3748
NM_182760	285362	SUMF1	sulfatase modifying factor 1	;calcium ion binding;molecular function unknown;endoplasmic reticulum;glycosaminoglycan metabolism	1.40895	14.7261
NM_020983, NM_015270	112	ADCY6	adenylate cyclase 6	;magnesium ion binding;adenylate cyclase activity;cAMP biosynthesis;intracellular signaling cascade;membrane;integral to membrane	1.41148	9.76928
NM_006788	10928	RALBP1	ralA binding protein 1	;protein binding;transport;chemotaxis;signal transduction;small GTPase mediated signal transduction;membrane;ATPase activity;Ral GTPase binding;Rac GTPase activator activity;regulation of GTPase activity;positive regulation of Cdc42 GTPase activity;ATPase activity, coupled to movement of substances;Rac GTPase binding	1.43898	10.9522
XM_939194, XM_929370				;	1.43941	14.7261
NM_012264	25829	C22orf5	chromosome 22 open reading frame 5	;membrane;integral to membrane	1.43944	14.0176
NM_152755	245812	MGC40499	PRotein Associated with Tlr4		1.4436	13.4474
NM_181834	4771	NF2	neurofibromin 2 (bilateral acoustic neuroma)	;structural molecule activity;binding;molecular function unknown;nucleus;cytoplasm;cytoskeleton;cytoskeleton;plasma membrane;cell cycle;sensory perception of sound;cytoskeletal protein binding;negative regulation of cell proliferation;negative regulation of progression through cell cycle	1.44559	12.4147
NM_144635	131408	C3orf40	chromosome 3 open reading frame 40		1.44591	8.19539
NM_000426	3908	LAMA2	laminin, alpha 2 (merosin, congenital muscular dystrophy)	;receptor binding;structural molecule activity;structural molecule activity;basement membrane;basement membrane;laminin-1;muscle development;regulation of cell adhesion;regulation of cell migration;extracellular matrix;regulation of embryonic development	1.45149	8.19539
NM_138959	81839	VANGL1	vang-like 1 (van gogh, Drosophila)	;protein binding;development;membrane;integral to membrane	1.45568	10.9522
NM_022113	63971	KIF13A	kinesin family member 13A	;nucleotide binding;microtubule motor activity;catalytic activity;ATP binding;microtubule;microtubule associated complex;microtubule-based movement;protein transport	1.46493	9.40769
NM_015001	23013	SPEN	spen homolog, transcriptional regulator (Drosophila)	;nucleotide binding;nucleic acid binding;DNA binding;RNA binding;nucleus;regulation of transcription, DNA-dependent;Notch signaling pathway	1.47715	9.40769
NM_032039	83986	ITFG3	integrin alpha FG-GAP repeat containing 3		1.4847	9.76928
NM_018928	56098	PCDHGC4	protocadherin gamma subfamily C, 4	;calcium ion binding;protein binding;cell adhesion;homophilic cell adhesion;membrane;integral to membrane	1.49335	10.9522
NM_020132, NM_001037553	56894	AGPAT3	1-acylglycerol-3-phosphate O-acyltransferase 3	;1-acylglycerol-3-phosphate O-acyltransferase activity;metabolism;cellular component unknown;acyltransferase activity;phospholipid biosynthesis;membrane;integral to membrane;transferase activity	1.49395	14.8526
NM_018217	55741	EDEM2	ER degradation enhancer, mannosidase alpha-like 2	;mannosyl-oligosaccharide 1,2-alpha-mannosidase activity;calcium ion binding;carbohydrate metabolism;protein amino acid N-linked glycosylation;membrane;hydrolase activity, acting on glycosyl bonds	1.49586	9.40769
NM_018929	56097	PCDHGC5	protocadherin gamma subfamily C, 5	;calcium ion binding;protein binding;cell adhesion;homophilic cell adhesion;membrane;integral to membrane	1.49785	10.8982
NM_018927	56099	PCDHGB7	protocadherin gamma subfamily B, 7	;calcium ion binding;protein binding;cell adhesion;homophilic cell adhesion;membrane;integral to membrane	1.5018	10.9522
NM_018926	56100	PCDHGB6	protocadherin gamma subfamily B, 6	;calcium ion binding;protein binding;cell adhesion;homophilic cell adhesion;membrane;integral to membrane	1.50647	10.9522
NM_001032394, NM_001032395, NM_198569, NM_020455	57211	GPR126	G protein-coupled receptor 126	;receptor activity;G-protein coupled receptor activity;G-protein coupled receptor activity;signal transduction;neuropeptide signaling pathway;membrane;integral to membrane;integral to membrane	1.50724	13.0312
NM_018921	56107	PCDHGA9	protocadherin gamma subfamily A, 9	;calcium ion binding;protein binding;cell adhesion;homophilic cell adhesion;membrane;integral to membrane	1.50781	10.8982
NM_007364	23423	TMED3	transmembrane emp24 protein transport domain containing 3	;Golgi stack;protein transport;membrane;integral to membrane	1.50866	10.9522
NM_005741	10127	ZNF263	zinc finger protein 263	;transcription factor activity;nucleus;transcription;regulation of transcription, DNA-dependent;zinc ion binding;metal ion binding	1.52724	10.9522
NM_007348	22926	ATF6	activating transcription factor 6	;transcription factor activity;RNA polymerase II transcription factor activity;transcription coactivator activity;nuclear envelope;nucleoplasm;endoplasmic reticulum membrane;transcription;regulation of transcription from RNA polymerase II promoter;protein folding;response to unfolded protein;unfolded protein response, positive regulation of target gene transcription;signal transduction;membrane;i…	1.53332	13.5299
NM_018912	56114	PCDHGA1	protocadherin gamma subfamily A, 1	;calcium ion binding;protein binding;cell adhesion;homophilic cell adhesion;membrane;integral to membrane	1.53559	10.8982
NM_018913	56106	PCDHGA10	protocadherin gamma subfamily A, 10	;calcium ion binding;protein binding;cell adhesion;homophilic cell adhesion;membrane;integral to membrane	1.53813	12.4147
NM_018925	56101	PCDHGB5	protocadherin gamma subfamily B, 5	;calcium ion binding;protein binding;cell adhesion;homophilic cell adhesion;membrane;integral to membrane	1.54417	13.0312
NM_006979	7922	SLC39A7	solute carrier family 39 (zinc transporter), member 7	;membrane fraction;ion transport;zinc ion transport;zinc ion binding;membrane;integral to membrane;metal ion transport;metal ion transporter activity	1.54513	10.8982
NM_002342	4055	LTBR	lymphotoxin beta receptor (TNFR superfamily, member 3)	;transmembrane receptor activity;protein binding;apoptosis;immune response;signal transduction;membrane;integral to membrane;positive regulation of I-kappaB kinase/NF-kappaB cascade	1.55581	11.6934
NM_005745	10134	BCAP31	B-cell receptor-associated protein 31	;receptor binding;endoplasmic reticulum;integral to plasma membrane;intracellular protein transport;ER to Golgi vesicle-mediated transport;apoptosis;immune response;membrane	1.57255	9.34475
NM_018916	56112	PCDHGA3	protocadherin gamma subfamily A, 3	;calcium ion binding;protein binding;cell adhesion;homophilic cell adhesion;membrane;integral to membrane	1.57816	10.9522
NM_032092, NM_018914	56105	PCDHGA11	protocadherin gamma subfamily A, 11	;calcium ion binding;protein binding;cell adhesion;homophilic cell adhesion;membrane;integral to membrane	1.57952	11.3748
XM_936192				;	1.5831	14.8526
NM_021649	353376	TICAM2	toll-like receptor adaptor molecule 2	;transmembrane receptor activity;transport;membrane;integral to membrane	1.5924	13.4474
NM_032403, NM_002588	5098	PCDHGC3	protocadherin gamma subfamily C, 3	;calcium ion binding;protein binding;cell adhesion;homophilic cell adhesion;membrane;integral to membrane;calcium-dependent cell-cell adhesion	1.59577	11.3748
NM_003736	8641	PCDHGB4	protocadherin gamma subfamily B, 4	;calcium ion binding;protein binding;cell adhesion;homophilic cell adhesion;membrane;integral to membrane;calcium-dependent cell-cell adhesion	1.59577	11.3748
NM_018924	56102	PCDHGB3	protocadherin gamma subfamily B, 3	;calcium ion binding;protein binding;cell adhesion;homophilic cell adhesion;membrane;integral to membrane	1.59577	11.3748
NM_018923	56103	PCDHGB2	protocadherin gamma subfamily B, 2	;calcium ion binding;protein binding;cell adhesion;homophilic cell adhesion;membrane;integral to membrane	1.59577	11.3748
NM_018922	56104	PCDHGB1	protocadherin gamma subfamily B, 1	;calcium ion binding;protein binding;cell adhesion;homophilic cell adhesion;membrane;integral to membrane	1.59577	11.3748
NM_032088	9708	PCDHGA8	protocadherin gamma subfamily A, 8	;calcium ion binding;protein binding;cell adhesion;homophilic cell adhesion;membrane;integral to membrane	1.59577	11.3748
NM_018920	56108	PCDHGA7	protocadherin gamma subfamily A, 7	;calcium ion binding;protein binding;cell adhesion;homophilic cell adhesion;membrane;integral to membrane	1.59577	11.3748
NM_018919	56109	PCDHGA6	protocadherin gamma subfamily A, 6	;calcium ion binding;protein binding;cell adhesion;homophilic cell adhesion;membrane;integral to membrane	1.59577	11.3748
NM_018918	56110	PCDHGA5	protocadherin gamma subfamily A, 5	;calcium ion binding;protein binding;cell adhesion;homophilic cell adhesion;membrane;integral to membrane	1.59577	11.3748
NM_018917	56111	PCDHGA4	protocadherin gamma subfamily A, 4	;calcium ion binding;protein binding;cell adhesion;homophilic cell adhesion;membrane;integral to membrane	1.59577	11.3748
NM_018915	56113	PCDHGA2	protocadherin gamma subfamily A, 2	;calcium ion binding;protein binding;cell adhesion;homophilic cell adhesion;membrane;integral to membrane	1.59577	11.3748
NM_003735	26025	PCDHGA12	protocadherin gamma subfamily A, 12	;calcium ion binding;protein binding;cell adhesion;homophilic cell adhesion;membrane;integral to membrane	1.59577	11.3748
NM_014786	9828	ARHGEF17	Rho guanine nucleotide exchange factor (GEF) 17	;Rho guanyl-nucleotide exchange factor activity;intracellular;actin cytoskeleton organization and biogenesis;regulation of Rho protein signal transduction	1.60558	13.5299
NM_005224	1820	ARID3A	AT rich interactive domain 3A (BRIGHT- like)	;DNA binding;transcription factor activity;intracellular;nucleus;transcription;regulation of transcription, DNA-dependent	1.60672	9.76928
NM_032871, NM_152222	84957	TNFRSF19L	tumor necrosis factor receptor superfamily, member 19-like	;receptor activity;membrane;integral to membrane	1.61197	13.2884
NM_133635	23275	POFUT2	protein O-fucosyltransferase 2	;carbohydrate metabolism;fucose metabolism;transferase activity, transferring glycosyl groups;peptide-O-fucosyltransferase activity	1.62267	8.08578
NM_016510	51540	SCLY	selenocysteine lyase	;metabolism;transaminase activity;lyase activity	1.62449	11.3748
NM_004481	2590	GALNT2	UDP-N-acetyl-alpha-D-galactosamine:polypeptide N-acetylgalactosaminyltransferase 2 (GalNAc-T2)	;polypeptide N-acetylgalactosaminyltransferase activity;calcium ion binding;sugar binding;Golgi stack;protein amino acid O-linked glycosylation;membrane;integral to membrane;transferase activity, transferring glycosyl groups;manganese ion binding	1.62495	11.3748
NM_007022	11068	CYB561D2	cytochrome b-561 domain containing 2	;ubiquitin conjugating enzyme activity;iron ion binding;electron transport;ubiquitin-dependent protein catabolism;regulation of exit from mitosis;cyclin catabolism;membrane;integral to membrane;metal ion binding	1.62993	9.76928
NM_017875	54977	FLJ20551	hypothetical protein FLJ20551		1.63024	13.0312
NM_016018	51105	PHF20L1	PHD finger protein 20-like 1	;nucleic acid binding;protein binding;regulation of transcription, DNA-dependent;zinc ion binding	1.63134	11.6934
NM_014232	6844	VAMP2	vesicle-associated membrane protein 2 (synaptobrevin 2)	;membrane;integral to membrane;vesicle-mediated transport;synaptosome;synapse	1.6328	10.9522
NM_178812	92140	MTDH	metadherin	;nucleus;endoplasmic reticulum;membrane;integral to membrane	1.64444	10.9522
NM_004339	754	PTTG1IP	pituitary tumor-transforming 1 interacting protein	;molecular function unknown;nucleus;cytoplasm;protein import into nucleus;development;membrane;integral to membrane	1.64622	14.8526
NM_006406	10549	PRDX4	peroxiredoxin 4	;I-kappaB phosphorylation;thioredoxin peroxidase activity;oxidoreductase activity	1.64913	9.40769
NM_014338	23761	PISD	phosphatidylserine decarboxylase	;phosphatidylserine decarboxylase activity;phospholipid biosynthesis;lyase activity	1.65217	9.40769
NM_004854	9486	CHST10	carbohydrate sulfotransferase 10	;membrane fraction;Golgi stack;carbohydrate metabolism;cell adhesion;sulfotransferase activity;membrane;integral to membrane;transferase activity	1.66182	14.8526
NM_013993, NM_001954, NM_013994	780	DDR1	discoidin domain receptor family, member 1	;nucleotide binding;protein-tyrosine kinase activity;transmembrane receptor protein tyrosine kinase activity;receptor activity;ATP binding;integral to plasma membrane;protein amino acid phosphorylation;cell adhesion;transmembrane receptor protein tyrosine kinase signaling pathway;membrane;transferase activity	1.66383	8.19539
NM_033161	6836	SURF4	surfeit 4	;biological process unknown;molecular function unknown;endoplasmic reticulum;ER-Golgi intermediate compartment;membrane;integral to membrane	1.66686	11.6934
NM_016114	51665	ASB1	ankyrin repeat and SOCS box-containing 1	;molecular function unknown;intracellular;intracellular signaling cascade;negative regulation of cytokine biosynthesis	1.67864	14.8526
NM_007371	8019	BRD3	bromodomain containing 3	;biological process unknown;molecular function unknown;nucleus	1.67881	14.8526
NM_003190	6892	TAPBP	TAP binding protein (tapasin)	;Golgi membrane;endoplasmic reticulum membrane;microsome;protein complex assembly;retrograde vesicle-mediated transport, Golgi to ER;immune response;peptide antigen-transporting ATPase activity;membrane;integral to membrane;antigen processing, endogenous antigen via MHC class I;MHC class I protein binding;peptide antigen binding;MHC class I peptide loading complex;TAP1 binding;TAP2 binding;peptid…	1.68001	8.19539
NM_000368	7248	TSC1	tuberous sclerosis 1	;cell cycle;cell adhesion;Rho protein signal transduction;negative regulation of progression through cell cycle	1.68171	14.8526
NM_005697	10066	SCAMP2	secretory carrier membrane protein 2	;membrane fraction;post-Golgi vesicle-mediated transport;protein transport;membrane;integral to membrane	1.68213	14.8526
NM_139280	94103	ORMDL3	ORM1-like 3 (S. cerevisiae)	;endoplasmic reticulum;membrane;integral to membrane	1.68403	11.3748
NM_001006941, NM_001006940, NM_001006942, NM_005787	10195	ALG3	asparagine-linked glycosylation 3 homolog (S. cerevisiae, alpha-1,3-mannosyltransferase)	;mannosyltransferase activity;endoplasmic reticulum;protein amino acid glycosylation;membrane;integral to membrane;transferase activity, transferring glycosyl groups;integral to endoplasmic reticulum membrane	1.68459	13.1637
NM_144564	29985	SLC39A3	solute carrier family 39 (zinc transporter), member 3		1.68869	13.4474
NM_022356	64175	LEPRE1	leucine proline-enriched proteoglycan (leprecan) 1	;binding;molecular function unknown;negative regulation of cell proliferation;cellular component unknown	1.69184	13.873
NM_018389	55343	SLC35C1	solute carrier family 35, member C1	;sugar porter activity;Golgi stack;transport;membrane;integral to membrane	1.6922	9.24089
NM_145290	166647	GPR125	G protein-coupled receptor 125	;receptor activity;G-protein coupled receptor activity;G-protein coupled receptor activity;signal transduction;neuropeptide signaling pathway;membrane;integral to membrane;integral to membrane	1.69848	10.8982
XM_944804, XM_940797				;	1.69848	10.8982
NM_004267	9435	CHST2	carbohydrate (N-acetylglucosamine-6-O) sulfotransferase 2	;N-acetylglucosamine 6-O-sulfotransferase activity;Golgi stack;Golgi trans face;carbohydrate metabolism;N-acetylglucosamine metabolism;sulfur metabolism;inflammatory response;membrane;integral to membrane;transferase activity;intrinsic to Golgi membrane	1.69918	9.76928
NM_032826	84912	SLC35B4	solute carrier family 35, member B4	;nucleotide-sugar transporter activity;sugar porter activity;Golgi stack;transport;nucleotide-sugar transport;membrane;integral to membrane	1.6998	11.3748
NM_015353	23510	KCTD2	potassium channel tetramerisation domain containing 2	;voltage-gated potassium channel activity;protein binding;potassium ion transport;voltage-gated potassium channel complex;membrane	1.69993	13.1637
NM_000754, NM_007310	1312	COMT	catechol-O-methyltransferase	;magnesium ion binding;protein binding;soluble fraction;microsome;catecholamine metabolism;O-methyltransferase activity;S-adenosylmethionine-dependent methyltransferase activity;membrane;integral to membrane;catechol O-methyltransferase activity;transferase activity;neurotransmitter catabolism	1.70363	13.873
XM_930833 et al				;	1.70857	8.19539
NM_006990	10163	WASF2	WAS protein family, member 2	;actin binding;actin binding;histamine receptor activity;cytoskeleton;G-protein coupled receptor protein signaling pathway;G-protein signaling, coupled to cAMP nucleotide second messenger;actin cytoskeleton;integral to membrane;actin cytoskeleton organization and biogenesis	1.70916	9.76928
NM_016605	51307	FAM53C	family with sequence similarity 53, member C		1.71003	11.6934
NM_006567	10667	FARS2	phenylalanine-tRNA synthetase 2 (mitochondrial)	;tRNA binding;nucleotide binding;phenylalanine-tRNA ligase activity;phenylalanine-tRNA ligase activity;ATP binding;soluble fraction;mitochondrion;protein biosynthesis;phenylalanyl-tRNA aminoacylation;phenylalanyl-tRNA aminoacylation;tRNA processing;ligase activity	1.71385	11.3748
NM_025076	80146	UXS1	UDP-glucuronate decarboxylase 1	;Golgi stack;nucleotide-sugar metabolism;membrane;integral to membrane;lyase activity;UDP-glucuronate decarboxylase activity;NAD binding	1.7257	10.9522
NM_021160	7920	BAT5	HLA-B associated transcript 5	;catalytic activity;protein binding;membrane;integral to membrane	1.7302	13.1637
NM_058246	10049	DNAJB6	DnaJ (Hsp40) homolog, subfamily B, member 6	;protein folding;response to unfolded protein;cellular component unknown;heat shock protein binding;unfolded protein binding	1.73207	10.9522
NM_183380	667	DST	dystonin	;actin binding;integrin binding;structural constituent of cytoskeleton;structural constituent of cytoskeleton;calcium ion binding;protein binding;basement membrane;extracellular space;cytoplasm;cytoplasm;cytoskeleton;intercellular junction;cytoskeleton organization and biogenesis;cell cycle arrest;cell adhesion;integrin-mediated signaling pathway;protein C-terminus binding;cytoplasmic membrane-bo…	1.73214	14.5686
XM_930937				;	1.73285	8.19539
NM_199337	374395	LOC374395	similar to RIKEN cDNA 1810059G22		1.74104	8.47354
NM_153810	143384	C10orf46	chromosome 10 open reading frame 46	;cell cycle	1.74366	9.76928
NM_002332	4035	LRP1	low density lipoprotein-related protein 1 (alpha-2-macroglobulin receptor)	;receptor activity;lipid transporter activity;calcium ion binding;calcium ion binding;membrane fraction;integral to plasma membrane;coated pit;lipid metabolism;endocytosis;lipoprotein binding;cell proliferation;membrane	1.7446	14.4637
NM_015926	51368	TEX264	testis expressed sequence 264		1.74737	13.4474
NM_004836	9451	EIF2AK3	eukaryotic translation initiation factor 2-alpha kinase 3	;nucleotide binding;protein serine/threonine kinase activity;ATP binding;endoplasmic reticulum;eukaryotic translation initiation factor 2 complex;translational initiation;regulation of translation;protein amino acid phosphorylation;response to unfolded protein;membrane;integral to membrane;transferase activity	1.74959	14.0176
NM_014164, NM_144779	53827	FXYD5	FXYD domain containing ion transport regulator 5	;actin binding;ion channel activity;ion transport;membrane;integral to membrane;microvillus biogenesis;cadherin binding;negative regulation of calcium-dependent cell-cell adhesion	1.75	11.3748
NM_001065	7132	TNFRSF1A	tumor necrosis factor receptor superfamily, member 1A	;receptor activity;tumor necrosis factor receptor activity;protein binding;extracellular region;integral to plasma membrane;prostaglandin metabolism;apoptosis;inflammatory response;signal transduction;membrane;cytokine and chemokine mediated signaling pathway;positive regulation of I-kappaB kinase/NF-kappaB cascade;positive regulation of transcription from RNA polymerase II promoter;positive regu…	1.75089	5.11549
NM_024715	79770	C5orf14	chromosome 5 open reading frame 14		1.75558	9.76928
NM_001014431, NM_005163, NM_001014432	207	AKT1	v-akt murine thymoma viral oncogene homolog 1	;nucleotide binding;protein kinase activity;receptor signaling protein serine/threonine kinase activity;sugar porter activity;ATP binding;nucleus;cytoplasm;carbohydrate metabolism;glycogen biosynthesis;glucose metabolism;regulation of translation;protein amino acid phosphorylation;protein amino acid phosphorylation;nitric oxide biosynthesis;transport;apoptosis;anti-apoptosis;signal transduction;G…	1.75824	10.8982
NM_001490	2650	GCNT1	glucosaminyl (N-acetyl) transferase 1, core 2 (beta-1,6-N-acetylglucosaminyltransferase)	;beta-1,3-galactosyl-O-glycosyl-glycoprotein beta-1,6-N-acetylglucosaminyltransferase activity;Golgi stack;protein amino acid O-linked glycosylation;membrane;integral to membrane;transferase activity, transferring glycosyl groups	1.76009	9.76928
NM_001039479	9870	KIAA0317	KIAA0317	;ubiquitin-protein ligase activity;intracellular;ubiquitin cycle;membrane;integral to membrane	1.76306	13.0312
NM_006904	5591	PRKDC	protein kinase, DNA-activated, catalytic polypeptide	;DNA binding;DNA-dependent protein kinase activity;protein binding;ATP binding;nucleus;double-strand break repair via nonhomologous end-joining;DNA recombination;protein modification;transferase activity	1.76999	13.1637
NM_030782	81037	CRR9	cisplatin resistance related protein CRR9p		1.77507	8.19539
NM_000532	5096	PCCB	propionyl Coenzyme A carboxylase, beta polypeptide	;propionyl-CoA carboxylase activity;mitochondrion;fatty acid catabolism;ligase activity	1.77829	13.4474
NM_016022	51107	APH1A	anterior pharynx defective 1 homolog A (C. elegans)	;protein binding;endoplasmic reticulum;Golgi stack;integral to plasma membrane;membrane protein ectodomain proteolysis;Notch receptor processing;membrane;protein processing;membrane protein intracellular domain proteolysis;amyloid precursor protein catabolism;positive regulation of enzyme activity	1.77841	13.5299
NM_017750	54884	RetSat	all-trans-13,14-dihydroretinol saturase	;nuclear outer membrane;endoplasmic reticulum membrane;electron transport;oxidoreductase activity;retinol metabolism;all-trans-retinol 13,14-reductase activity	1.78067	13.1637
NM_003496	8295	TRRAP	transformation/transcription domain-associated protein	;PCAF complex;transcription cofactor activity;protein binding;nucleus;transcription;regulation of transcription, DNA-dependent;signal transduction;chromatin modification;histone acetylation;phosphotransferase activity, alcohol group as acceptor;TIP60 histone acetyltransferase complex	1.78279	5.11549
NM_014730	9761	KIAA0152	KIAA0152	;membrane;integral to membrane	1.78761	8.19539
NM_017555	112398	EGLN2	egl nine homolog 2 (C. elegans)	;regulation of cell growth;response to hypoxia;nucleus;ferrous iron binding;oxidoreductase activity;oxidoreductase activity, acting on single donors with incorporation of molecular oxygen, incorporation of two atoms of oxygen;oxidoreductase activity, acting on paired donors, with incorporation or reduction of molecular oxygen, 2-oxoglutarate as one donor, and incorporation of one atom each of oxy…	1.78779	10.9522
NM_002977	6335	SCN9A	sodium channel, voltage-gated, type IX, alpha	;voltage-gated sodium channel complex;voltage-gated sodium channel activity;cation channel activity;calcium ion binding;membrane fraction;cation transport;sodium ion transport;membrane;sodium ion binding	1.79217	13.1637
NM_018344	55315	SLC29A3	solute carrier family 29 (nucleoside transporters), member 3	;nucleoside transporter activity;transport;membrane;integral to membrane	1.79281	13.5299
NM_017449	2048	EPHB2	EPH receptor B2	;nucleotide binding;protein-tyrosine kinase activity;protein-tyrosine kinase activity;receptor activity;ephrin receptor activity;transmembrane-ephrin receptor activity;protein binding;ATP binding;protein amino acid phosphorylation;protein amino acid phosphorylation;transmembrane receptor protein tyrosine kinase signaling pathway;nervous system development;membrane;integral to membrane;integral to…	1.79717	14.4637
NM_014045	26020	LRP10	low density lipoprotein receptor-related protein 10	;receptor activity;coated pit;endocytosis;membrane;integral to membrane	1.80134	6.32977
NM_001020818, NM_001020820, NM_001020821, NM_001020819, NM_138373	91663	MYADM	myeloid-associated differentiation marker	;membrane;integral to membrane	1.80171	2.45744
NM_052861	92070	MGC21675	hypothetical protein MGC21675		1.80213	14.8526
NM_024874	79932	KIAA0319L	KIAA0319-like	;calcium ion binding;homophilic cell adhesion;membrane	1.80361	9.34475
NM_016594	51303	FKBP11	FK506 binding protein 11, 19 kDa	;peptidyl-prolyl cis-trans isomerase activity;protein folding;isomerase activity	1.80547	10.9522
NM_020773	57533	TBC1D14	TBC1 domain family, member 14	;GTPase activator activity	1.80563	9.76928
NM_024845	79903	FLJ14154	hypothetical protein FLJ14154	;N-acetyltransferase activity	1.80651	9.40769
NM_024656	79709	GLT25D1	glycosyltransferase 25 domain containing 1	;lipopolysaccharide biosynthesis	1.80893	5.11549
NM_019902, NM_019898, NM_019862, NM_019901, NM_019899, NM_019900, NM_004996	4363	ABCC1	ATP-binding cassette, sub-family C (CFTR/MRP), member 1	;nucleotide binding;transporter activity;ATP binding;membrane fraction;integral to plasma membrane;transport;membrane;ATPase activity;response to drug;ATPase activity, coupled to transmembrane movement of substances	1.81147	4.34042
NM_012235	22937	SCAP	SREBP cleavage-activating protein	;endoplasmic reticulum;Golgi stack;lipid metabolism;sterol depletion response, SREBP target gene transcriptional activation;steroid metabolism;cholesterol metabolism;membrane;integral to membrane;negative regulation of cholesterol biosynthesis;positive regulation of low-density lipoprotein receptor biosynthesis;unfolded protein binding	1.82823	4.34042
NM_002917	5986	RFNG	radical fringe homolog (Drosophila)	;molecular function unknown;extracellular region;Golgi stack;nervous system development;organ morphogenesis;membrane;integral to membrane;transferase activity, transferring glycosyl groups;cell differentiation	1.83042	14.7261
NM_014807	9854	TMEM24	transmembrane protein 24	;biological process unknown;molecular function unknown;cellular component unknown;membrane;integral to membrane	1.83061	6.32977
NM_002901	5954	RCN1	reticulocalbin 1, EF-hand calcium binding domain	;calcium ion binding;endoplasmic reticulum lumen	1.83529	6.32977
NM_004512	3590	IL11RA	interleukin 11 receptor, alpha	;receptor activity;hematopoietin/interferon-class (D200-domain) cytokine receptor activity;integral to plasma membrane;membrane	1.83546	8.98
XM_371891, XM_935726, XM_938743				;	1.8432	9.40769
NM_014299, NM_058243	23476	BRD4	bromodomain containing 4	;nucleus	1.84734	10.8982
NM_004208, NM_145812, NM_145813	9131	PDCD8	programmed cell death 8 (apoptosis-inducing factor)	;DNA binding;nucleus;mitochondrion;electron transport;DNA fragmentation during apoptosis;apoptosis;DNA damage response, signal transduction resulting in induction of apoptosis;electron carrier activity;disulfide oxidoreductase activity	1.85054	12.4147
NM_022484	64418	FLJ13576	hypothetical protein FLJ13576		1.8511	8.19539
NM_001294	1209	CLPTM1	cleft lip and palate associated transmembrane protein 1	;integral to plasma membrane;development;integral to membrane	1.85327	9.76928
NM_016547, NM_016176	51150	SDF4	stromal cell derived factor 4	;calcium ion binding;Golgi stack	1.85718	5.11549
NM_003365	7384	UQCRC1	ubiquinol-cytochrome c reductase core protein I	;mitochondrion;mitochondrial electron transport chain;electron transport;oxidative phosphorylation;ubiquinol-cytochrome-c reductase activity;aerobic respiration;membrane;oxidoreductase activity	1.86402	5.91834
NM_000701, NM_001001586	476	ATP1A1	ATPase, Na+/K+ transporting, alpha 1 polypeptide	;nucleotide binding;magnesium ion binding;sodium:potassium-exchanging ATPase activity;protein binding;ATP binding;membrane fraction;sodium:potassium-exchanging ATPase complex;cation transport;potassium ion transport;sodium ion transport;metabolism;monovalent inorganic cation transporter activity;ATPase activity, coupled to transmembrane movement of ions, phosphorylative mechanism;ATP hydrolysis c…	1.86627	5.71303
NM_020531	57136	C20orf3	chromosome 20 open reading frame 3	;biological process unknown;molecular function unknown;cellular component unknown;biosynthesis;membrane;integral to membrane;strictosidine synthase activity	1.86969	9.24089
NM_052913	114801	KIAA1913	KIAA1913		1.86979	10.9522
NM_019594	56262	LRRC8A	leucine rich repeat containing 8 family, member A	;membrane;integral to membrane	1.8767	5.71303
NM_207514	54849	FLJ20186	hypothetical protein FLJ20186	;intracellular signaling cascade	1.87876	14.8526
NM_001001486, NM_001001487, NM_001001485	27032	ATP2C1	ATPase, Ca++ transporting, type 2C, member 1	;nucleotide binding;magnesium ion binding;signal transducer activity;calcium-transporting ATPase activity;calcium ion binding;ATP binding;Golgi stack;cation transport;calcium ion transport;calcium ion homeostasis;metabolism;epidermis development;membrane;integral to membrane;hydrolase activity;hydrolase activity, acting on acid anhydrides, catalyzing transmembrane movement of substances;positive …	1.89838	12.5039
NM_003204	4779	NFE2L1	nuclear factor (erythroid-derived 2)-like 1	;transcription factor activity;transcription cofactor activity;nucleus;transcription;regulation of transcription, DNA-dependent;transcription from RNA polymerase II promoter;heme biosynthesis;inflammatory response;morphogenesis;sequence-specific DNA binding;protein dimerization activity	1.89955	0
NM_015723	50640	IPLA2(GAMMA)	intracellular membrane-associated calcium-independent phospholipase A2 gamma		1.90017	9.40769
NM_032012	23731	C9orf5	chromosome 9 open reading frame 5	;biological process unknown;molecular function unknown;membrane;integral to membrane	1.90122	14.0176
NM_207340	254359	ZDHHC24	zinc finger, DHHC-type containing 24		1.90163	9.34475
XM_933016, XM_945072				;	1.90217	5.71303
NM_199129	387521	Kua	ubiquitin-conjugating enzyme variant Kua		1.9034	11.3748
NM_018145	55177	FAM82C	family with sequence similarity 82, member C		1.90342	7.79828
NM_014023	22884	WDR37	WD repeat domain 37		1.90476	9.76928
NM_025191	80267	EDEM3	ER degradation enhancer, mannosidase alpha-like 3	;mannosyl-oligosaccharide 1,2-alpha-mannosidase activity;calcium ion binding;endoplasmic reticulum;carbohydrate metabolism;protein amino acid N-linked glycosylation;proteolysis;peptidase activity;membrane;hydrolase activity, acting on glycosyl bonds	1.90559	10.9522
XM_940489				;	1.90559	10.9522
NM_178148	347734	SLC35B2	solute carrier family 35, member B2	;signal transducer activity;Golgi stack;transport;membrane;integral to membrane;positive regulation of I-kappaB kinase/NF-kappaB cascade;3'-phosphoadenosine 5'-phosphosulfate transport;3'-phosphoadenosine 5'-phosphosulfate transporter activity	1.90938	6.32977
NM_015392	56654	NPDC1	neural proliferation, differentiation and control, 1	;membrane;integral to membrane	1.91069	5.71303
NM_030796	81552	ECOP	EGFR-coamplified and overexpressed protein	;signal transducer activity;positive regulation of I-kappaB kinase/NF-kappaB cascade	1.91136	10.9522
NM_019015	54480	CSGlcA-T	chondroitin sulfate glucuronyltransferase	;Golgi stack;membrane;integral to membrane;transferase activity;N-acetylgalactosaminyl-proteoglycan 3-beta-glucuronosyltransferase activity	1.91561	9.40769
NM_030819	81577	GFOD2	glucose-fructose oxidoreductase domain containing 2	;electron transport;metabolism;oxidoreductase activity	1.919	12.5039
NM_000018, NM_001033859	37	ACADVL	acyl-Coenzyme A dehydrogenase, very long chain	;acyl-CoA dehydrogenase activity;long-chain-acyl-CoA dehydrogenase activity;mitochondrion;electron transport;lipid metabolism;fatty acid metabolism;fatty acid beta-oxidation;energy derivation by oxidation of organic compounds;oxidoreductase activity	1.92293	7.25287
NM_016227, NM_014283	51430	C1orf9	chromosome 1 open reading frame 9		1.92344	8.19539
NM_006389	10525	HYOU1	hypoxia up-regulated 1	;nucleotide binding;ATP binding;endoplasmic reticulum;protein folding;response to stress;unfolded protein binding	1.92402	6.21469
XM_930257, XM_941900				;	1.9242	10.8982
NM_138793	124583	CANT1	calcium activated nucleotidase 1	;signal transducer activity;calcium ion binding;endoplasmic reticulum;Golgi stack;membrane;integral to membrane;hydrolase activity;nucleoside-diphosphatase activity;positive regulation of I-kappaB kinase/NF-kappaB cascade	1.92642	9.76928
NM_004453	2110	ETFDH	electron-transferring-flavoprotein dehydrogenase	;electron-transferring-flavoprotein dehydrogenase activity;iron ion binding;membrane fraction;mitochondrion;mitochondrial inner membrane;electron transport;electron acceptor activity;membrane;integral to membrane;oxidoreductase activity;metal ion binding;4 iron, 4 sulfur cluster binding	1.92812	13.4474
NM_018053	55113	XKR8	XK, Kell blood group complex subunit-related family, member 8	;membrane;integral to membrane	1.92959	13.0312
NM_000861	3269	HRH1	histamine receptor H1	;rhodopsin-like receptor activity;receptor activity;histamine receptor activity;integral to plasma membrane;inflammatory response;signal transduction;G-protein signaling, coupled to IP3 second messenger (phospholipase C activating);membrane	1.93262	14.4637
NM_000628	3588	IL10RB	interleukin 10 receptor, beta	;receptor activity;hematopoietin/interferon-class (D200-domain) cytokine receptor activity;interleukin-10 receptor activity;protein binding;plasma membrane;inflammatory response;signal transduction;blood coagulation;integral to membrane;interleukin-28 receptor complex	1.93769	14.7261
NM_006804	10948	STARD3	START domain containing 3	;cytoplasm;lipid metabolism;steroid biosynthesis;C21-steroid hormone biosynthesis;mitochondrial transport;lipid transport;cholesterol metabolism;lipid binding;cholesterol binding;cholesterol binding;membrane;integral to membrane;cholesterol transporter activity	1.94077	8.19539
XM_938287, XM_943619, XM_943621				;	1.94376	9.76928
NM_005702	26284	ERAL1	Era G-protein-like 1 (E. coli)	;biological process unknown;nucleotide binding;RNA binding;GTP binding;intracellular;cellular component unknown	1.94654	9.24089
NM_003748	8659	ALDH4A1	aldehyde dehydrogenase 4 family, member A1	;1-pyrroline-5-carboxylate dehydrogenase activity;1-pyrroline-5-carboxylate dehydrogenase activity;aldehyde dehydrogenase (NAD) activity;mitochondrion;mitochondrial matrix;mitochondrial matrix;proline biosynthesis;proline catabolism;metabolism;oxidoreductase activity	1.94856	9.76928
NM_004193	8729	GBF1	golgi-specific brefeldin A resistance factor 1	;ARF guanyl-nucleotide exchange factor activity;intracellular;Golgi apparatus;retrograde vesicle-mediated transport, Golgi to ER	1.9488	9.40769
NM_001032289	7355	SLC35A2	solute carrier family 35 (UDP-galactose transporter), member A2	;Golgi membrane;nucleotide-sugar transporter activity;sugar porter activity;UDP-galactose transporter activity;Golgi stack;galactose metabolism;carbohydrate transport;nucleotide-sugar transport;UDP-galactose transport;membrane;integral to membrane	1.94946	8.19539
NM_205843, NM_005597	4782	NFIC	nuclear factor I/C (CCAAT-binding transcription factor)	;transcription factor activity;nucleus;DNA replication;transcription;regulation of transcription, DNA-dependent;transcription from RNA polymerase II promoter	1.95526	5.71303
NM_003161	6198	RPS6KB1	ribosomal protein S6 kinase, 70kDa, polypeptide 1	;nucleotide binding;protein serine/threonine kinase activity;ATP binding;protein amino acid phosphorylation;signal transduction;transferase activity	1.95657	5.11549
NM_000918	5034	P4HB	procollagen-proline, 2-oxoglutarate 4-dioxygenase (proline 4-hydroxylase), beta polypeptide	;protein disulfide isomerase activity;procollagen-proline 4-dioxygenase activity;extracellular region;endoplasmic reticulum;ER-Golgi intermediate compartment;electron transport;cell surface;isomerase activity;peptidyl-proline hydroxylation to 4-hydroxy-L-proline	1.96031	9.40769
NM_014745	9780	FAM38A	family with sequence similarity 38, member A	;membrane;integral to membrane	1.96166	13.1637
NM_024312	79158	GNPTAB	N-acetylglucosamine-1-phosphate transferase, alpha and beta subunits		1.96807	8.19539
NM_005094	10999	SLC27A4	solute carrier family 27 (fatty acid transporter), member 4	;nucleotide binding;lipid metabolism;fatty acid metabolism;lipid transport;metabolism;membrane;integral to membrane;ligase activity	1.96934	13.5299
NM_001015883, NM_002408	4247	MGAT2	mannosyl (alpha-1,6-)-glycoprotein beta-1,2-N-acetylglucosaminyltransferase	;membrane fraction;Golgi stack;protein amino acid N-linked glycosylation;alpha-1,6-mannosylglycoprotein 2-beta-N-acetylglucosaminyltransferase activity;oligosaccharide biosynthesis;membrane;integral to membrane;transferase activity, transferring glycosyl groups	1.96988	8.19539
NM_006455	10609	SC65	synaptonemal complex protein SC65	;synaptonemal complex;binding;nucleus;nucleolus;synaptonemal complex formation	1.97261	9.76928
NM_024109	79091	C16orf68	chromosome 16 open reading frame 68		1.97488	14.0176
NM_025217	80328	ULBP2	UL16 binding protein 2	;membrane;antigen presentation;natural killer cell activation;MHC class I receptor activity;MHC class I protein complex	1.97677	6.32977
NM_001007277, NM_004879	9538	EI24	etoposide induced 2.4 mRNA	;induction of apoptosis	1.97783	6.32977
NM_003630	8504	PEX3	peroxisomal biogenesis factor 3	;protein binding;peroxisome;integral to peroxisomal membrane;integral to plasma membrane;peroxisome organization and biogenesis;peroxisome organization and biogenesis;membrane	1.9785	9.24089
NM_139015	121665	UNQ1887	signal peptide peptidase 3	;peptidase activity;D-alanyl-D-alanine endopeptidase activity;membrane;integral to membrane	1.9833	10.9522
NM_016361	51205	ACP6	acid phosphatase 6, lysophosphatidic	;acid phosphatase activity;hydrolase activity	1.98649	14.7261
NM_022744	64755	C16orf58	chromosome 16 open reading frame 58		1.9867	9.34475
NM_006796	10939	AFG3L2	AFG3 ATPase family gene 3-like 2 (yeast)	;nucleotide binding;metalloendopeptidase activity;ATP binding;mitochondrion;proteolysis;zinc ion binding;membrane;integral to membrane;nucleoside-triphosphatase activity;protein catabolism;metal ion binding;unfolded protein binding	1.99045	5.11549
NM_018202	55219	TMEM57	transmembrane protein 57	;membrane;integral to membrane	2.00033	9.40769
NM_020342	57181	SLC39A10	solute carrier family 39 (zinc transporter), member 10		2.00153	9.76928
NM_144653	138151	BTBD14A	BTB (POZ) domain containing 14A		2.00586	9.76928
NM_000302	5351	PLOD1	procollagen-lysine 1, 2-oxoglutarate 5-dioxygenase 1	;iron ion binding;endoplasmic reticulum;protein modification;procollagen-lysine 5-dioxygenase activity;epidermis development;membrane;oxidoreductase activity;oxidoreductase activity, acting on single donors with incorporation of molecular oxygen, incorporation of two atoms of oxygen;protein metabolism;L-ascorbic acid binding;metal ion binding	2.01004	8.08578
NM_012302	23266	LPHN2	latrophilin 2	;biological process unknown;receptor activity;G-protein coupled receptor activity;G-protein coupled receptor activity;sugar binding;molecular function unknown;signal transduction;G-protein coupled receptor protein signaling pathway;neuropeptide signaling pathway;cellular component unknown;membrane;integral to membrane;integral to membrane;latrotoxin receptor activity;latrotoxin receptor activity	2.01265	9.76928
NM_015407	25864	ABHD14A	abhydrolase domain containing 14A		2.01678	4.34042
NM_005044	5613	PRKX	protein kinase, X-linked	;nucleotide binding;protein serine/threonine kinase activity;cAMP-dependent protein kinase activity;protein-tyrosine kinase activity;ATP binding;protein amino acid phosphorylation;transferase activity	2.01779	10.9522
NM_024531	79581	GPR172A	G protein-coupled receptor 172A	;receptor activity;membrane;integral to membrane	2.02863	10.9522
NM_178126	162427	LOC162427	hypothetical protein LOC162427		2.03418	4.34042
XM_371474				;	2.03433	9.76928
NM_024092	79073	TMEM109	transmembrane protein 109	;membrane;integral to membrane	2.03454	6.32977
NM_130468	113189	D4ST1	dermatan 4 sulfotransferase 1	;N-acetylgalactosamine 4-O-sulfotransferase activity;Golgi stack;carbohydrate metabolism;membrane;integral to membrane;transferase activity;phosphate binding;dermatan sulfate proteoglycan metabolism	2.03466	12.4147
NM_198402	201562	PTPLB	protein tyrosine phosphatase-like (proline instead of catalytic arginine), member b		2.03538	9.40769
XM_944791				;	2.03928	9.34475
NM_014226	5891	RAGE	renal tumor antigen	;nucleotide binding;protein serine/threonine kinase activity;ATP binding;cytoplasm;protein amino acid phosphorylation;signal transduction;transferase activity	2.04925	2.45744
NM_014580	29988	SLC2A8	solute carrier family 2, (facilitated glucose transporter) member 8	;transporter activity;sugar porter activity;glucose transporter activity;glucose transporter activity;integral to plasma membrane;carbohydrate metabolism;transport;carbohydrate transport;tetracycline:hydrogen antiporter activity;glucose transport;tetracycline transport;membrane;integral to membrane	2.05178	7.79828
NM_020451, NM_2069260	57190	SEPN1	selenoprotein N, 1	;biological process unknown;calcium ion binding;molecular function unknown;extracellular region;endoplasmic reticulum;selenium binding	2.05196	5.91834
NM_012318	3954	LETM1	leucine zipper-EF-hand containing transmembrane protein 1	;calcium ion binding;mitochondrion;integral to plasma membrane;signal transduction;development;membrane	2.06086	14.4637
NM_170722, NM_024618	79671	NOD9	NOD9 protein		2.06686	8.47354
NM_147187, NM_003842	8795	TNFRSF10B	tumor necrosis factor receptor superfamily, member 10b	;receptor activity;protein binding;caspase activation;signal transduction;cell surface receptor linked signal transduction;activation of NF-kappaB-inducing kinase;induction of apoptosis via death domain receptors;caspase activator activity;membrane;integral to membrane;regulation of apoptosis;positive regulation of I-kappaB kinase/NF-kappaB cascade;TRAIL binding	2.06766	8.19539
XM_938245				;	2.07053	9.13254
NM_006072	10344	CCL26	chemokine (C-C motif) ligand 26	;extracellular space;chemotaxis;inflammatory response;signal transduction;cell-cell signaling;chemokine activity;response to stimulus	2.07325	5.71303
NM_002231, NM_001024844	3732	CD82	CD82 molecule	;protein binding;plasma membrane;integral to plasma membrane;integral to membrane	2.0775	10.9522
NM_144588, NM_001002262, NM_001002261	118813	ZFYVE27	zinc finger, FYVE domain containing 27	;zinc ion binding	2.0832	9.34475
NM_001012756	339324	ZFP260	zinc finger protein 260	;DNA binding;nucleus;transcription;regulation of transcription, DNA-dependent;development;zinc ion binding;metal ion binding	2.09569	9.76928
NM_002950	6184	RPN1	ribophorin I	;RNA binding;dolichyl-diphosphooligosaccharide-protein glycotransferase activity;endoplasmic reticulum;protein amino acid glycosylation;oligosaccharyl transferase complex;membrane;integral to membrane;transferase activity;protein amino acid N-linked glycosylation via asparagine	2.10557	4.34042
NM_001031746	196740	C10orf72	chromosome 10 open reading frame 72		2.10758	5.11549
NM_032038	83985	SPIN1	spinster	;transporter activity;transport;membrane;integral to membrane	2.114	6.86328
NM_012068	22809	ATF5	activating transcription factor 5	;regulation of progression through cell cycle;RNA polymerase II transcription factor activity;transcription corepressor activity;nucleus;transcription;regulation of transcription from RNA polymerase II promoter;sequence-specific DNA binding;protein dimerization activity	2.11417	13.0312
NM_002860, NM_001017423	5832	ALDH18A1	aldehyde dehydrogenase 18 family, member A1	;N-acetyl-gamma-glutamyl-phosphate reductase activity;glutamate 5-kinase activity;glutamate-5-semialdehyde dehydrogenase activity;mitochondrion;proline biosynthesis;amino acid biosynthesis;membrane;kinase activity;oxidoreductase activity;transferase activity	2.11888	8.19539
NM_016561	51283	BFAR	bifunctional apoptosis regulator	;structural molecule activity;protein binding;membrane fraction;endoplasmic reticulum;integral to plasma membrane;apoptosis;anti-apoptosis;zinc ion binding;membrane;metal ion binding	2.11938	9.76928
NM_005881	10295	BCKDK	branched chain ketoacid dehydrogenase kinase	;ATP binding;mitochondrion;alpha-ketoglutarate dehydrogenase complex (sensu Eukaryota);protein amino acid phosphorylation;branched chain family amino acid catabolism;kinase activity;[3-methyl-2-oxobutanoate dehydrogenase (lipoamide)] kinase activity	2.1197	10.9522
NM_181576, NM_181575, NM_012103	550	AUP1	ancient ubiquitous protein 1	;molecular function unknown	2.12548	11.3748
NM_144697	148523	C1orf51	chromosome 1 open reading frame 51		2.12875	9.40769
NM_018706	55526	DHTKD1	dehydrogenase E1 and transketolase domain containing 1		2.13066	5.71303
NM_198273	116068	LYSMD3	LysM, putative peptidoglycan-binding, domain containing 3	;nuclease activity;nucleus;hydrolase activity;cell wall catabolism	2.14394	11.6934
NM_014262	10536	LEPREL2	leprecan-like 2	;oxidoreductase activity, acting on paired donors, with incorporation or reduction of molecular oxygen, 2-oxoglutarate as one donor, and incorporation of one atom each of oxygen into both donors;protein metabolism	2.14888	13.4474
NM_030650	80856	KIAA1715	KIAA1715		2.15091	2.45744
NR_000034				;	2.15894	11.3748
NM_032591	84679	SLC9A7	solute carrier family 9 (sodium/hydrogen exchanger), member 7	;Golgi trans face;ion transport;potassium ion transport;sodium ion transport;regulation of pH;antiporter activity;solute:hydrogen antiporter activity;sodium:hydrogen antiporter activity;potassium:hydrogen antiporter activity;membrane;integral to membrane;potassium ion binding;sodium ion binding;protein homodimerization activity	2.16293	9.76928
NM_025250	80727	TTYH3	tweety homolog 3 (Drosophila)		2.16311	9.76928
NM_006736, NM_001039550	3300	DNAJB2	DnaJ (Hsp40) homolog, subfamily B, member 2	;protein folding;response to unfolded protein;heat shock protein binding;unfolded protein binding	2.17758	9.76928
NM_145167	93183	PIGM	phosphatidylinositol glycan, class M		2.19118	10.9522
NM_033200	91289	BC002942	hypothetical protein BC002942		2.19411	7.25287
NM_182926	3895	KTN1	kinectin 1 (kinesin receptor)	;molecular function unknown;endoplasmic reticulum membrane;microtubule-based movement;membrane;integral to membrane	2.19583	4.34042
NM_000876	3482	IGF2R	insulin-like growth factor 2 receptor	;receptor activity;insulin-like growth factor receptor activity;transporter activity;lysosome;endosome;integral to plasma membrane;transport;receptor mediated endocytosis;signal transduction;membrane;trans-Golgi network transport vesicle	2.19753	8.19539
NM_002318	4017	LOXL2	lysyl oxidase-like 2	;protein-lysine 6-oxidase activity;scavenger receptor activity;copper ion binding;extracellular space;protein modification;cell adhesion;aging;membrane;oxidoreductase activity;metal ion binding	2.22976	0
NM_003823	8771	TNFRSF6B	tumor necrosis factor receptor superfamily, member 6b, decoy	;receptor activity;protein binding;soluble fraction;apoptosis;anti-apoptosis	2.23111	9.40769
NM_022895	64897	C12orf43	chromosome 12 open reading frame 43		2.23569	9.76928
NM_024301	79147	FKRP	fukutin related protein	;Golgi stack;membrane;integral to membrane;transferase activity	2.2384	5.71303
NM_003505	8321	FZD1	frizzled homolog 1 (Drosophila)	;non-G-protein coupled 7TM receptor activity;G-protein coupled receptor activity;cell surface receptor linked signal transduction;G-protein coupled receptor protein signaling pathway;development;membrane;integral to membrane;Wnt receptor signaling pathway	2.24509	13.1637
NM_052880	113791	MGC17330	HGFL gene		2.24589	8.47354
NM_015916	51063	FAM26B	family with sequence similarity 26, member B	;membrane;integral to membrane	2.24643	11.6934
NM_005245	2195	FAT	FAT tumor suppressor homolog 1 (Drosophila)	;calcium ion binding;protein binding;integral to plasma membrane;cell adhesion;homophilic cell adhesion;cell-cell signaling;morphogenesis;membrane	2.25832	10.8982
NM_032261	84221	C21orf56	chromosome 21 open reading frame 56	;biological process unknown;protein binding;molecular function unknown;cellular component unknown	2.25865	8.19539
NM_032806	84892	C3orf39	chromosome 3 open reading frame 39		2.26442	9.76928
NM_002178	3489	IGFBP6	insulin-like growth factor binding protein 6	;regulation of cell growth;insulin-like growth factor binding;extracellular space;signal transduction;negative regulation of cell proliferation	2.26788	5.71303
NM_147783, NM_147781, NM_001908, NM_147782, NM_147780	1508	CTSB	cathepsin B	;cathepsin B activity;intracellular;lysosome;proteolysis;regulation of apoptosis;regulation of enzyme activity	2.26831	9.40769
NM_003119	6687	SPG7	spastic paraplegia 7, paraplegin (pure and complicated autosomal recessive)	;nucleotide binding;metalloendopeptidase activity;metalloendopeptidase activity;ATP binding;molecular function unknown;extracellular matrix (sensu Metazoa);mitochondrion;proteolysis;cell adhesion;signal transduction;signal transduction;nervous system development;zinc ion binding;cellular component unknown;membrane;integral to membrane;nucleoside-triphosphatase activity;regulation of cell adhesion…	2.27187	8.19539
NM_006731	2218	FCMD	Fukuyama type congenital muscular dystrophy (fukutin)	;extracellular space;Golgi stack;nervous system development;muscle development;membrane;integral to membrane;transferase activity	2.28278	12.4147
NM_014155	29068	BTBD15	BTB (POZ) domain containing 15		2.29132	9.76928
NM_020223	56975	FAM20C	family with sequence similarity 20, member C		2.29331	4.34042
NM_139177	201266	SLC39A11	solute carrier family 39 (metal ion transporter), member 11		2.29967	2.45744
NM_001552	3487	IGFBP4	insulin-like growth factor binding protein 4	;skeletal development;regulation of cell growth;insulin-like growth factor binding;extracellular region;DNA metabolism;signal transduction;cell proliferation	2.30397	14.4637
NM_007219	11237	RNF24	ring finger protein 24	;protein binding;zinc ion binding;metal ion binding	2.31229	9.76928
NM_002067	2767	GNA11	guanine nucleotide binding protein (G protein), alpha 11 (Gq class)	;nucleotide binding;GTPase activity;signal transducer activity;GTP binding;cytoplasm;plasma membrane;protein amino acid ADP-ribosylation;signal transduction;G-protein coupled receptor protein signaling pathway	2.31426	4.34042
NM_144683	147015	MGC23280	hypothetical protein MGC23280		2.315	14.7261
NM_177968	5495	PPM1B	protein phosphatase 1B (formerly 2C), magnesium-dependent, beta isoform	;magnesium ion binding;protein amino acid dephosphorylation;protein serine/threonine phosphatase complex;protein phosphatase type 2C activity;hydrolase activity;manganese ion binding	2.31597	5.11549
NM_033309	84752	MGC4655	hypothetical protein MGC4655		2.32591	3.41033
NM_023075, NM_138608	65258	MPPE1	metallophosphoesterase 1	;hydrolase activity	2.32928	2.45744
NM_080792	140885	SIRPA	signal-regulatory protein alpha	;plasma membrane;cell adhesion;integral to membrane	2.33221	8.19539
NM_013272	28232	SLCO3A1	solute carrier organic anion transporter family, member 3A1	;transporter activity;ion transport;membrane;integral to membrane	2.33237	14.4637
NM_006411, NM_032741	10554	AGPAT1	1-acylglycerol-3-phosphate O-acyltransferase 1 (lysophosphatidic acid acyltransferase, alpha)	;1-acylglycerol-3-phosphate O-acyltransferase activity;1-acylglycerol-3-phosphate O-acyltransferase activity;endoplasmic reticulum;phosphatidic acid biosynthesis;metabolism;acyltransferase activity;phospholipid biosynthesis;membrane;integral to membrane;transferase activity	2.34681	6.32977
NM_001235	871	SERPINH1	serpin peptidase inhibitor, clade H (heat shock protein 47), member 1, (collagen binding protein 1)	;serine-type endopeptidase inhibitor activity;serine-type endopeptidase inhibitor activity;collagen binding;endoplasmic reticulum;endoplasmic reticulum;ER-Golgi intermediate compartment;protein folding;response to unfolded protein;response to unfolded protein;unfolded protein binding	2.34737	8.08578
XM_032996, XM_937571				;	2.35516	9.76928
NM_024085	79065	ATG9A	ATG9 autophagy related 9 homolog A (S. cerevisiae)	;autophagic vacuole formation;ubiquitin cycle;autophagy;protein transport;membrane;integral to membrane	2.35842	4.34042
NM_002081	2817	GPC1	glypican 1	;extracellular matrix (sensu Metazoa);extracellular space;integral to plasma membrane;membrane	2.35975	9.34475
NM_182744, NM_005380	4681	NBL1	neuroblastoma, suppression of tumorigenicity 1	;protein binding;cell cycle;negative regulation of progression through cell cycle	2.36672	4.34042
NM_015389	25845	LOC25845	hypothetical LOC25845		2.36719	10.9522
NM_017929	55670	PEX26	peroxisome biogenesis factor 26	;protein binding;peroxisome;integral to peroxisomal membrane;protein transport;membrane;integral to membrane;protein import into peroxisome membrane	2.36909	14.4637
NM_018259	55761	TTC17	tetratricopeptide repeat domain 17	;binding	2.38004	10.8982
NM_007222, NM_0001017926	11244	ZHX1	zinc fingers and homeoboxes 1	;transcription factor activity;protein binding;nucleus;zinc ion binding;sequence-specific DNA binding;negative regulation of transcription, DNA-dependent;metal ion binding	2.38816	10.9522
NM_005629	6535	SLC6A8	solute carrier family 6 (neurotransmitter transporter, creatine), member 8	;biological process unknown;neurotransmitter uptake;creatine:sodium symporter activity;neurotransmitter:sodium symporter activity;molecular function unknown;integral to plasma membrane;ion transport;sodium ion transport;neurotransmitter transport;muscle contraction;cellular component unknown;symporter activity;membrane;sodium ion binding	2.39236	6.66002
NM_019032	54507	ADAMTSL4	ADAMTS-like 4	;metalloendopeptidase activity;peptidase activity;extracellular matrix	2.39236	11.3748
NM_014435	27163	ASAHL	N-acylsphingosine amidohydrolase (acid ceramidase)-like	;biological process unknown;molecular function unknown;cytoplasm;lysosome;cellular component unknown;hydrolase activity	2.394	9.40769
NM_004716	9159	PCSK7	proprotein convertase subtilisin/kexin type 7	;subtilase activity;proteolysis;peptidase activity;peptidase activity;membrane;integral to membrane;peptide hormone processing;integral to Golgi membrane	2.39584	2.45744
NM_017758	54890	ALKBH5	alkB, alkylation repair homolog 5 (E. coli)		2.39792	11.3748
NM_032015	79102	RNF26	ring finger protein 26	;biological process unknown;protein binding;zinc ion binding;cellular component unknown;metal ion binding	2.42229	8.19539
NM_130440, NM_002840	5792	PTPRF	protein tyrosine phosphatase, receptor type, F	;protein tyrosine phosphatase activity;receptor activity;transmembrane receptor protein tyrosine phosphatase activity;protein binding;integral to plasma membrane;protein amino acid dephosphorylation;cell adhesion;transmembrane receptor protein tyrosine phosphatase signaling pathway;membrane;hydrolase activity	2.43509	0
NM_198580	376497	SLC27A1	solute carrier family 27 (fatty acid transporter), member 1	;nucleotide binding;lipid metabolism;fatty acid metabolism;lipid transport;metabolism;membrane;integral to membrane;ligase activity	2.43556	8.19539
NM_020404	57124	CD248	CD248 molecule, endosialin	;biological process unknown;calcium ion binding;sugar binding;molecular function unknown;extracellular matrix (sensu Metazoa);membrane;integral to membrane	2.43748	8.19539
NM_018478, NM_033542	55861	DBNDD2	dysbindin (dystrobrevin binding protein 1) domain containing 2	;protein binding;cytoplasm;Golgi stack;protein transport;membrane;integral to membrane	2.44077	8.19539
NM_007034	11080	DNAJB4	DnaJ (Hsp40) homolog, subfamily B, member 4	;protein folding;response to unfolded protein;response to heat;heat shock protein binding;unfolded protein binding	2.45603	14.0176
NM_014339	23765	IL17R	interleukin 17 receptor	;receptor activity;integral to plasma membrane;cell surface receptor linked signal transduction;membrane;interleukin-17 receptor activity	2.45622	2.45744
NM_020170	56926	NCLN	nicalin homolog (zebrafish)	;endoplasmic reticulum;membrane;integral to membrane;protein processing	2.46456	7.79828
NM_001004128, NM_002826	5768	QSCN6	quiescin Q6	;regulation of progression through cell cycle;regulation of cell growth;molecular function unknown;electron transport;negative regulation of cell proliferation;cellular component unknown	2.46502	13.0312
NM_024954	80019	UBTD1	ubiquitin domain containing 1	;protein modification	2.46724	9.76928
NM_002406	4245	MGAT1	mannosyl (alpha-1,3-)-glycoprotein beta-1,2-N-acetylglucosaminyltransferase	;Golgi membrane;alpha-1,3-mannosylglycoprotein 2-beta-N-acetylglucosaminyltransferase activity;Golgi stack;carbohydrate metabolism;aminoglycan biosynthesis;protein amino acid N-linked glycosylation;membrane;integral to membrane;transferase activity, transferring glycosyl groups	2.46942	3.41033
XM_495878, XM_938324				;	2.47435	5.11549
NM_152341	124222	PAQR4	progestin and adipoQ receptor family member IV	;receptor activity;membrane;integral to membrane	2.4924	9.76928
NM_001849	1292	COL6A2	collagen, type VI, alpha 2	;extracellular matrix structural constituent;collagen;cytoplasm;phosphate transport;cell-cell adhesion;extracellular matrix organization and biogenesis;protein binding, bridging	2.50575	11.3748
NM_018641	55501	CHST12	carbohydrate (chondroitin 4) sulfotransferase 12	;Golgi stack;carbohydrate metabolism;membrane;integral to membrane;transferase activity;integral to Golgi membrane;dermatan sulfate biosynthesis;chondroitin 4-sulfotransferase activity;3'-phosphoadenosine 5'-phosphosulfate binding	2.50956	0
NM_000062, NM_001032295	710	SERPING1	serpin peptidase inhibitor, clade G (C1 inhibitor), member 1, (angioedema, hereditary)	;serine-type endopeptidase inhibitor activity;serine-type endopeptidase inhibitor activity;extracellular region;complement activation, classical pathway;blood coagulation;circulation;innate immune response	2.51025	12.5039
NM_003840	8793	TNFRSF10D	tumor necrosis factor receptor superfamily, member 10d, decoy with truncated death domain	;transmembrane receptor activity;apoptosis;anti-apoptosis;signal transduction;membrane;integral to membrane	2.51914	6.45078
NM_004587	6238	RRBP1	ribosome binding protein 1 homolog 180kDa (dog)	;receptor activity;extracellular matrix structural constituent;endoplasmic reticulum;ribosome;protein biosynthesis;protein targeting;signal transduction;protein transport;membrane;integral to membrane;integral to endoplasmic reticulum membrane;ribosome receptor activity	2.5232	11.3748
NM_152531	152002	C3orf21	chromosome 3 open reading frame 21		2.53929	5.71303
NM_016570	51290	ERGIC2	ERGIC and golgi 2	;protein binding;ER-Golgi intermediate compartment;ER to Golgi vesicle-mediated transport	2.54081	11.6934
NM_024298	79143	LENG4	leukocyte receptor cluster (LRC) member 4		2.58588	0
NM_024881	79939	SLC35E1	solute carrier family 35, member E1	;transport;membrane;integral to membrane	2.6171	5.11549
NM_005576	4016	LOXL1	lysyl oxidase-like 1	;protein-lysine 6-oxidase activity;copper ion binding;extracellular region;protein modification;oxidoreductase activity;metal ion binding	2.63167	5.71303
NM_013299	29901	SAC3D1	SAC3 domain containing 1		2.63203	9.40769
NM_032889	84975	MFSD5	major facilitator superfamily domain containing 5		2.65121	2.45744
NM_014344	24147	FJX1	four jointed box 1 (Drosophila)		2.65379	5.11549
NM_001010924	221061	C10orf38	chromosome 10 open reading frame 38		2.66418	7.79828
NM_024830	79888	AYTL2	acyltransferase like 2		2.67472	0
NM_001970	1984	EIF5A	eukaryotic translation initiation factor 5A	;nucleic acid binding;translation initiation factor activity;protein binding;protein biosynthesis;translational initiation	2.67978	13.4474
NM_000935, NM_182943	5352	PLOD2	procollagen-lysine, 2-oxoglutarate 5-dioxygenase 2	;iron ion binding;endoplasmic reticulum;protein modification;procollagen-lysine 5-dioxygenase activity;membrane;oxidoreductase activity;oxidoreductase activity, acting on single donors with incorporation of molecular oxygen, incorporation of two atoms of oxygen;protein metabolism;L-ascorbic acid binding;metal ion binding	2.70994	5.11549
NM_001797	1009	CDH11	cadherin 11, type 2, OB-cadherin (osteoblast)	;ossification;calcium ion binding;protein binding;cell adhesion;homophilic cell adhesion;homophilic cell adhesion;membrane;integral to membrane;integral to membrane	2.70995	13.4474
NM_003128, NM_178313	6711	SPTBN1	spectrin, beta, non-erythrocytic 1	;actin binding;actin binding;structural constituent of cytoskeleton;calmodulin binding;cytoskeleton;spectrin;membrane;barbed-end actin filament capping	2.71906	5.71303
NM_014908	22845	TMEM15	transmembrane protein 15	;membrane;integral to membrane	2.72107	5.11549
NM_003488	8165	AKAP1	A kinase (PRKA) anchor protein 1	;RNA binding;mitochondrion;integral to membrane;outer membrane	2.72433	8.19539
NM_032638	2624	GATA2	GATA binding protein 2	;transcription factor activity;transcription factor activity;nucleus;nucleus;transcription;regulation of transcription, DNA-dependent;transcription from RNA polymerase II promoter;phagocytosis;zinc ion binding;sequence-specific DNA binding;metal ion binding;positive regulation of phagocytosis	2.7501	3.41033
NM_001005369, NM_002453	4528	MTIF2	mitochondrial translational initiation factor 2	;nucleotide binding;translation initiation factor activity;GTP binding;intracellular;mitochondrion;protein biosynthesis;regulation of translational initiation	2.75864	3.41033
NM_024622	79675	FLJ21901	hypothetical protein FLJ21901	;protein kinase activity;ATP binding;apoptosis	2.77812	4.34042
NM_022730	64708	COPS7B	COP9 constitutive photomorphogenic homolog subunit 7B (Arabidopsis)	;signalosome complex	2.78141	9.76928
NM_005227, NM_182690	1945	EFNA4	ephrin-A4	;transmembrane-ephrin receptor activity;integral to plasma membrane;cell-cell signaling;membrane	2.79064	14.0176
NM_177937, NM_016548	51280	GOLPH2	golgi phosphoprotein 2	;Golgi stack;integral to plasma membrane;membrane	2.7914	3.41033
NM_145253	124402	FAM100A	family with sequence similarity 100, member A		2.80944	9.76928
NM_018231	55238	FLJ10815	amino acid transporter	;amino acid-polyamine transporter activity;amino acid transport;membrane	2.83936	0
NM_198538	374897	SBSN	suprabasin		2.84547	13.5299
NM_017723	54863	FLJ20245	hypothetical protein FLJ20245	;nucleotide binding;ATP binding;nucleoside-triphosphatase activity;defense response to pathogen	2.91618	0
NM_001466	2535	FZD2	frizzled homolog 2 (Drosophila)	;receptor activity;non-G-protein coupled 7TM receptor activity;G-protein coupled receptor activity;integral to plasma membrane;establishment of tissue polarity;G-protein coupled receptor protein signaling pathway;development;membrane;Wnt receptor signaling pathway	2.95269	13.0312
NM_198147	116236	LOC116236	hypothetical protein LOC116236		2.95445	8.19539
NM_015554	26035	GLCE	glucuronyl C5-epimerase	;cell wall;Golgi stack;regulation of cell shape;peptidoglycan biosynthesis;heparan sulfate proteoglycan biosynthesis;membrane;integral to membrane;isomerase activity;racemase and epimerase activity, acting on carbohydrates and derivatives;heparin biosynthesis	3.01863	0
XM_933660				;	3.03932	9.76928
NM_053001	116039	OSR2	odd-skipped related 2 (Drosophila)	;nucleic acid binding;nucleus;zinc ion binding;metal ion binding	3.04663	4.34042
NM_025179	5362	PLXNA2	plexin A2	;receptor activity;development;membrane	3.08529	4.34042
NM_001031711	57222	ERGIC1	endoplasmic reticulum-golgi intermediate compartment (ERGIC) 1	;protein binding;endoplasmic reticulum;ER-Golgi intermediate compartment;Golgi stack;transport;ER to Golgi vesicle-mediated transport;membrane;integral to membrane	3.09615	5.11549
NM_080815, NM_080804, NM_080809, NM_080808, NM_080807 and others	1305	COL13A1	collagen, type XIII, alpha 1	;biological process unknown;extracellular matrix structural constituent;collagen type XIII;cytoplasm;plasma membrane;phosphate transport	3.09827	9.76928
NM_019886	56548	CHST7	carbohydrate (N-acetylglucosamine 6-O) sulfotransferase 7	;N-acetylglucosamine 6-O-sulfotransferase activity;Golgi stack;polysaccharide metabolism;N-acetylglucosamine metabolism;sulfur metabolism;chondroitin 6-sulfotransferase activity;membrane;integral to membrane;integral to membrane;transferase activity;chondroitin sulfate biosynthesis;intrinsic to Golgi membrane	3.17083	3.41033
NM_004480, NM_178154, NM_178156, NM_178157	2530	FUT8	fucosyltransferase 8 (alpha (1,6) fucosyltransferase)	;embryonic development (sensu Mammalia);Golgi stack;N-glycan processing;glycoprotein 6-alpha-L-fucosyltransferase activity;oligosaccharide biosynthesis;membrane;integral to membrane;transferase activity, transferring glycosyl groups;L-fucose catabolism	3.17426	9.76928
NM_016174	51148	CEECAM1	cerebral endothelial cell adhesion molecule 1	;membrane fraction;plasma membrane;cell motility;cell adhesion;leukocyte adhesion;lipopolysaccharide biosynthesis;integral to membrane;oxidoreductase activity, acting on single donors with incorporation of molecular oxygen, incorporation of two atoms of oxygen	3.23948	5.11549
NM_199078, NM_017623	26505	CNNM3	cyclin M3		3.33202	13.1637
NM_003247	7058	THBS2	thrombospondin 2	;structural molecule activity;calcium ion binding;protein binding;extracellular region;extracellular matrix (sensu Metazoa);cell adhesion;heparin binding	3.38716	9.76928
NM_003183	6868	ADAM17	ADAM metallopeptidase domain 17 (tumor necrosis factor, alpha, converting enzyme)	;metalloendopeptidase activity;protein binding;integral to plasma membrane;proteolysis;Notch signaling pathway;cell-cell signaling;zinc ion binding;membrane;metal ion binding	3.40444	8.19539
NM_013373	29801	ZDHHC8	zinc finger, DHHC-type containing 8	;zinc ion binding;acyltransferase activity;membrane;integral to membrane;transferase activity;metal ion binding	3.45787	2.45744
NM_152713	3703	STT3A	STT3, subunit of the oligosaccharyltransferase complex, homolog A (S. cerevisiae)	;oligosaccharyl transferase activity;dolichyl-diphosphooligosaccharide-protein glycotransferase activity;protein amino acid glycosylation;oligosaccharyl transferase complex;membrane;integral to membrane;protein amino acid N-linked glycosylation via asparagine	3.48583	6.45078
XM_934573				;	3.63605	9.76928
NM_015516	25987	LRRC54	leucine rich repeat containing 54		3.69463	14.4637
NM_018022	55092	TMEM51	transmembrane protein 51	;membrane;integral to membrane	3.73769	5.11549
NM_002781	5673	PSG5	pregnancy specific beta-1-glycoprotein 5	;extracellular space;pregnancy	3.74591	9.76928
XM_371320, XM_938090				;	3.81136	2.45744
XM_945229 et al				;	3.81365	3.41033
NM_173344, NM_003033	6482	ST3GAL1	ST3 beta-galactoside alpha-2,3-sialyltransferase 1	;beta-galactoside alpha-2,3-sialyltransferase activity;Golgi stack;protein amino acid glycosylation;membrane;integral to membrane;integral to Golgi membrane	3.84995	8.19539
XM_087386				;	3.95946	7.79828
NM_013381	29953	TRHDE	thyrotropin-releasing hormone degrading enzyme	;aminopeptidase activity;membrane alanyl aminopeptidase activity;integral to plasma membrane;proteolysis;sterol depletion response, sterol regulatory element binding-protein cleavage;signal transduction;cell-cell signaling;zinc ion binding;membrane;pyroglutamyl-peptidase II activity;metal ion binding	3.99281	14.5686
XM_937015, XM_926186				;	4.0147	14.8526
NM_003784	8710	SERPINB7	serpin peptidase inhibitor, clade B (ovalbumin), member 7	;serine-type endopeptidase inhibitor activity	4.01657	4.34042
NM_002727	5552	PRG1	proteoglycan 1, secretory granule		4.12565	9.76928
NM_199512, NM_199511	151887	CCDC80	coiled-coil domain containing 80		4.14394	2.45744
NM_006573	10673	TNFSF13B	tumor necrosis factor (ligand) superfamily, member 13b	;tumor necrosis factor receptor binding;extracellular space;soluble fraction;integral to plasma membrane;immune response;signal transduction;cell proliferation;positive regulation of cell proliferation;membrane	4.14709	9.40769
NM_054110	117248	GALNTL2	UDP-N-acetyl-alpha-D-galactosamine:polypeptide N-acetylgalactosaminyltransferase-like 2		4.18928	0
NM_000692	219	ALDH1B1	aldehyde dehydrogenase 1 family, member B1	;3-chloroallyl aldehyde dehydrogenase activity;aldehyde dehydrogenase (NAD) activity;mitochondrion;carbohydrate metabolism;metabolism;oxidoreductase activity	4.19436	5.11549
NM_001030059	196051	PPAPDC1A	phosphatidic acid phosphatase type 2 domain containing 1A	;structural molecule activity;microtubule;microtubule-based movement	4.27999	2.45744
NM_080652	90407	TMEM41A	transmembrane protein 41A		4.39265	0
NM_030927	81619	TSPAN14	tetraspanin 14	;membrane;integral to membrane	4.58143	0
NM_012445	10417	SPON2	spondin 2, extracellular matrix protein	;protein binding;extracellular matrix (sensu Metazoa);extracellular space;immune response;cell adhesion;development;axon guidance	4.6343	0
NM_133459	147372	CCBE1	collagen and calcium binding EGF domains 1		4.65775	4.34042
NM_148169, NM_024907	115290	FBXO17	F-box protein 17	;protein binding;ubiquitin cycle;protein catabolism	4.86005	8.19539
NM_015404	25861	DFNB31	deafness, autosomal recessive 31	;protein binding;sensory perception of sound	4.9066	11.3748
NM_000676	136	ADORA2B	adenosine A2b receptor	;activation of MAPK activity;rhodopsin-like receptor activity;A2B adenosine receptor activity, G-protein coupled;receptor activity;integral to plasma membrane;cellular defense response;signal transduction;G-protein coupled receptor protein signaling pathway;adenylate cyclase activation;JNK cascade;excretion;membrane	4.98391	9.76928
NM_005556	3855	KRT7	keratin 7	;structural molecule activity;intermediate filament;cytoskeleton organization and biogenesis	5.03244	8.19539
NM_003239	7043	TGFB3	transforming growth factor, beta 3	;regulation of progression through cell cycle;transforming growth factor beta receptor binding;signal transduction;cell-cell signaling;growth factor activity;cell proliferation;organ morphogenesis;cell growth	5.11042	13.4474
NM_001794	1002	CDH4	cadherin 4, type 1, R-cadherin (retinal)	;calcium ion binding;protein binding;plasma membrane;cell adhesion;cell adhesion;homophilic cell adhesion;membrane;integral to membrane	5.67624	0
NM_015834	104	ADARB1	adenosine deaminase, RNA-specific, B1 (RED1 homolog rat)	;double-stranded RNA binding;double-stranded RNA binding;adenosine deaminase activity;adenosine deaminase activity;intracellular;nucleus;RNA processing;mRNA processing;central nervous system development;zinc ion binding;hydrolase activity;metal ion binding	5.79853	8.19539
NM_058219	118460	EXOSC6	exosome component 6	;3'-5'-exoribonuclease activity;RNA binding;RNA processing	5.91881	4.34042
NM_004503, NM_153693	3223	HOXC6	homeobox C6	;transcription factor activity;transcription corepressor activity;nucleus;regulation of transcription, DNA-dependent;regulation of transcription from RNA polymerase II promoter;development;development;sequence-specific DNA binding	7.28591	9.40769
NM_001144	267	AMFR	autocrine motility factor receptor	;ubiquitin-protein ligase activity;receptor activity;receptor activity;protein binding;endoplasmic reticulum;ubiquitin cycle;cell motility;signal transduction;zinc ion binding;membrane;integral to membrane;integral to membrane;ligase activity;integral to endoplasmic reticulum membrane;ER-associated protein catabolism;metal ion binding	7.45669	4.34042
NM_001017424, NM_014217, NM_001017425	3776	KCNK2	potassium channel, subfamily K, member 2	;catalytic activity;ion channel activity;voltage-gated ion channel activity;potassium channel activity;ion transport;potassium ion transport;potassium ion transport;outward rectifier potassium channel activity;membrane;membrane;integral to membrane;potassium ion binding	7.90889	9.76928
NM_005458	9568	GABBR2	gamma-aminobutyric acid (GABA) B receptor, 2	;receptor activity;GABA-B receptor activity;integral to plasma membrane;signal transduction;G-protein coupled receptor protein signaling pathway;negative regulation of adenylate cyclase activity;synaptic transmission;postsynaptic membrane	8.97535	0
NM_015431	25893	TRIM58	tripartite motif-containing 58		11.806	13.1637
NM_004350	864	RUNX3	runt-related transcription factor 3	;transcription factor activity;ATP binding;nucleus;transcription;regulation of transcription, DNA-dependent;transcription from RNA polymerase II promoter;cell proliferation	12.2382	14.0176
NM_000224, NM_199187	3875	KRT18	keratin 18	;structural constituent of cytoskeleton;protein binding;intermediate filament;morphogenesis	66.7223	4.34042
