# Supplementary material for: Fibrotic Myofibroblasts Manifest Genome-Wide Derangements of Translational Control
Source: PLoS One. 2008 Sep 16;3(9):e3220. doi: 10.1371/journal.pone.0003220 (PMC2528966; doi:10.1371/journal.pone.0003220)
Supplement: Table S2 — (0.45 MB XLS) [file pone.0003220.s004.xls]

## Sheet: Sheet1
Table S2. Genes that were identified as translationally regulated in the non-contracile condition.
Refseq	Geneid	Genesymbol	Gene description	Annotation	Fold change (IPF vs control)	q-value (%)
NM_014357	26239	LCE2B	late cornified envelope 2B	;molecular function unknown;cellular component unknown;epidermis development;keratinization	0.0582062	10.1949
NM_006308	8988	HSPB3	heat shock 27kDa protein 3	;protein folding;response to unfolded protein	0.0721492	2.97147
NM_000433	4688	NCF2	neutrophil cytosolic factor 2 (65kDa, chronic granulomatous disease, autosomal 2)	;binding;protein binding;soluble fraction;cytosol;superoxide metabolism;cellular defense response	0.0775052	3.70798
NM_018665	55510	DDX43	DEAD (Asp-Glu-Ala-Asp) box polypeptide 43	;nucleotide binding;RNA binding;ATP-dependent RNA helicase activity;ATP binding;hydrolase activity	0.0973101	13.0965
NR_002219				;	0.109042	10.0124
NM_057168, NM_016087	51384	WNT16	wingless-type MMTV integration site family, member 16	;signal transducer activity;extracellular matrix structural constituent;extracellular region;frizzled-2 signaling pathway;cell-cell signaling;development	0.142898	2.97147
NM_002045	2596	GAP43	growth associated protein 43	;regulation of cell growth;calmodulin binding;protein kinase C activation;nervous system development;response to wounding;membrane;cell differentiation;regulation of growth	0.15631	6.61799
NM_014737, NM_170774	9770	RASSF2	Ras association (RalGDS/AF-6) domain family 2	;protein binding;signal transduction	0.157685	6.61799
NM_006208	5167	ENPP1	ectonucleotide pyrophosphatase/phosphodiesterase 1	;nucleic acid binding;endonuclease activity;nucleotide diphosphatase activity;generation of precursor metabolites and energy;phosphate metabolism;response to nutrient;nucleotide metabolism;membrane;integral to membrane;hydrolase activity	0.159849	6.61799
NM_000266	4693	NDP	Norrie disease (pseudoglioma)	;extracellular space;vacuole organization and biogenesis;signal transduction;cell-cell signaling;nervous system development;visual perception;sensory perception of sound;growth factor activity;cell proliferation;response to stimulus	0.171711	4.80259
NM_003617	8490	RGS5	regulator of G-protein signalling 5	;signal transducer activity;GTPase activator activity;regulation of G-protein coupled receptor protein signaling pathway;negative regulation of signal transduction	0.191444	8.54861
XM_936510, XM_376018				;	0.192667	4.19163
NM_001432	2069	EREG	epiregulin	;regulation of progression through cell cycle;angiogenesis;ovarian cumulus expansion;oocyte maturation;epidermal growth factor receptor binding;protein binding;extracellular space;integral to plasma membrane;female meiosis;epidermal growth factor receptor signaling pathway;cell-cell signaling;growth factor activity;negative regulation of cell proliferation;mRNA transcription;organ morphogenesis;m…	0.196025	6.29242
NM_025214	80323	CCDC68	coiled-coil domain containing 68		0.196094	5.96335
NM_198098	358	AQP1	aquaporin 1 (Colton blood group)	;transporter activity;water transporter activity;integral to plasma membrane;transport;water transport;excretion;porin activity;membrane;integral to membrane;outer membrane	0.202857	9.26619
NM_001175	397	ARHGDIB	Rho GDP dissociation inhibitor (GDI) beta	;Rho GDP-dissociation inhibitor activity;GTPase activator activity;cytoplasm;cytoskeleton;cell motility;immune response;negative regulation of cell adhesion;Rho protein signal transduction;development;cytoplasmic membrane-bound vesicle;actin cytoskeleton organization and biogenesis	0.204755	10.6598
NM_001442	2167	FABP4	fatty acid binding protein 4, adipocyte	;fatty acid binding;soluble fraction;cytoplasm;transport	0.218008	5.19216
NM_130385, NM_006069	10335	MRVI1	murine retrovirus integration site 1 homolog		0.218207	4.19163
NM_021219	58494	JAM2	junctional adhesion molecule 2	;integral to plasma membrane;tight junction;membrane;cell-cell adhesion	0.228539	2.97147
NM_033058, NM_184085, NM_184087, NM_184086	84675	TRIM55	tripartite motif-containing 55	;signal transducer activity;protein binding;nucleus;microtubule;signal transduction;zinc ion binding;metal ion binding	0.234749	8.02996
NM_052889	114769	COP1	caspase-1 dominant-negative inhibitor pseudo-ICE	;protein binding;intracellular;proteolysis;caspase activity;regulation of apoptosis	0.237604	2.97147
NM_004717	9162	DGKI	diacylglycerol kinase, iota	;diacylglycerol kinase activity;nucleus;cytoplasm;protein kinase C activation;intracellular signaling cascade;zinc ion binding;transferase activity;metal ion binding	0.254806	6.61799
NM_022337	23682	RAB38	RAB38, member RAS oncogene family	;nucleotide binding;GTPase activity;GTP binding;small GTPase mediated signal transduction;cellular component unknown;protein transport;membrane	0.257329	4.80259
NM_024697	79750	ZNF659	zinc finger protein 659	;nucleic acid binding;nucleus;zinc ion binding;metal ion binding	0.260673	0
NM_152308	116028	MGC24665	hypothetical protein MGC24665		0.264859	0
NM_021101, NM_003914	9076	CLDN1	claudin 1	;structural molecule activity;integral to plasma membrane;tight junction;cell adhesion;membrane;calcium-independent cell-cell adhesion;identical protein binding	0.277006	7.6879
NM_005497	10052	GJA7	gap junction protein, alpha 7, 45kDa (connexin 45)	;connexon complex;transport;muscle contraction;intercellular junction assembly;cell communication;connexon channel activity;membrane;integral to membrane	0.279879	9.26619
NM_174942	283431	GAS2L3	growth arrest-specific 2 like 3	;cell cycle arrest	0.287542	2.97147
NM_025113	80183	C13orf18	chromosome 13 open reading frame 18	;protein phosphatase inhibitor activity	0.289479	8.02996
NM_183394, NM_183393, NM_003716	8618	CADPS	Ca2+-dependent secretion activator	;calcium ion binding;exocytosis;lipid binding;protein transport;membrane;synapse	0.293654	8.54861
NM_145244	115265	DDIT4L	DNA-damage-inducible transcript 4-like		0.294372	7.145
XM_938146, XM_927427				;	0.29532	10.0124
NM_004102	2170	FABP3	fatty acid binding protein 3, muscle and heart (mammary-derived growth inhibitor)	;lipid transporter activity;fatty acid binding;soluble fraction;cytoplasm;transport;negative regulation of cell proliferation	0.298755	5.36998
XM_942725, XM_931581				;	0.29988	2.97147
NM_014333	23705	IGSF4	immunoglobulin superfamily, member 4		0.302302	4.19163
NM_006774	11185	INMT	indolethylamine N-methyltransferase	;methyltransferase activity;transferase activity;amine N-methyltransferase activity	0.308953	10.6598
NM_021127	5366	PMAIP1	phorbol-12-myristate-13-acetate-induced protein 1	;protein binding	0.31368	0
NM_032621	84707	BEX2	brain expressed X-linked 2		0.318253	5.50303
NM_003108	6664	SOX11	SRY (sex determining region Y)-box 11	;DNA binding;nucleus;transcription;regulation of transcription, DNA-dependent;nervous system development	0.318905	9.26619
XM_936467, XM_043653				;	0.319818	4.19163
NM_032563	84648	LCE3D	late cornified envelope 3D		0.326078	6.61799
NM_001012973	219348	PLAC9	placenta-specific 9		0.328459	4.80259
NM_000231	6445	SGCG	sarcoglycan, gamma (35kDa dystrophin-associated glycoprotein)	;cytoskeleton;plasma membrane;cytoskeleton organization and biogenesis;muscle development;sarcoglycan complex;integral to membrane	0.333064	7.145
NM_002825	5764	PTN	pleiotrophin (heparin binding growth factor 8, neurite growth-promoting factor 1)	;regulation of progression through cell cycle;protein phosphatase inhibitor activity;cytokine activity;extracellular space;transmembrane receptor protein tyrosine phosphatase signaling pathway;nervous system development;growth factor activity;heparin binding;cell proliferation;positive regulation of cell proliferation	0.333607	2.97147
NM_002252	3790	KCNS3	potassium voltage-gated channel, delayed-rectifier, subfamily S, member 3	;delayed rectifier potassium channel activity;protein binding;membrane fraction;cation transport;potassium ion transport;voltage-gated potassium channel complex;potassium channel regulator activity;membrane;potassium ion binding	0.338629	10.0124
NM_018843	55972	MCFP	mitochondrial carrier family protein	;binding;mitochondrial inner membrane;transport;membrane;integral to membrane	0.34075	4.80259
XM_939407, XM_056680				;	0.342564	4.80259
NM_018092	81831	NETO2	neuropilin (NRP) and tolloid (TLL)-like 2	;receptor activity;membrane;integral to membrane	0.349484	7.145
NM_001550, NM_001007245	3475	IFRD1	interferon-related developmental regulator 1	;binding;myoblast cell fate determination;cell differentiation	0.355029	2.97147
NM_020130	56892	C8orf4	chromosome 8 open reading frame 4		0.356185	7.145
NM_000345, NM_007308	6622	SNCA	synuclein, alpha (non A4 component of amyloid precursor)	;protein binding;cytoplasm;anti-apoptosis;central nervous system development	0.356994	6.61799
NM_003256	7079	TIMP4	TIMP metallopeptidase inhibitor 4	;biological process unknown;enzyme inhibitor activity;extracellular matrix (sensu Metazoa);metalloendopeptidase inhibitor activity	0.357722	4.33834
NM_001624	202	AIM1	absent in melanoma 1	;biological process unknown;sugar binding;molecular function unknown;cellular component unknown	0.358037	11.0528
NM_018132	55166	C6orf139	chromosome 6 open reading frame 139		0.358268	0
NM_018664	55509	SNFT	Jun dimerization protein p21SNFT		0.361904	7.6879
NM_005708	10082	GPC6	glypican 6	;extracellular matrix (sensu Metazoa);integral to plasma membrane;membrane	0.362409	3.70798
NM_005450	9241	NOG	noggin	;extracellular space;nervous system development;sensory perception of sound;cell differentiation;negative regulation of cell differentiation;cartilage development	0.362411	6.01545
NM_152400	132720	FLJ39370	hypothetical protein FLJ39370		0.362639	4.80259
NM_181847	347902	AMIGO2	adhesion molecule with Ig-like domain 2	;protein binding;integral to plasma membrane;cell adhesion;homophilic cell adhesion;heterophilic cell adhesion;membrane;negative regulation of programmed cell death	0.366166	13.7366
NM_173670	285704	RGMB	RGM domain family, member B	;membrane	0.369812	6.29242
NM_018155	55186	SLC25A36	solute carrier family 25, member 36		0.370395	0
NM_138290	154661	RPIB9	Rap2-binding protein 9		0.370494	9.26619
NM_032333	84293	C10orf58	chromosome 10 open reading frame 58		0.371278	4.19163
NM_024621	79674	VEPH1	ventricular zone expressed PH domain homolog 1 (zebrafish)		0.372668	4.19163
NM_181523, NM_181504, NM_181524	5295	PIK3R1	phosphoinositide-3-kinase, regulatory subunit 1 (p85 alpha)	;insulin receptor binding;insulin-like growth factor receptor binding;phosphatidylinositol binding;phosphoinositide 3-kinase complex;intracellular signaling cascade;intracellular signaling cascade;insulin receptor signaling pathway;kinase activity;protein phosphatase binding;phosphoinositide 3-kinase regulator activity;phosphoinositide 3-kinase regulator activity;phosphoinositide 3-kinase complex…	0.374855	0
NM_182767, NM_018057	55117	SLC6A15	solute carrier family 6, member 15	;neurotransmitter:sodium symporter activity;integral to plasma membrane;neurotransmitter transport;neurotransmitter transport;symporter activity;membrane	0.375777	4.19163
NM_001937	1805	DPT	dermatopontin	;protein binding;extracellular matrix (sensu Metazoa);cell adhesion	0.37635	14.8781
NM_004093	1948	EFNB2	ephrin-B2	;plasma membrane;integral to plasma membrane;cell-cell signaling;nervous system development;morphogenesis;membrane;cell differentiation;ephrin receptor binding	0.378192	5.19216
XM_931702, XM_945992, XM_945991, XM_931597				;	0.378635	5.61217
NM_005126	9975	NR1D2	nuclear receptor subfamily 1, group D, member 2	;transcription factor activity;steroid hormone receptor activity;nucleus;transcription;regulation of transcription, DNA-dependent;zinc ion binding;sequence-specific DNA binding;metal ion binding	0.378638	6.01545
NM_003275	7111	TMOD1	tropomodulin 1	;actin binding;tropomyosin binding;cytoskeleton;cytoskeleton organization and biogenesis	0.378768	4.19163
NM_005491	10046	CXorf6	chromosome X open reading frame 6	;biological process unknown;molecular function unknown;cellular component unknown	0.380319	2.97147
NM_015589	23034	SAMD4A	sterile alpha motif domain containing 4A		0.381618	4.33834
NM_024774	79832	QSER1	glutamine and serine rich 1		0.386464	4.19163
NM_007069	11145	HRASLS3	HRAS-like suppressor 3	;biological process unknown;molecular function unknown;cell cycle;cellular component unknown;membrane;integral to membrane;negative regulation of progression through cell cycle	0.388603	4.19163
NM_033256	94274	PPP1R14A	protein phosphatase 1, regulatory (inhibitor) subunit 14A	;protein phosphatase inhibitor activity	0.389729	11.7086
NM_001864	1346	COX7A1	cytochrome c oxidase subunit VIIa polypeptide 1 (muscle)	;cytochrome-c oxidase activity;mitochondrion;electron transport;membrane;integral to membrane;oxidoreductase activity	0.390708	6.29242
NR_002312				;	0.39115	8.02996
NM_006851	11010	GLIPR1	GLI pathogenesis-related 1 (glioma)	;extracellular region;membrane;integral to membrane	0.391266	2.97147
NM_203488, NM_001107	97	ACYP1	acylphosphatase 1, erythrocyte (common) type	;acylphosphatase activity;acylphosphatase activity;phosphate metabolism;hydrolase activity	0.392033	2.97147
NM_002960	6274	S100A3	S100 calcium binding protein A3	;calcium ion binding;zinc ion binding	0.392623	6.61799
NM_005909, NM_032010	4131	MAP1B	microtubule-associated protein 1B	;structural molecule activity;protein binding;microtubule;microtubule associated complex	0.393428	8.94038
NR_002819				;	0.394584	10.1949
NM_001615	72	ACTG2	actin, gamma 2, smooth muscle, enteric	;nucleotide binding;structural constituent of cytoskeleton;protein binding;ATP binding;cytoskeleton;actin filament	0.394879	6.61799
NM_144652	137994	LETM2	leucine zipper-EF-hand containing transmembrane protein 2		0.396469	5.19216
NM_001024372, NM_024812	79870	BAALC	brain and acute leukemia, cytoplasmic		0.400152	10.0124
NM_004664	8825	LIN7A	lin-7 homolog A (C. elegans)	;protein binding;tight junction;protein complex assembly;exocytosis;protein transport;membrane;synaptosome	0.403994	6.29242
NM_030674	81539	SLC38A1	solute carrier family 38, member 1	;amino acid-polyamine transporter activity;sodium:amino acid symporter activity;neutral amino acid transporter activity;neutral amino acid transport;membrane;integral to membrane	0.404929	5.36998
NM_004538	4675	NAP1L3	nucleosome assembly protein 1-like 3	;nucleus;chromatin assembly complex;nucleosome assembly	0.407152	11.4811
NM_014701	9728	KIAA0256	KIAA0256 gene product		0.407813	4.80259
NM_020183	56938	ARNTL2	aryl hydrocarbon receptor nuclear translocator-like 2	;transcription factor activity;signal transducer activity;nucleus;regulation of transcription, DNA-dependent;signal transduction;entrainment of circadian clock	0.408401	4.19163
XM_942831, XM_376247				;	0.408605	5.19216
NM_001813	1062	CENPE	centromere protein E, 312kDa	;mitotic metaphase;nucleotide binding;chromosome, pericentric region;outer kinetochore of condensed chromosome;microtubule motor activity;protein binding;ATP binding;nucleus;microtubule;microtubule associated complex;microtubule-based movement;cell cycle;mitotic chromosome movement towards spindle pole;mitotic metaphase plate congression;kinetochore binding;cell division;kinetochore assembly	0.408659	8.59621
NM_003866	8821	INPP4B	inositol polyphosphate-4-phosphatase, type II, 105kDa	;signal transduction;phosphatidylinositol-3,4-bisphosphate 4-phosphatase activity;hydrolase activity	0.409035	4.33834
NM_020152	56911	C21orf7	chromosome 21 open reading frame 7	;transcription factor activity;protein binding;regulation of transcription, DNA-dependent	0.409894	4.80259
NM_152737	221687	RNF182	ring finger protein 182		0.412702	5.19216
NM_024615	79668	PARP8	poly (ADP-ribose) polymerase family, member 8		0.413556	6.61799
NM_019896	56655	POLE4	polymerase (DNA-directed), epsilon 4 (p12 subunit)	;epsilon DNA polymerase activity;nucleus;transferase activity;sequence-specific DNA binding	0.414454	2.97147
NM_015973	51083	GAL	galanin	;neuropeptide hormone activity;extracellular region;smooth muscle contraction;neuropeptide signaling pathway;cellular component unknown;insulin secretion;growth hormone secretion	0.414679	5.96335
NM_003437	7695	ZNF136	zinc finger protein 136 (clone pHZ-20)	;negative regulation of transcription from RNA polymerase II promoter;nucleic acid binding;DNA binding;specific RNA polymerase II transcription factor activity;transcription corepressor activity;nucleus;transcription;regulation of transcription, DNA-dependent;zinc ion binding;metal ion binding	0.417224	4.19163
XM_943525,XM_943520, XM_933459, XM_933458				;	0.418075	2.97147
NM_004956	2115	ETV1	ets variant gene 1	;transcription factor activity;nucleus;transcription;regulation of transcription, DNA-dependent;transcription from RNA polymerase II promoter;sequence-specific DNA binding	0.418946	6.61799
NM_006547	10643	IGF2BP3	insulin-like growth factor 2 mRNA binding protein 3	;nucleotide binding;RNA binding;cytoplasm;RNA processing;protein biosynthesis;morphogenesis	0.42071	9.26619
NM_001827	1164	CKS2	CDC28 protein kinase regulatory subunit 2	;regulation of cyclin dependent protein kinase activity;cell cycle;spindle organization and biogenesis;cell proliferation;cyclin-dependent protein kinase regulator activity;phosphoinositide-mediated signaling;cell division	0.422757	4.19163
NM_022361	64208	POPDC3	popeye domain containing 3	;biological process unknown;molecular function unknown;membrane;integral to membrane	0.424747	5.19216
NM_020870	57630	SH3RF1	SH3 domain containing ring finger 1		0.425036	4.80259
NM_019610	494115	RBMXL1	RNA binding motif protein, X-linked-like 1		0.42505	4.80259
NM_006520	6990	DYNLT3	dynein, light chain, Tctex-type 3	;biological process unknown;molecular function unknown;cellular component unknown	0.426633	0
NM_016307	51450	PRRX2	paired related homeobox 2	;nuclear chromosome;transcription factor activity;regulation of transcription, DNA-dependent;development;sequence-specific DNA binding	0.426702	8.54861
NM_000956	5732	PTGER2	prostaglandin E receptor 2 (subtype EP2), 53kDa	;rhodopsin-like receptor activity;receptor activity;prostaglandin E receptor activity;thromboxane receptor activity;integral to plasma membrane;signal transduction;G-protein coupled receptor protein signaling pathway;membrane	0.428005	5.36998
NM_015149	23179	RGL1	ral guanine nucleotide dissociation stimulator-like 1	;protein binding;intracellular;Ral guanyl-nucleotide exchange factor activity;cellular component unknown;regulation of small GTPase mediated signal transduction	0.432466	11.8339
NM_145018	220042	FLJ25416	hypothetical protein FLJ25416		0.432766	3.70798
NM_018948	54206	ERRFI1	ERBB receptor feedback inhibitor 1	;Rho GTPase activator activity;cytoplasm;response to stress	0.432944	4.19163
NM_145911	7571	ZNF23	zinc finger protein 23 (KOX 16)	;nucleic acid binding;DNA binding;nucleus;transcription;regulation of transcription, DNA-dependent;zinc ion binding;metal ion binding	0.43351	4.19163
NM_173084	286827	TRIM59	tripartite motif-containing 59		0.437329	7.145
NM_005773	10172	ZNF256	zinc finger protein 256	;transcription factor activity;nucleus;transcription;regulation of transcription, DNA-dependent;development;zinc ion binding;metal ion binding	0.437429	4.19163
NM_006385, NM_198855	10520	ZNF211	zinc finger protein 211	;nucleic acid binding;transcription factor activity;nucleus;nucleus;transcription;regulation of transcription, DNA-dependent;regulation of transcription, DNA-dependent;zinc ion binding;metal ion binding	0.437759	6.01545
NM_014873	9926	LPGAT1	lysophosphatidylglycerol acyltransferase 1	;biological process unknown;molecular function unknown;endoplasmic reticulum;metabolism;acyltransferase activity;phospholipid biosynthesis;membrane;integral to membrane;transferase activity	0.438343	5.36998
NM_007150	7739	ZNF185	zinc finger protein 185 (LIM domain)	;zinc ion binding;zinc ion binding;metal ion binding	0.43872	5.61217
NM_201280	63915	MUTED	muted homolog (mouse)	;protein binding	0.439342	2.97147
NM_033495	90293	KLHL13	kelch-like 13 (Drosophila)	;protein binding	0.439806	13.0965
NM_032117	84057	MND1	meiotic nuclear divisions 1 homolog (S. cerevisiae)		0.440876	5.19216
NM_006717	10927	SPIN	spindlin		0.441375	7.77729
NM_052950	115825	WDFY2	WD repeat and FYVE domain containing 2	;zinc ion binding;metal ion binding	0.442462	0
NM_005503	321	APBA2	amyloid beta (A4) precursor protein-binding, family A, member 2 (X11-like)	;protein binding;nervous system development;protein transport	0.443542	11.0528
NM_020675	57405	SPBC25	spindle pole body component 25 homolog (S. cerevisiae)		0.445781	2.97147
NM_033167, NM_003781, NM_001038628, NM_033169, NM_033168	8706	B3GALT3	UDP-Gal:betaGlcNAc beta 1,3-galactosyltransferase, polypeptide 3 (Globoside blood group)	;magnesium ion binding;Golgi stack;protein amino acid glycosylation;galactosyltransferase activity;UDP-galactose:beta-N-acetylglucosamine beta-1,3-galactosyltransferase activity;membrane;integral to membrane;transferase activity, transferring glycosyl groups;galactosylgalactosylglucosylceramide beta-D-acetylgalactosaminyltransferase activity	0.445827	4.19163
NM_152857, NM_152858, NM_004906	9589	WTAP	Wilms tumor 1 associated protein	;nucleus;nuclear membrane	0.446098	2.97147
NM_000985, NM_001035006	6139	RPL17	ribosomal protein L17	;RNA binding;structural constituent of ribosome;protein biosynthesis;large ribosomal subunit	0.446476	4.19163
NM_033360, NM_004985	3845	KRAS	v-Ki-ras2 Kirsten rat sarcoma viral oncogene homolog	;regulation of progression through cell cycle;nucleotide binding;GTPase activity;GTP binding;intracellular;small GTPase mediated signal transduction;membrane	0.449539	5.19216
NM_138425	113246	C12orf57	chromosome 12 open reading frame 57		0.450061	4.19163
NM_152313	120103	SLC36A4	solute carrier family 36 (proton/amino acid symporter), member 4	;amino acid-polyamine transporter activity;amino acid transport;membrane	0.450249	4.19163
NM_003877	8835	SOCS2	suppressor of cytokine signaling 2	;regulation of cell growth;SH3/SH2 adaptor activity;growth hormone receptor binding;prolactin receptor binding;insulin-like growth factor receptor binding;protein binding;cytoplasm;anti-apoptosis;intracellular signaling cascade;JAK-STAT cascade;JAK pathway signal transduction adaptor activity;negative regulation of signal transduction;regulation of body size;positive regulation of neuron differen…	0.450428	4.19163
XR_000990, XR_001387				;	0.450894	7.6879
NM_152392	130872	AHSA2	AHA1, activator of heat shock 90kDa protein ATPase homolog 2 (yeast)		0.452337	5.19216
NM_016240, NM_182826	51435	SCARA3	scavenger receptor class A, member 3	;cytoplasm;phosphate transport;membrane;integral to membrane	0.452719	12.0509
NM_138571	135114	HINT3	histidine triad nucleotide binding protein 3		0.453069	10.0124
NM_152447	145581	LRFN5	leucine rich repeat and fibronectin type III domain containing 5		0.453268	12.0509
NM_016277, NM_183227	51715	RAB23	RAB23, member RAS oncogene family	;nucleotide binding;GTP binding;small GTPase mediated signal transduction;protein transport;membrane	0.453998	5.36998
NM_032334	84294	C8orf53	chromosome 8 open reading frame 53		0.454353	0
NM_001032730	84196	USP48	ubiquitin specific peptidase 48	;cysteine-type endopeptidase activity;ubiquitin thiolesterase activity;protein modification;ubiquitin-dependent protein catabolism;peptidase activity	0.455767	4.19163
NM_181839, NM_006823	5569	PKIA	protein kinase (cAMP-dependent, catalytic) inhibitor alpha	;cAMP-dependent protein kinase inhibitor activity;negative regulation of protein kinase activity	0.455791	4.19163
NM_001424	2013	EMP2	epithelial membrane protein 2	;development;cell death;cell proliferation;membrane;integral to membrane	0.456238	5.19216
NM_024820	57706	DENND1A	DENN/MADD domain containing 1A		0.457687	5.19216
XM_945449, XM_941810				;	0.458325	4.19163
NM_018476	55859	BEX1	brain expressed, X-linked 1		0.458842	14.5372
NM_000851	2949	GSTM5	glutathione S-transferase M5	;glutathione transferase activity;glutathione transferase activity;metabolism;transferase activity	0.459131	7.145
NM_001564	3622	ING2	inhibitor of growth family, member 2	;regulation of cell growth;DNA binding;chromatin binding;protein binding;nucleus;chromosome;transcription;regulation of transcription, DNA-dependent;signal transduction;zinc ion binding;chromatin modification;CCAAT-binding factor complex;metal ion binding	0.459687	2.97147
NM_017761	55629	PNRC2	proline-rich nuclear receptor coactivator 2	;nucleus;transcription;regulation of transcription, DNA-dependent	0.459756	10.0124
XM_927290, XM_939362				;	0.459756	10.0124
XM_931214				;	0.459756	10.0124
NM_002053	2633	GBP1	guanylate binding protein 1, interferon-inducible, 67kDa	;nucleotide binding;GTPase activity;GTP binding;GTP binding;immune response;membrane	0.461296	7.145
NM_004226	9262	STK17B	serine/threonine kinase 17b (apoptosis-inducing)	;nucleotide binding;protein serine/threonine kinase activity;ATP binding;nucleus;protein amino acid phosphorylation;apoptosis;induction of apoptosis;protein kinase cascade;transferase activity	0.462158	7.98422
NM_174934	6330	SCN4B	sodium channel, voltage-gated, type IV, beta	;voltage-gated sodium channel complex;voltage-gated sodium channel activity;ion transport;sodium ion transport;synaptic transmission;membrane;integral to membrane;sodium ion binding	0.46219	13.7366
NM_004083	1649	DDIT3	DNA-damage-inducible transcript 3	;regulation of progression through cell cycle;transcription factor activity;transcription corepressor activity;nucleus;transcription;regulation of transcription, DNA-dependent;response to DNA damage stimulus;cell cycle;cell cycle arrest;regulation of cell redox homeostasis;mRNA transcription from RNA polymerase II promoter;sequence-specific DNA binding;protein dimerization activity	0.462327	7.6879
NM_021145	9988	DMTF1	cyclin D binding myb-like transcription factor 1		0.464836	5.36998
NM_017786	55638	FLJ20366	hypothetical protein FLJ20366		0.465084	12.7441
NM_001005910, NM_001005913, NM_001005911, NM_001005912	51447	IHPK2	inositol hexaphosphate kinase 2	;nucleus;inositol trisphosphate 3-kinase activity;polyphosphate kinase activity;transferase activity;negative regulation of cell growth;positive regulation of apoptosis;inositol hexakisphosphate kinase activity	0.466941	5.19216
NM_004635	7867	MAPKAPK3	mitogen-activated protein kinase-activated protein kinase 3	;nucleotide binding;protein serine/threonine kinase activity;MAP kinase kinase activity;ATP binding;nucleus;protein amino acid phosphorylation;response to stress;signal transduction;transferase activity	0.467138	4.33834
NM_001924	1647	GADD45A	growth arrest and DNA-damage-inducible, alpha	;regulation of cyclin dependent protein kinase activity;nucleus;DNA repair;apoptosis;cell cycle;cell cycle arrest	0.46819	6.61799
NM_018069, NM_032142	55125	CEP192	centrosomal protein 192kDa		0.468246	10.0124
NM_022145	64105	FKSG14	leucine zipper protein FKSG14		0.468632	4.19163
NM_139283	160760	PPTC7	PTC7 protein phosphatase homolog (S. cerevisiae)	;catalytic activity	0.469513	4.28932
NM_004282	9532	BAG2	BCL2-associated athanogene 2	;protein folding;apoptosis;protein metabolism;chaperone regulator activity;unfolded protein binding	0.46963	5.19216
NM_032181	84141	FLJ13391	hypothetical protein FLJ13391		0.470435	7.77729
NM_152398, NM_001014446	132299	OCIAD2	OCIA domain containing 2		0.470754	7.145
XM_933997, XM_929835				;	0.471614	4.28932
XR_001417				;	0.471933	7.77729
NM_199294, NM_199295, NM_198544	378708	APITD1	apoptosis-inducing, TAF9-like domain 1	;DNA binding;DNA-directed DNA polymerase activity;hormone activity;extracellular region;transferase activity	0.472926	5.19216
NM_152699	205564	SENP5	SUMO1/sentrin specific peptidase 5	;proteolysis;ubiquitin cycle;cysteine-type peptidase activity	0.473089	2.97147
NM_001023570, NM_001023571	9657	IQCB1	IQ motif containing B1	;binding	0.473592	4.19163
NM_014288	23421	ITGB3BP	integrin beta 3 binding protein (beta3-endonexin)	;signal transducer activity;membrane fraction;nucleus;cytoplasm;transcription;regulation of transcription, DNA-dependent;apoptosis;cell adhesion;signal transduction;protein C-terminus binding	0.474964	2.97147
XM_942901, XM_931047				;	0.475166	4.28932
NM_152495	149111	CNIH3	cornichon homolog 3 (Drosophila)	;intracellular signaling cascade;membrane;integral to membrane	0.475588	5.61217
NM_014365	26353	HSPB8	heat shock 22kDa protein 8	;biological process unknown;protein serine/threonine kinase activity;protein folding;response to unfolded protein;cellular component unknown;kinase activity;transferase activity;identical protein binding;unfolded protein binding	0.475645	10.6598
NM_138448	98	ACYP2	acylphosphatase 2, muscle type	;acylphosphatase activity;phosphate metabolism;hydrolase activity	0.47577	4.19163
NM_001537	3281	HSBP1	heat shock factor binding protein 1	;negative regulation of transcription from RNA polymerase II promoter;transcription corepressor activity;nucleus	0.476066	3.70798
NM_014264	10733	PLK4	polo-like kinase 4 (Drosophila)	;regulation of progression through cell cycle;nucleotide binding;protein serine/threonine kinase activity;protein-tyrosine kinase activity;protein binding;ATP binding;protein amino acid phosphorylation;transferase activity	0.476288	3.70798
NM_020791	57551	TAOK1	TAO kinase 1	;nucleotide binding;protein serine/threonine kinase activity;ATP binding;protein amino acid phosphorylation;transferase activity	0.476387	6.61799
XR_000991, XR_001388				;	0.476551	6.61799
NM_025264	80745	THUMPD2	THUMP domain containing 2	;DNA binding;molecular function unknown;DNA methylation;N-methyltransferase activity;S-adenosylmethionine-dependent methyltransferase activity;transferase activity	0.476719	4.33834
NM_021992	11013	TMSL8	thymosin-like 8	;biological process unknown;actin binding;molecular function unknown;cytoplasm;cytoskeleton;cytoskeleton organization and biogenesis	0.47675	5.61217
NM_012234	23429	RYBP	RING1 and YY1 binding protein	;DNA binding;nucleus;transcription;regulation of transcription, DNA-dependent;apoptosis;zinc ion binding;metal ion binding	0.476817	2.97147
NM_016010	51101	C8orf70	chromosome 8 open reading frame 70		0.478195	4.19163
NM_016097	51124	IER3IP1	immediate early response 3 interacting protein 1		0.478897	4.19163
NM_016006	51099	ABHD5	abhydrolase domain containing 5	;aminopeptidase activity;proteolysis;aromatic compound metabolism;hydrolase activity	0.480269	5.36998
NM_206949, NM_145249	122509	FAM14B	family with sequence similarity 14, member B	;response to pest, pathogen or parasite;membrane;integral to membrane	0.480653	6.61799
XM_932839, XM_944063				;	0.483153	6.61799
NM_012419	26575	RGS17	regulator of G-protein signalling 17	;signal transducer activity;negative regulation of signal transduction;membrane	0.483191	11.2418
NM_001001870, NM_032895	84981	MGC14376	hypothetical protein MGC14376		0.483895	5.61217
NM_021637	59353	TMEM35	transmembrane protein 35	;integral to membrane	0.484275	10.1949
NM_032286	84246	MED10	mediator of RNA polymerase II transcription, subunit 10 homolog (NUT2, S. cerevisiae)		0.484355	0
NM_178583	23001	WDFY3	WD repeat and FYVE domain containing 3	;binding;zinc ion binding	0.485166	6.61799
XM_933462, XM_034274, XM_934532, XM_938064				;	0.486182	2.97147
NM_032338	84298	C12orf31	chromosome 12 open reading frame 31		0.486678	4.19163
XR_001527, XR_001515,NR_002605				;	0.486903	5.19216
NR_002894				;	0.487301	7.145
NM_199249, NM_199250	84798	MGC13170	multidrug resistance-related protein		0.487816	8.02996
XM_933088, XM_943261				;	0.488675	2.97147
NM_015110	23137	SMC5L1	SMC5 structural maintenance of chromosomes 5-like 1 (yeast)	;ATP binding;chromosome;chromosome organization and biogenesis	0.489983	9.26619
NM_020242	56992	KIF15	kinesin family member 15		0.490071	6.01545
NM_002498, NM_152720	4752	NEK3	NIMA (never in mitosis gene a)-related kinase 3	;nucleotide binding;magnesium ion binding;protein kinase activity;protein serine/threonine kinase activity;protein-tyrosine kinase activity;protein binding;ATP binding;ATP binding;nucleus;protein amino acid phosphorylation;protein amino acid phosphorylation;cell cycle;mitosis;transferase activity;cell division	0.4902	4.19163
NM_001017927	130355	LOC130355	hypothetical protein LOC130355		0.490381	4.19163
NM_023077	65260	C1orf163	chromosome 1 open reading frame 163		0.491131	5.36998
XM_936836, XM_495961				;	0.491632	2.97147
NM_206943, NM_000627	4052	LTBP1	latent transforming growth factor beta binding protein 1	;biological process unknown;transforming growth factor beta receptor activity;calcium ion binding;extracellular matrix (sensu Metazoa);growth factor binding	0.491666	7.77729
NM_003542	8364	HIST1H4C	histone 1, H4c		0.491691	6.29242
NM_182931, NM_018682	55904	MLL5	myeloid/lymphoid or mixed-lineage leukemia 5 (trithorax homolog, Drosophila)	;protein binding;regulation of transcription, DNA-dependent;zinc ion binding	0.491794	5.50303
NM_144597	123207	C15orf40	chromosome 15 open reading frame 40		0.491921	4.80259
NM_001025247	27097	TAF5L	TAF5-like RNA polymerase II, p300/CBP-associated factor (PCAF)-associated factor, 65kDa	;transcription factor activity;nucleus;regulation of transcription, DNA-dependent;transcription from RNA polymerase II promoter	0.492255	5.19216
NM_020685	57415	C3orf14	chromosome 3 open reading frame 14		0.492329	4.19163
NM_018465	55848	C9orf46	chromosome 9 open reading frame 46	;membrane;integral to membrane	0.492588	2.97147
NM_001541	3316	HSPB2	heat shock 27kDa protein 2	;protein binding;cytosol;protein folding;response to unfolded protein;enzyme activator activity	0.492703	6.61799
XM_936393				;	0.493722	8.02996
XM_943593, XM_933325				;	0.493881	5.96335
NM_002490	4700	NDUFA6	NADH dehydrogenase (ubiquinone) 1 alpha subcomplex, 6, 14kDa	;NADH dehydrogenase activity;membrane fraction;mitochondrion;NADH dehydrogenase (ubiquinone) activity;oxidoreductase activity	0.494071	4.19163
NM_004264	9412	SURB7	SRB7 suppressor of RNA polymerase B homolog (yeast)	;mediator complex;RNA polymerase II transcription factor activity;transcription coactivator activity;DNA-directed RNA polymerase activity;nucleus;DNA-directed RNA polymerase II, core complex;transcription;positive regulation of transcription from RNA polymerase II promoter	0.494588	4.19163
NM_024097	79078	C1orf50	chromosome 1 open reading frame 50		0.495939	4.19163
NM_053064	54331	GNG2	guanine nucleotide binding protein (G protein), gamma 2	;signal transducer activity;heterotrimeric G-protein complex;signal transduction;G-protein coupled receptor protein signaling pathway;membrane	0.496006	5.61217
NM_012117	23468	CBX5	chromobox homolog 5 (HP1 alpha homolog, Drosophila)	;chromatin;chromatin binding;protein binding;nuclear envelope;nuclear heterochromatin;chromatin assembly or disassembly	0.49613	0
NM_001067	7153	TOP2A	topoisomerase (DNA) II alpha 170kDa	;nucleotide binding;DNA topoisomerase (ATP-hydrolyzing) activity;ATP binding;nucleus;chromosome;DNA replication;DNA topological change;DNA unwinding during replication;DNA repair;phosphoinositide-mediated signaling	0.496265	8.02996
NM_014965	22906	TRAK1	trafficking protein, kinesin binding 1	;protein binding;nucleus;mitochondrion;regulation of transcription from RNA polymerase II promoter;protein amino acid O-linked glycosylation;protein targeting;kinesin-associated mitochondrial adaptor activity	0.496472	4.19163
NM_000396	1513	CTSK	cathepsin K (pycnodysostosis)	;cathepsin K activity;lysosome;proteolysis	0.496516	10.1949
XM_941733, XM_930136				;	0.49708	6.61799
NM_001017415, NM_001017416, NM_003368	7398	USP1	ubiquitin specific peptidase 1	;cysteine-type endopeptidase activity;ubiquitin thiolesterase activity;nucleus;DNA repair;ubiquitin-dependent protein catabolism;ubiquitin cycle	0.497167	4.19163
NM_001011669, NM_001011667, NM_001011668, NM_024300, NM_001011671, NM_001011670	79145	CHCHD7	coiled-coil-helix-coiled-coil-helix domain containing 7		0.498233	2.97147
NM_001012507	387103	C6orf173	chromosome 6 open reading frame 173		0.498234	4.80259
XM_934052, XM_944102				;	0.499018	6.61799
NM_153020	221662	RBM24	RNA binding motif protein 24	;nucleotide binding;nucleic acid binding	0.499081	10.0124
NM_144591	119032	C10orf32	chromosome 10 open reading frame 32		0.499751	6.29242
NM_003596	8460	TPST1	tyrosylprotein sulfotransferase 1	;membrane fraction;Golgi apparatus;peptidyl-tyrosine sulfation;inflammatory response;protein-tyrosine sulfotransferase activity;membrane;integral to membrane;transferase activity	0.500436	11.7086
NM_013360	7673	ZNF222	zinc finger protein 222	;nucleic acid binding;DNA binding;nucleus;transcription;regulation of transcription, DNA-dependent;zinc ion binding;metal ion binding	0.500551	7.6879
NM_001001436	388272	LOC388272	similar to RIKEN cDNA 4921524J17		0.501002	7.145
NM_152773	255758	MGC33212	hypothetical protein MGC33212		0.502025	4.19163
NM_018997, NM_031901	54460	MRPS21	mitochondrial ribosomal protein S21	;structural constituent of ribosome;mitochondrion;mitochondrial small ribosomal subunit;ribosome;protein biosynthesis	0.502428	4.19163
NM_020771	57531	HACE1	HECT domain and ankyrin repeat containing, E3 ubiquitin protein ligase 1	;ubiquitin-protein ligase activity;intracellular;ubiquitin cycle;ligase activity	0.50317	5.36998
XM_044178				;	0.503475	10.0124
NM_138775	91801	ALKBH8	alkB, alkylation repair homolog 8 (E. coli)		0.503487	7.6879
NM_002160	3371	TNC	tenascin C (hexabrachion)	;protein binding;extracellular matrix (sensu Metazoa);cell adhesion	0.504804	10.0124
XM_943266, XM_933092				;	0.505324	2.97147
NM_032490	84520	C14orf142	chromosome 14 open reading frame 142		0.505456	4.19163
NM_001008393	201725	LOC201725	hypothetical protein LOC201725		0.506223	4.80259
NM_018125 NM_001011722	55160	ARHGEF10L	Rho guanine nucleotide exchange factor (GEF) 10-like	;Rho guanyl-nucleotide exchange factor activity;Rho GTPase activator activity;intracellular;cytosol;regulation of Rho protein signal transduction;positive regulation of sterol regulatory element binding-protein target gene transcription;positive regulation of stress fiber formation	0.506251	5.19216
NM_031217	81930	KIF18A	kinesin family member 18A	;nucleotide binding;microtubule motor activity;ATP binding;microtubule;microtubule associated complex;microtubule-based movement;protein transport	0.506812	10.6598
NM_001412	1964	EIF1AX	eukaryotic translation initiation factor 1A, X-linked	;RNA binding;translation initiation factor activity;protein biosynthesis;translational initiation;translational initiation;eukaryotic translation initiation factor 4F complex	0.50712	4.19163
NM_022823	64838	FNDC4	fibronectin type III domain containing 4		0.507335	8.02996
XM_939117, XM_928252				;	0.507707	4.80259
XM_496644, XM_941462				;	0.507966	11.4811
NM_181713	165324	UBXD4	UBX domain containing 4		0.508421	3.70798
NM_002514	4856	NOV	nephroblastoma overexpressed gene	;regulation of cell growth;insulin-like growth factor binding;extracellular region;growth factor activity	0.509542	14.1347
NM_001661	379	ARL4D	ADP-ribosylation factor-like 4D	;nucleotide binding;GTPase activity;GTP binding;nucleus;rRNA processing;small GTPase mediated signal transduction;protein secretion	0.509679	6.61799
NM_014007	23099	ZBTB43	zinc finger and BTB domain containing 43	;DNA binding;protein binding;nucleus;transcription;regulation of transcription, DNA-dependent;zinc ion binding;metal ion binding	0.510831	2.97147
XM_941973, XM_930226				;	0.511788	6.61799
NM_002830	5775	PTPN4	protein tyrosine phosphatase, non-receptor type 4 (megakaryocyte)	;non-membrane spanning protein tyrosine phosphatase activity;structural molecule activity;cytoplasm;cytoskeleton;protein amino acid dephosphorylation;cytoskeletal protein binding;membrane;hydrolase activity	0.512049	4.19163
NR_002578				;	0.512084	5.19216
NM_024808	79866	FLJ22624	FLJ22624 protein		0.512151	6.61799
NM_175866	127933	UHMK1	U2AF homology motif (UHM) kinase 1	;nucleotide binding;RNA binding;protein serine/threonine kinase activity;protein binding;ATP binding;nucleus;cytoplasm;cell cycle arrest;transferase activity;peptidyl-serine phosphorylation;protein amino acid autophosphorylation;regulation of protein export from nucleus	0.512973	12.0509
NM_152683	201973	FLJ33167	hypothetical protein FLJ33167		0.513784	10.6598
NM_000132, NM_019863	2157	F8	coagulation factor VIII, procoagulant component (hemophilia A)	;copper ion binding;calcium ion binding;extracellular space;acute-phase response;cell adhesion;blood coagulation;oxidoreductase activity	0.515168	5.96335
NM_152524	151246	SGOL2	shugoshin-like 2 (S. pombe)	;chromosome, pericentric region;nucleus;cell cycle;chromosome segregation;cell division	0.515251	14.1347
NM_024629	79682	MLF1IP	MLF1 interacting protein		0.5153	4.28932
NM_031423, NM_145697	83540	CDCA1	cell division cycle associated 1	;cell division	0.516338	6.61799
NM_003201	7019	TFAM	transcription factor A, mitochondrial	;transcription factor activity;mitochondrion;DNA-dependent DNA replication;transcription;regulation of transcription from RNA polymerase I promoter;transcription from mitochondrial promoter	0.516614	5.19216
NM_001724, NM_199186	669	BPGM	2,3-bisphosphoglycerate mutase	;bisphosphoglycerate mutase activity;bisphosphoglycerate phosphatase activity;carbohydrate metabolism;glycolysis;respiratory gaseous exchange;metabolism;hydrolase activity;isomerase activity	0.517001	7.145
NM_001031628, NM_001033873	57228	LOC57228	small trans-membrane and glycosylated protein		0.517085	4.19163
NM_001809	1058	CENPA	centromere protein A, 17kDa	;chromosome, pericentric region;nucleosome;DNA binding;chromatin binding;nucleus;nucleus;chromosome;nucleosome assembly;chromosome organization and biogenesis (sensu Eukaryota);chromosome organization and biogenesis (sensu Eukaryota)	0.517312	4.55258
NM_016049	51016	C14orf122	chromosome 14 open reading frame 122	;molecular function unknown	0.518479	6.61799
NM_018999	54462	KIAA1128	KIAA1128		0.519807	11.0528
NM_022469	64388	GREM2	gremlin 2, cysteine knot superfamily, homolog (Xenopus laevis)	;cytokine activity;extracellular space	0.520073	7.145
XR_001415				;	0.521074	10.0124
XM_934482, XM_945597				;	0.521724	6.61799
NM_014089, NM_001008564	9818	NUPL1	nucleoporin like 1	;serine-type endopeptidase inhibitor activity;nucleus;transport;porin activity;integral to membrane;outer membrane	0.522123	8.54861
NM_052965	116461	C1orf19	chromosome 1 open reading frame 19	;protein binding;nucleus;mRNA processing;tRNA processing	0.522292	2.97147
NM_032476	64968	MRPS6	mitochondrial ribosomal protein S6	;structural constituent of ribosome;mitochondrion;protein biosynthesis;small ribosomal subunit	0.522661	4.80259
NM_033319	91687	C1orf155	chromosome 1 open reading frame 155		0.52292	5.36998
NM_016206	389136	VGLL3	vestigial like 3 (Drosophila)	;nucleus;transcription regulator activity;regulation of transcription	0.524049	6.61799
NM_012385	26471	P8	p8 protein (candidate of metastasis 1)	;molecular function unknown;nucleus;induction of apoptosis;cell growth	0.52434	13.7366
NM_182643, NM_006094	10395	DLC1	deleted in liver cancer 1	;Rho GTPase activator activity;protein binding;extracellular region;cytoplasm;cytoskeleton organization and biogenesis;signal transduction;regulation of cell adhesion;negative regulation of cell growth	0.52509	14.1347
NM_002201	3669	ISG20	interferon stimulated exonuclease gene 20kDa	;3'-5'-exoribonuclease activity;DNA catabolism, exonucleolytic;RNA binding;exonuclease activity;nucleus;nucleoplasm;RNA catabolism;cell proliferation;single-stranded DNA specific 3'-5' exodeoxyribonuclease activity;exoribonuclease II activity;response to virus;PML body;hydrolase activity;manganese ion binding;metal ion binding	0.525493	5.96335
NM_002358	4085	MAD2L1	MAD2 mitotic arrest deficient-like 1 (yeast)	;kinetochore;protein binding;nucleus;cell cycle;mitosis;mitotic checkpoint;cell division	0.525782	4.80259
NM_153353	151827	LRRC34	leucine rich repeat containing 34		0.525823	4.80259
NM_004280	9521	EEF1E1	eukaryotic translation elongation factor 1 epsilon 1	;regulation of progression through cell cycle;protein binding;nucleus;cytoplasm;DNA repair;protein biosynthesis;negative regulation of cell proliferation;embryonic development;aminoacyl-tRNA synthetase multienzyme complex;positive regulation of apoptosis;positive regulation of DNA damage response, signal transduction by p53 class mediator	0.526517	4.80259
NM_024090	79071	ELOVL6	ELOVL family member 6, elongation of long chain fatty acids (FEN1/Elo2, SUR4/Elo3-like, yeast)		0.526747	5.19216
NM_012177	26271	FBXO5	F-box protein 5	;ubiquitin conjugating enzyme activity;ubiquitin-protein ligase activity;proteolysis;ubiquitin cycle	0.527798	4.80259
NM_021033	5911	RAP2A	RAP2A, member of RAS oncogene family	;nucleotide binding;GTPase activity;GTP binding;intracellular;signal transduction;small GTPase mediated signal transduction;membrane	0.527828	2.97147
NM_001299	1264	CNN1	calponin 1, basic, smooth muscle	;actin binding;calmodulin binding;regulation of smooth muscle contraction;actomyosin structure organization and biogenesis	0.528301	10.6598
NM_004708	9141	PDCD5	programmed cell death 5	;apoptosis;induction of apoptosis	0.528434	4.19163
NM_006631, NM_198058	10781	ZNF266	zinc finger protein 266	;DNA binding;nucleus;transcription;regulation of transcription, DNA-dependent;zinc ion binding;metal ion binding	0.530276	5.50303
NM_022443	4291	MLF1	myeloid leukemia factor 1	;nucleus;cytoplasm;centrosome;protein domain specific binding;hemopoiesis;cell differentiation	0.530494	6.61799
NM_016447	51678	MPP6	membrane protein, palmitoylated 6 (MAGUK p55 subfamily member 6)	;protein binding;protein complex assembly;membrane	0.530872	8.02996
NM_001031723	79982	DNAJB14	DnaJ (Hsp40) homolog, subfamily B, member 14		0.531038	8.54861
NM_017741	54876	FLJ20280	hypothetical protein FLJ20280		0.531565	10.6598
NM_005723	10098	TSPAN5	tetraspanin 5	;membrane;integral to membrane	0.531622	7.145
NM_181581	11062	DUS4L	dihydrouridine synthase 4-like (S. cerevisiae)		0.532141	5.19216
NM_014826, NM_003607	8476	CDC42BPA	CDC42 binding protein kinase alpha (DMPK-like)	;nucleotide binding;magnesium ion binding;magnesium ion binding;protein serine/threonine kinase activity;protein serine/threonine kinase activity;small GTPase regulator activity;ATP binding;ATP binding;intercellular junction;protein amino acid phosphorylation;protein amino acid phosphorylation;intracellular signaling cascade;zinc ion binding;transferase activity;diacylglycerol binding;leading edg…	0.53235	7.145
NM_020200	56952	PRTFDC1	phosphoribosyl transferase domain containing 1	;hypoxanthine phosphoribosyltransferase activity;cytoplasm;purine ribonucleoside salvage;nucleoside metabolism;transferase activity;transferase activity, transferring glycosyl groups	0.532532	6.61799
NM_018000	55686	DSU	dilute suppressor		0.532884	5.50303
NM_016272	10766	TOB2	transducer of ERBB2, 2	;regulation of progression through cell cycle;nucleus;female gamete generation;negative regulation of cell proliferation	0.534068	6.61799
NM_133268, NM_080597, NM_018030	114876	OSBPL1A	oxysterol binding protein-like 1A	;phospholipid binding;intracellular;lipid transport;steroid metabolism;cholesterol metabolism;vesicle-mediated transport	0.534112	5.19216
NM_203458	388677	NOTCH2NL	Notch homolog 2 (Drosophila) N-terminal like	;calcium ion binding	0.534141	6.01545
NM_001033554, NM_152904	92521	SPECC1	spectrin domain with coiled-coils 1		0.534353	10.6598
XM_934479, XM_945595				;	0.535297	12.0509
NM_001025201, NM_001822	1123	CHN1	chimerin (chimaerin) 1	;SH3/SH2 adaptor activity;GTPase activator activity;intracellular signaling cascade;zinc ion binding;diacylglycerol binding;metal ion binding	0.535416	5.50303
NM_015675	4616	GADD45B	growth arrest and DNA-damage-inducible, beta	;activation of MAPKKK activity;apoptosis;response to stress;cell differentiation	0.535463	10.0124
NM_152278	56849	TCEAL7	transcription elongation factor A (SII)-like 7		0.535523	6.01545
NM_006472	10628	TXNIP	thioredoxin interacting protein	;biological process unknown;molecular function unknown;cellular component unknown	0.535779	5.96335
NM_016094	51122	COMMD2	COMM domain containing 2		0.536563	6.29242
NM_023003	53346	TM6SF1	transmembrane 6 superfamily member 1	;biological process unknown;molecular function unknown;membrane;integral to membrane	0.537069	8.59621
NM_006479	10635	RAD51AP1	RAD51 associated protein 1	;double-strand break repair via homologous recombination;DNA binding;double-stranded DNA binding;single-stranded DNA binding;RNA binding;protein binding;nucleus;DNA repair	0.537968	5.19216
NM_024558	79609	C14orf138	chromosome 14 open reading frame 138		0.538022	4.19163
NM_001024213, NM_001024210, NM_001024212, NM_001024211, NM_005979	6284	S100A13	S100 calcium binding protein A13	;calcium ion binding;cellular component unknown;cell differentiation	0.538099	4.55258
NM_152461	2081	ERN1	endoplasmic reticulum to nucleus signalling 1	;nucleotide binding;magnesium ion binding;protein serine/threonine kinase activity;protein serine/threonine kinase activity;protein binding;ATP binding;ATP binding;endoplasmic reticulum membrane;electron transport;transcription;regulation of transcription, DNA-dependent;mRNA processing;protein amino acid phosphorylation;protein amino acid phosphorylation;apoptosis;induction of apoptosis;response …	0.538671	12.0509
NM_016556, NM_013290	29893	PSMC3IP	PSMC3 interacting protein		0.538987	4.80259
NM_005192	1033	CDKN3	cyclin-dependent kinase inhibitor 3 (CDK2-associated dual specificity phosphatase)	;regulation of cyclin dependent protein kinase activity;G1/S transition of mitotic cell cycle;phosphoprotein phosphatase activity;protein amino acid dephosphorylation;cell cycle;cell cycle arrest;protein tyrosine/serine/threonine phosphatase activity;negative regulation of cell proliferation;hydrolase activity	0.539065	4.19163
NM_001029989, NM_014736	9768	KIAA0101	KIAA0101		0.539414	4.80259
NM_198566	375444	FLJ32363	FLJ32363 protein		0.539615	8.02996
NM_173829	285672	P18SRP	P18SRP protein	;nucleic acid binding;zinc ion binding	0.540905	3.70798
NM_030978	81873	ARPC5L	actin related protein 2/3 complex, subunit 5-like		0.540954	2.97147
XM_934811, XM_944569				;	0.54104	8.02996
NM_016095	51659	Pfs2	DNA replication complex GINS protein PSF2	;nucleus;DNA replication	0.541043	6.61799
NM_138730, NM_004242	9324	HMGN3	high mobility group nucleosomal binding domain 3	;biological process unknown;chromatin;DNA binding;nucleus;nucleus;thyroid hormone receptor binding	0.541145	4.19163
NM_016205	56034	PDGFC	platelet derived growth factor C		0.541818	14.5372
NM_005875	10289	EIF1B	eukaryotic translation initiation factor 1B	;translation initiation factor activity;protein biosynthesis;regulation of translational initiation	0.541843	3.70798
XM_944447, XM_933081				;	0.542153	8.54861
NM_198394, NM_182505	138241	C9orf85	chromosome 9 open reading frame 85		0.542174	4.80259
XM_944567, XM_378848				;	0.542288	8.02996
NM_012458	26517	TIMM13	translocase of inner mitochondrial membrane 13 homolog (yeast)	;mitochondrion;mitochondrial inner membrane presequence translocase complex;sensory perception of sound;zinc ion binding;protein transport;membrane;mitochondrial intermembrane space protein transporter complex;protein import into mitochondrial inner membrane	0.542829	8.54861
NM_020188	56942	C16orf61	chromosome 16 open reading frame 61		0.543755	4.19163
NM_145063	221443	C6orf130	chromosome 6 open reading frame 130		0.544106	7.77729
NM_032714	84800	C14orf151	chromosome 14 open reading frame 151		0.544817	9.26619
XM_934810, XM_944566, XM_930434, XM_940389				;	0.544983	8.02996
NM_199051	339479	FAM5C	family with sequence similarity 5, member C		0.545386	11.0528
NM_001010897	387923	C13orf21	chromosome 13 open reading frame 21		0.546014	7.98422
NM_015391	25847	ANAPC13	anaphase promoting complex subunit 13		0.547335	0
NM_014056	25994	HIGD1A	HIG1 domain family, member 1A	;membrane;integral to membrane	0.547499	4.80259
NM_024900	79960	PHF17	PHD finger protein 17		0.547865	8.02996
NM_004235	9314	KLF4	Kruppel-like factor 4 (gut)	;nucleic acid binding;transcription factor activity;transcription factor activity;nucleus;nucleus;transcription;mesodermal cell fate determination;zinc ion binding;zinc ion binding;zinc ion binding;negative regulation of cell proliferation;transcriptional activator activity;transcriptional activator activity;transcriptional repressor activity;transcriptional repressor activity;negative regulation…	0.548019	12.7441
NM_004071, NM_001024646	1195	CLK1	CDC-like kinase 1	;regulation of progression through cell cycle;nucleotide binding;protein serine/threonine kinase activity;protein serine/threonine kinase activity;non-membrane spanning protein tyrosine kinase activity;ATP binding;nucleus;protein amino acid phosphorylation;cell proliferation;transferase activity	0.548501	5.19216
NM_003462	7802	DNALI1	dynein, axonemal, light intermediate polypeptide 1	;microtubule motor activity;axonemal dynein complex;cell motility;fertilization (sensu Metazoa)	0.549076	6.61799
NM_032811	84897	TBRG1	transforming growth factor beta regulator 1	;DNA binding;nucleus	0.549496	4.80259
XM_944677, XM_931359				;	0.549971	6.61799
NM_181803, NM_181799, NM_181800, NM_007019, NM_181801, NM_181802	11065	UBE2C	ubiquitin-conjugating enzyme E2C	;ubiquitin-protein ligase activity;ubiquitin-protein ligase activity;ubiquitin-dependent protein catabolism;ubiquitin cycle;cell cycle;spindle organization and biogenesis;mitosis;cyclin catabolism;positive regulation of cell proliferation;ligase activity;phosphoinositide-mediated signaling;cell division	0.550223	4.19163
NM_020147	56906	THAP10	THAP domain containing 10	;DNA binding;zinc ion binding;metal ion binding	0.550663	5.36998
XM_933328, XM_943589				;	0.550857	6.29242
NM_004877	9535	GMFG	glia maturation factor, gamma	;actin binding;protein kinase inhibitor activity;intracellular;protein amino acid phosphorylation;enzyme activator activity;growth factor activity	0.551453	10.1949
NM_006716	10926	DBF4	DBF4 homolog (S. cerevisiae)		0.55152	5.19216
NM_021629	59345	GNB4	guanine nucleotide binding protein (G protein), beta polypeptide 4	;signal transducer activity;signal transduction	0.551559	4.19163
NM_016400	25764	HYPK	Huntingtin interacting protein K	;protein binding	0.551705	6.61799
NM_031361, NM_005713	10087	COL4A3BP	collagen, type IV, alpha 3 (Goodpasture antigen) binding protein	;protein serine/threonine kinase activity;protein amino acid phosphorylation;immune response;cellular component unknown;transferase activity	0.552589	4.19163
XM_375568, XM_936858				;	0.552604	6.61799
NM_021785	10742	RAI2	retinoic acid induced 2	;molecular function unknown;cellular component unknown;embryonic development	0.552635	11.4811
XM_937875, XM_928559				;	0.552641	7.98422
NM_015915, NM_181598	51062	SPG3A	spastic paraplegia 3A (autosomal dominant)	;nucleotide binding;GTPase activity;GTP binding;immune response	0.553541	5.19216
NM_138288	171546	C14orf147	chromosome 14 open reading frame 147	;membrane;integral to membrane	0.553648	3.70798
NM_002118	3109	HLA-DMB	major histocompatibility complex, class II, DM beta	;immune response;detection of pest, pathogen or parasite;membrane;integral to membrane;antigen presentation, exogenous antigen;antigen processing, exogenous antigen via MHC class II;MHC class II receptor activity	0.55374	11.2418
NM_002466	4605	MYBL2	v-myb myeloblastosis viral oncogene homolog (avian)-like 2	;regulation of progression through cell cycle;chromatin;transcription factor activity;nucleus;regulation of transcription, DNA-dependent;transcription from RNA polymerase II promoter;anti-apoptosis;development	0.554591	6.01545
XM_942987, XM_942974, XM_942967, XM_943001				;	0.554717	4.19163
NM_021218	58493	C9orf80	chromosome 9 open reading frame 80		0.554948	5.61217
NM_005444	9125	RQCD1	RCD1 required for cell differentiation1 homolog (S. pombe)	;binding;sex differentiation;cell differentiation	0.555103	5.36998
NM_001006622	55339	WDR33	WD repeat domain 33	;molecular function unknown;nucleus;cytoplasm;postreplication repair;phosphate transport;spermatogenesis	0.555156	8.54861
NM_020662	57380	MRS2L	MRS2-like, magnesium homeostasis factor (S. cerevisiae)	;magnesium ion binding;DNA binding;mitochondrion;ion transport;membrane;integral to membrane;metal ion transport;regulation of transcription;metal ion transporter activity	0.555329	7.145
NM_005339	3093	HIP2	huntingtin interacting protein 2	;transcription factor activity;ubiquitin-protein ligase activity;nucleus;regulation of transcription, DNA-dependent;ubiquitin cycle;ligase activity	0.555668	3.70798
NM_016059	51645	PPIL1	peptidylprolyl isomerase (cyclophilin)-like 1	;peptidyl-prolyl cis-trans isomerase activity;protein folding;isomerase activity	0.556054	5.36998
NM_053041	149951	COMMD7	COMM domain containing 7		0.556153	6.01545
NM_017447	54149	C21orf91	chromosome 21 open reading frame 91		0.556424	12.0509
NM_018405	55352	C17orf79	chromosome 17 open reading frame 79		0.556617	5.50303
NM_024699	79752	ZFAND1	zinc finger, AN1-type domain 1	;zinc ion binding;metal ion binding	0.556775	7.6879
NM_015049	66008	TRAK2	trafficking protein, kinesin binding 2	;intracellular transporter activity;cytoplasm;plasma membrane;neurotransmitter transport;GABA receptor binding	0.557353	5.96335
NM_004707	9140	ATG12	ATG12 autophagy related 12 homolog (S. cerevisiae)	;autophagic vacuole formation;protein binding;cytoplasm;cytoplasm;ubiquitin cycle;autophagy;apoptosis	0.557924	2.97147
XM_944250, XM_931094, XM_944263, XM_931071				;	0.55793	10.6598
NM_080668	113130	CDCA5	cell division cycle associated 5	;G1/S transition of mitotic cell cycle;chromatin binding;protein binding;nucleus;cytoplasm;cell cycle;mitosis;mitotic chromosome condensation;mitotic metaphase plate congression;cohesin complex;cell division	0.557987	10.6598
NM_005863	10276	NET1	neuroepithelial cell transforming gene 1	;regulation of cell growth;Rho guanyl-nucleotide exchange factor activity;nucleus;signal transduction;cellular component unknown;regulation of Rho protein signal transduction	0.558187	11.0528
NM_014350	25816	TNFAIP8	tumor necrosis factor, alpha-induced protein 8	;anti-apoptosis	0.55848	12.0509
NM_016098	51660	BRP44L	brain protein 44-like	;molecular function unknown	0.558827	6.61799
NM_014305	23483	TGDS	TDP-glucose 4,6-dehydratase	;catalytic activity;dTDP-glucose 4,6-dehydratase activity;nucleotide-sugar metabolism;lyase activity;NAD binding	0.559079	5.19216
NM_012460	26520	TIMM9	translocase of inner mitochondrial membrane 9 homolog (yeast)	;mitochondrion;mitochondrial inner membrane presequence translocase complex;sensory perception of sound;zinc ion binding;protein transport;membrane;mitochondrial intermembrane space protein transporter complex;protein import into mitochondrial inner membrane	0.559322	3.70798
NM_004603	6804	STX1A	syntaxin 1A (brain)	;protein binding;neurotransmitter transport;intracellular protein transport;exocytosis;protein transporter activity;membrane;integral to membrane;regulation of insulin secretion	0.559398	4.80259
NM_014791	9833	MELK	maternal embryonic leucine zipper kinase	;nucleotide binding;protein serine/threonine kinase activity;ATP binding;protein amino acid phosphorylation;transferase activity	0.559667	4.19163
NM_001024074	3176	HNMT	histamine N-methyltransferase	;respiratory gaseous exchange;methyltransferase activity;S-adenosylmethionine-dependent methyltransferase activity;transferase activity;histamine N-methyltransferase activity	0.559854	7.98422
NM_002637	5255	PHKA1	phosphorylase kinase, alpha 1 (muscle)	;phosphorylase kinase activity;calmodulin binding;carbohydrate metabolism;glycogen catabolism;generation of precursor metabolites and energy;phosphorylase kinase regulator activity;membrane	0.560121	11.4811
NM_001867	1350	COX7C	cytochrome c oxidase subunit VIIc	;cytochrome-c oxidase activity;mitochondrion;electron transport;membrane;integral to membrane;oxidoreductase activity	0.560433	5.19216
NM_017671	55612	C20orf42	chromosome 20 open reading frame 42	;binding;cytoskeleton	0.560559	8.02996
NM_006963	7570	ZNF22	zinc finger protein 22 (KOX 15)	;DNA binding;nucleus;regulation of transcription, DNA-dependent;zinc ion binding;odontogenesis;metal ion binding	0.560711	7.6879
NM_019059	54543	TOMM7	translocase of outer mitochondrial membrane 7 homolog (yeast)	;mitochondrion;mitochondrial outer membrane;intracellular protein transport;protein translocase activity;integral to membrane;outer membrane	0.560763	5.19216
NM_018466	55849	GLT28D1	glycosyltransferase 28 domain containing 1		0.560811	5.19216
NM_002823	5757	PTMA	prothymosin, alpha (gene sequence 28)	;regulation of progression through cell cycle;nucleus;transcription;development	0.561485	6.29242
NM_001003704, NM_016498	51537	MTP18	mitochondrial protein 18 kDa	;mitochondrion;apoptosis	0.561952	7.6879
NM_182960, NM_205846, NM_138492	153768	MGC21644	hypothetical protein MGC21644		0.562093	5.50303
XM_934809, XM_944565				;	0.562422	8.94038
NM_024061, NM_001009957, NM_001009958	79027	ZNF655	zinc finger protein 655	;nucleic acid binding;DNA binding;protein binding;intracellular;nucleus;transcription;regulation of transcription, DNA-dependent;zinc ion binding;metal ion binding	0.56295	8.02996
NM_181503	11340	EXOSC8	exosome component 8	;biological process unknown;3'-5'-exoribonuclease activity;exosome (RNase complex);RNA binding;exonuclease activity;molecular function unknown;nucleus;rRNA processing;cellular component unknown;hydrolase activity;identical protein binding	0.563243	6.61799
NM_014575	29970	SCHIP1	schwannomin interacting protein 1	;biological process unknown;molecular function unknown;cytoplasm;cellular component unknown	0.563272	8.59621
NM_138493	154467	C6orf129	chromosome 6 open reading frame 129		0.563463	6.61799
XM_937514				;	0.563475	4.19163
NM_003844	8797	TNFRSF10A	tumor necrosis factor receptor superfamily, member 10a	;receptor activity;death receptor activity;apoptosis;induction of apoptosis;caspase activation;signal transduction;activation of NF-kappaB-inducing kinase;induction of apoptosis via death domain receptors;caspase activator activity;membrane;integral to membrane;TRAIL binding	0.563535	10.0124
NM_001001660	144363	LOC144363	hypothetical protein LOC144363		0.56414	4.19163
NM_014563, NM_001022658	6399	TRAPPC2	trafficking protein particle complex 2	;skeletal development;intracellular transporter activity;intracellular;endoplasmic reticulum;Golgi stack;transcription;regulation of transcription, DNA-dependent;transport;ER to Golgi vesicle-mediated transport;transcription factor binding	0.564171	6.29242
NM_016200	51691	LSM8	LSM8 homolog, U6 small nuclear RNA associated (S. cerevisiae)	;nuclear mRNA splicing, via spliceosome;RNA binding;protein binding;nucleus;small nucleolar ribonucleoprotein complex;U6 snRNA binding	0.564446	4.19163
NM_018186	55732	C1orf112	chromosome 1 open reading frame 112		0.564629	8.54861
NM_016270	10365	KLF2	Kruppel-like factor 2 (lung)	;transcription factor activity;nucleus;transcription;regulation of transcription, DNA-dependent;zinc ion binding;transcriptional activator activity;metal ion binding	0.565468	12.0509
NM_005000	4698	NDUFA5	NADH dehydrogenase (ubiquinone) 1 alpha subcomplex, 5, 13kDa	;NADH dehydrogenase activity;mitochondrion;mitochondrial inner membrane;electron transport;NADH dehydrogenase (ubiquinone) activity;oxidoreductase activity, acting on NADH or NADPH	0.565835	10.1949
NM_007358	22823	MTF2	metal response element binding transcription factor 2	;nucleic acid binding;DNA binding;protein binding;nucleus;regulation of transcription, DNA-dependent;zinc ion binding;metal ion binding	0.566331	8.54861
NM_173834	286451	YIPF6	Yip1 domain family, member 6		0.566355	4.28932
XM_935575, XM_379520, XM_938455				;	0.566787	6.61799
NM_017658	54813	BTBD5	BTB (POZ) domain containing 5	;protein binding	0.566838	9.26619
NM_032412	84418	ORF1-FL49	putative nuclear protein ORF1-FL49		0.567055	5.50303
NM_005717	10092	ARPC5	actin related protein 2/3 complex, subunit 5, 16kDa	;structural constituent of cytoskeleton;cytoplasm;cytoskeleton;Arp2/3 protein complex;cell motility;actin cytoskeleton organization and biogenesis;regulation of actin filament polymerization	0.567493	4.80259
NM_006628	10776	ARPP-19	cyclic AMP phosphoprotein, 19 kD	;receptor binding;potassium channel regulator activity;positive regulation of gluconeogenesis;positive regulation of glucose import	0.567555	4.33834
NM_001786, NM_033379	983	CDC2	cell division cycle 2, G1 to S and G2 to M	;regulation of progression through cell cycle;nucleotide binding;cyclin-dependent protein kinase activity;protein binding;ATP binding;nucleus;protein amino acid phosphorylation;cell cycle;mitosis;traversing start control point of mitotic cell cycle;transferase activity;cell division	0.568458	10.1949
XM_942995				;	0.568803	3.70798
NM_001885	1410	CRYAB	crystallin, alpha B	;structural constituent of eye lens;nucleus;cytoplasm;protein folding;muscle contraction;transmembrane receptor protein tyrosine kinase signaling pathway;visual perception;unfolded protein binding	0.56881	6.61799
NM_018097	55142	CEP27	centrosomal protein 27kDa	;centrosome	0.569151	4.19163
XM_935586, XM_938850, XM_930101				;	0.569714	3.70798
NM_138467	127253	C1orf171	chromosome 1 open reading frame 171		0.570183	5.36998
NM_152409	134553	C5orf24	chromosome 5 open reading frame 24		0.570213	4.19163
NM_024056	79022	TMEM106C	transmembrane protein 106C		0.570217	10.0124
NM_001032363	440574	C1orf151	chromosome 1 open reading frame 151		0.570912	4.28932
NM_032507	84547	PGBD1	piggyBac transposable element derived 1	;transcription factor activity;scavenger receptor activity;nucleus;regulation of transcription, DNA-dependent;membrane	0.571675	5.19216
NM_005780	10186	LHFP	lipoma HMGIC fusion partner		0.571981	8.54861
NM_002497	4751	NEK2	NIMA (never in mitosis gene a)-related kinase 2	;nucleotide binding;magnesium ion binding;protein serine/threonine kinase activity;protein binding;ATP binding;nucleus;centrosome;protein amino acid phosphorylation;cell cycle;regulation of mitosis;meiosis;transferase activity;cell division	0.572183	7.77729
NM_003157	6787	NEK4	NIMA (never in mitosis gene a)-related kinase 4	;nucleotide binding;magnesium ion binding;protein serine/threonine kinase activity;protein serine/threonine kinase activity;ATP binding;nucleus;protein amino acid phosphorylation;protein amino acid phosphorylation;cell cycle;mitosis;transferase activity;cell division	0.572292	5.96335
NM_020127	7286	TUFT1	tuftelin 1	;extracellular region;bone mineralization;structural constituent of tooth enamel;odontogenesis	0.572522	8.94038
NM_005978	6273	S100A2	S100 calcium binding protein A2	;calcium ion binding;cellular component unknown;endothelial cell migration	0.572571	14.1347
NM_003035	6491	STIL	SCL/TAL1 interrupting locus	;cell proliferation	0.572927	6.61799
NM_032309	84269	CHCHD5	coiled-coil-helix-coiled-coil-helix domain containing 5		0.572941	7.6879
NM_024633	79686	C14orf139	chromosome 14 open reading frame 139		0.573064	6.61799
NM_016625	51319	RSRC1	arginine/serine-rich coiled-coil 1		0.573091	7.145
NM_033281	92259	MRPS36	mitochondrial ribosomal protein S36	;structural constituent of ribosome;mitochondrion;mitochondrial small ribosomal subunit;protein biosynthesis;ribonucleoprotein complex	0.573405	5.36998
NM_003349, NM_199203	387522	Kua-UEV	ubiquitin-conjugating enzyme E2 variant 1	;ubiquitin-protein ligase activity;ubiquitin cycle	0.574451	4.28932
NM_199144, NM_021988, NM_001032288, NM_022442	7335	UBE2V1	ubiquitin-conjugating enzyme E2 variant 1	;regulation of progression through cell cycle;protein polyubiquitination;ubiquitin conjugating enzyme activity;ubiquitin-protein ligase activity;nucleus;regulation of DNA repair;regulation of transcription, DNA-dependent;ubiquitin cycle;transcriptional activator activity;cell differentiation	0.574451	4.28932
NM_001018108	10169	SERF2	small EDRK-rich factor 2		0.57499	5.19216
NM_006296	7444	VRK2	vaccinia related kinase 2	;nucleotide binding;protein serine/threonine kinase activity;ATP binding;protein amino acid phosphorylation;membrane;integral to membrane;transferase activity	0.575096	5.50303
NM_134442, NM_004379	1385	CREB1	cAMP responsive element binding protein 1	;transcription factor activity;transcription cofactor activity;nucleus;nucleus;regulation of transcription, DNA-dependent;signal transduction;sequence-specific DNA binding;protein dimerization activity	0.57528	7.98422
NM_024511	79441	C4orf15	chromosome 4 open reading frame 15		0.575364	6.61799
NM_030627	80315	CPEB4	cytoplasmic polyadenylation element binding protein 4	;nucleotide binding;nucleic acid binding	0.575393	8.54861
NM_016052	51018	CGI-115	CGI-115 protein		0.576035	5.19216
NM_144976	163050	ZNF564	zinc finger protein 564	;DNA binding;nucleus;transcription;regulation of transcription, DNA-dependent;zinc ion binding;metal ion binding	0.57667	6.01545
NM_018454, NM_016359	51203	NUSAP1	nucleolar and spindle associated protein 1		0.576934	4.19163
NM_182523	152100	MGC61571	hypothetical protein MGC61571		0.577247	5.96335
NM_032151	84105	PCBD2	pterin-4 alpha-carbinolamine dehydratase/dimerization cofactor of hepatocyte nuclear factor 1 alpha (TCF1) 2	;protein binding;cellular component unknown;positive regulation of transcription, DNA-dependent	0.577603	6.29242
NM_016603	51306	C5orf5	chromosome 5 open reading frame 5	;GTPase activator activity	0.577996	2.97147
NM_021143	7568	ZNF20	zinc finger protein 20 (KOX 13)	;nucleic acid binding;DNA binding;nucleus;transcription;regulation of transcription, DNA-dependent;zinc ion binding;metal ion binding	0.57807	4.19163
NM_018835	54542	MNAB	membrane associated DNA binding protein	;biological process unknown;DNA binding;protein binding;membrane fraction;zinc ion binding;cell surface;membrane;metal ion binding	0.578128	6.61799
NM_004965	3150	HMGN1	high-mobility group nucleosome binding domain 1	;chromatin;DNA binding;RNA polymerase II transcription factor activity;nucleus;positive transcription elongation factor activity	0.578184	4.19163
NM_004232	9306	SOCS6	suppressor of cytokine signaling 6	;regulation of cell growth;cytoplasm;defense response;intracellular signaling cascade;JAK-STAT cascade;negative regulation of signal transduction	0.578808	5.19216
NM_015895	51053	GMNN	geminin, DNA replication inhibitor	;protein binding;cell cycle;negative regulation of DNA replication;negative regulation of progression through cell cycle	0.579039	7.6879
NM_001016	6206	RPS12	ribosomal protein S12	;RNA binding;structural constituent of ribosome;structural constituent of ribosome;ribosome;cytosolic small ribosomal subunit (sensu Eukaryota);protein biosynthesis;protein biosynthesis	0.579207	8.02996
XM_943257				;	0.579285	11.8339
NM_004206, NM_032970	9117	SEC22L3	SEC22 vesicle trafficking protein-like 3 (S. cerevisiae)	;endoplasmic reticulum;ER to Golgi vesicle-mediated transport;integral to membrane;integral to membrane;vesicle-mediated transport	0.579322	4.28932
NM_000421	3858	KRT10	keratin 10 (epidermolytic hyperkeratosis; keratosis palmaris et plantaris)	;biological process unknown;structural molecule activity;structural molecule activity;intermediate filament;intermediate filament;intermediate filament;epidermis development;structural constituent of epidermis	0.579435	4.80259
NM_014167	29080	CCDC59	coiled-coil domain containing 59		0.579437	5.36998
NM_021961	7003	TEAD1	TEA domain family member 1 (SV40 transcriptional enhancer factor)	;transcription factor activity;protein binding;nucleus;transcription;regulation of transcription, DNA-dependent	0.579451	5.19216
NM_020473, NM_020472, NM_002541	5277	PIGA	phosphatidylinositol glycan, class A (paroxysmal nocturnal hemoglobinuria)	;glycosylphosphatidylinositol-N-acetylglucosaminyltransferase (GPI-GnT) complex;protein binding;endoplasmic reticulum membrane;GPI anchor biosynthesis;biosynthesis;positive regulation of metabolism;membrane;integral to membrane;transferase activity, transferring glycosyl groups;phosphatidylinositol N-acetylglucosaminyltransferase activity	0.579571	6.29242
NM_018374	54664	TMEM106B	transmembrane protein 106B		0.579591	8.02996
NM_025180	80254	CEP63	centrosomal protein 63kDa	;centrosome	0.57976	5.19216
NM_022731	64710	NUCKS1	nuclear casein kinase and cyclin-dependent kinase substrate 1	;nucleus;kinase activity	0.579841	8.54861
NM_005274	2787	GNG5	guanine nucleotide binding protein (G protein), gamma 5	;signal transducer activity;heterotrimeric G-protein complex;signal transduction;G-protein coupled receptor protein signaling pathway;membrane	0.579963	3.70798
NM_032868	84954	FLJ14981	hypothetical protein FLJ14981	;transcription factor activity;nucleus;regulation of transcription, DNA-dependent;sequence-specific DNA binding	0.579977	8.54861
NM_025231	80345	ZNF435	zinc finger protein 435	;transcription factor activity;nucleus;transcription;regulation of transcription, DNA-dependent;zinc ion binding;metal ion binding	0.580094	10.1949
NM_006912	6016	RIT1	Ras-like without CAAX 1	;nucleotide binding;calmodulin binding;GTP binding;GTP binding;intracellular;plasma membrane;signal transduction;small GTPase mediated signal transduction;membrane	0.580285	10.0124
NM_170587, NM_003702	8601	RGS20	regulator of G-protein signalling 20	;signal transducer activity;GTPase activator activity;protein binding;regulation of G-protein coupled receptor protein signaling pathway;negative regulation of signal transduction;membrane	0.580605	7.6879
NM_145860, NM_145859, NM_007217	11235	PDCD10	programmed cell death 10	;apoptosis	0.580875	4.19163
NM_032870	25957	C6orf111	chromosome 6 open reading frame 111	;nucleus	0.580924	8.54861
XM_929797				;	0.58093	6.61799
NM_004805	5433	POLR2D	polymerase (RNA) II (DNA directed) polypeptide D	;DNA-directed RNA polymerase activity;nucleus;DNA-directed RNA polymerase II, core complex;transcription;transcription from RNA polymerase II promoter;transferase activity	0.580986	4.33834
NM_006938	6632	SNRPD1	small nuclear ribonucleoprotein D1 polypeptide 16kDa	;nuclear mRNA splicing, via spliceosome;protein binding;nucleus;small nucleolar ribonucleoprotein complex	0.581553	4.19163
NM_199176, NM_199177, NM_138777	92399	MRRF	mitochondrial ribosome recycling factor	;mitochondrion;protein biosynthesis	0.58171	7.77729
NM_020307	57018	CCNL1	cyclin L1	;regulation of progression through cell cycle;nucleus;transcription;regulation of transcription, DNA-dependent	0.58193	14.1347
NM_207118	404672	GTF2H5	general transcription factor IIH, polypeptide 5	;nucleus;DNA repair;transcription;regulation of transcription, DNA-dependent	0.582106	10.0124
NM_018136	259266	ASPM	asp (abnormal spindle)-like, microcephaly associated (Drosophila)	;binding;calmodulin binding;nucleus;cell cycle;mitosis;cell division	0.582132	5.36998
NM_014267	10944	C11orf58	chromosome 11 open reading frame 58	;biological process unknown;molecular function unknown;cellular component unknown	0.582406	4.28932
NM_017656	54811	ZNF562	zinc finger protein 562	;DNA binding;nucleus;transcription;regulation of transcription, DNA-dependent;zinc ion binding;metal ion binding	0.582733	4.28932
NM_015397	25853	WDR40A	WD repeat domain 40A		0.582987	6.61799
NM_001013649	388969	LOC388969	hypothetical LOC388969		0.583618	13.0965
XM_373914				;	0.583772	12.7441
NM_005105	9939	RBM8A	RNA binding motif protein 8A	;biological process unknown;nucleotide binding;mRNA catabolism, nonsense-mediated decay;nuclear mRNA splicing, via spliceosome;mRNA binding;protein binding;nucleus;cytoplasm;mRNA export from nucleus;transport	0.583797	4.19163
NM_012333	26292	MYCBP	c-myc binding protein	;transcription coactivator activity;protein binding;nucleus;mitochondrion;transcription;regulation of transcription, DNA-dependent	0.583978	5.19216
NM_003372	7411	VBP1	von Hippel-Lindau binding protein 1	;protein folding;prefoldin complex;unfolded protein binding	0.584154	4.19163
NM_181873	10903	MTMR11	myotubularin related protein 11	;inositol or phosphatidylinositol phosphatase activity;phospholipid dephosphorylation	0.584238	4.80259
NM_001003399	400169	DKFZp451A211	DKFZp451A211 protein		0.584273	11.7086
NM_139211, NM_032495, NM_139212	84525	HOP	homeodomain-only protein	;transcription factor activity;nucleus;regulation of transcription, DNA-dependent;development;sequence-specific DNA binding	0.584445	5.61217
NM_145014	219844	HYLS1	hydrolethalus syndrome 1		0.584671	4.19163
NM_138638, NM_021914	1073	CFL2	cofilin 2 (muscle)	;actin binding;protein binding;nucleus;cytoskeleton	0.585477	4.55258
NM_001013642	388610	LOC388610	hypothetical LOC388610		0.585741	10.1949
NM_032359	84319	C3orf26	chromosome 3 open reading frame 26		0.58725	5.19216
NM_021242	58526	MID1IP1	MID1 interacting protein 1 (gastrulation specific G12-like (zebrafish))	;protein binding;nucleus;microtubule;negative regulation of microtubule depolymerization	0.587462	8.54861
NM_198041, NM_007083	11162	NUDT6	nudix (nucleoside diphosphate linked moiety X)-type motif 6	;biological process unknown;growth factor activity;cellular component unknown;hydrolase activity	0.587626	7.98422
NM_024099	79081	C11orf48	chromosome 11 open reading frame 48		0.588141	7.145
NM_173794	139341	FUNDC1	FUN14 domain containing 1		0.588324	4.80259
NM_017779	55635	DEPDC1	DEP domain containing 1	;intracellular signaling cascade	0.588406	8.94038
NM_006195	5090	PBX3	pre-B-cell leukemia transcription factor 3	;transcription factor activity;protein binding;nucleus;nucleus;regulation of transcription, DNA-dependent;anterior compartment specification;posterior compartment specification;embryonic development;hindbrain development;sequence-specific DNA binding;regulation of transcriptional preinitiation complex formation	0.588725	7.145
NM_152522	151188	ARL6IP6	ADP-ribosylation-like factor 6 interacting protein 6		0.588975	8.02996
NM_014077	26017	FAM32A	family with sequence similarity 32, member A		0.589374	2.97147
NM_003859	8813	DPM1	dolichyl-phosphate mannosyltransferase polypeptide 1, catalytic subunit	;dolichyl-phosphate-mannose-protein mannosyltransferase activity;dolichyl-phosphate beta-D-mannosyltransferase activity;protein binding;endoplasmic reticulum membrane;GPI anchor biosynthesis;transferase activity, transferring glycosyl groups;protein amino acid C-linked glycosylation via 2'-alpha-mannosyl-L-tryptophan;mannosyltransferase complex;protein amino acid O-linked mannosylation	0.58953	4.28932
XM_927661, XM_939025				;	0.589587	11.0528
NM_032193	84153	AYP1	AYP1 protein		0.589675	7.145
NM_007080	11157	LSM6	LSM6 homolog, U6 small nuclear RNA associated (S. cerevisiae)	;nuclear mRNA splicing, via spliceosome;RNA binding;protein binding;small nucleolar ribonucleoprotein complex;RNA splicing;small nuclear ribonucleoprotein complex	0.589762	5.19216
NM_152523	151195	FLJ40432	hypothetical protein FLJ40432		0.589925	7.6879
NM_016058	51002	TPRKB	TP53RK binding protein	;protein binding;nucleus;nucleus;cytosol;cytosol;protein kinase binding;protein catabolism	0.589928	4.19163
NM_004085	1678	TIMM8A	translocase of inner mitochondrial membrane 8 homolog A (yeast)	;mitochondrion;nervous system development;sensory perception of sound;protein transport;membrane;mitochondrial intermembrane space protein transporter complex;protein import into mitochondrial inner membrane	0.590207	4.19163
NM_019006	54469	ZA20D3	zinc finger, A20 domain containing 3	;DNA binding;zinc ion binding	0.590365	6.61799
NM_006857	11017	RY1	putative nucleic acid binding protein RY-1	;nuclear mRNA splicing, via spliceosome;nucleus	0.590779	4.33834
NM_002149, NM_134421	3241	HPCAL1	hippocalcin-like 1	;calcium ion binding;calcium ion binding	0.591168	14.8781
NM_006101	10403	KNTC2	kinetochore associated 2	;mitotic sister chromatid segregation;chromosome, pericentric region;nucleus;cell cycle;spindle organization and biogenesis;phosphoinositide-mediated signaling	0.591702	8.54861
NM_138436	114926	C8orf40	chromosome 8 open reading frame 40		0.59222	4.80259
NM_006333, NM_173177	10438	C1D	nuclear DNA-binding protein	;DNA binding;nucleus	0.592645	7.77729
NM_079421, NM_001800	1032	CDKN2D	cyclin-dependent kinase inhibitor 2D (p19, inhibits CDK4)	;regulation of cyclin dependent protein kinase activity;cyclin-dependent protein kinase inhibitor activity;nucleus;cytoplasm;cell cycle;cell cycle arrest;negative regulation of cell proliferation	0.592919	7.98422
NM_032823	84909	C9orf3	chromosome 9 open reading frame 3	;aminopeptidase activity;membrane alanyl aminopeptidase activity;proteolysis;metallopeptidase activity;zinc ion binding;metal ion binding	0.592958	7.6879
NM_006357, NM_182678	10477	UBE2E3	ubiquitin-conjugating enzyme E2E 3 (UBC4/5 homolog, yeast)	;regulation of cell growth;ubiquitin-protein ligase activity;protein binding;nucleus;ubiquitin cycle;ligase activity	0.593044	5.96335
NM_016951, NM_181641, NM_181640, NM_016326	51192	CKLF	chemokine-like factor	;extracellular space;chemotaxis;chemokine activity;cell proliferation;membrane;integral to membrane;neutrophil chemotaxis;secretory pathway;macrophage chemotaxis;lymphocyte chemotaxis;response to stimulus	0.593254	8.54861
NM_024112	79095	C9orf16	chromosome 9 open reading frame 16	;biological process unknown;molecular function unknown;cellular component unknown	0.593317	14.8781
NM_001938	1810	DR1	down-regulator of transcription 1, TBP-binding (negative cofactor 2)	;negative regulation of transcription from RNA polymerase II promoter;transcription corepressor activity;nucleus;transcription;regulation of transcription, DNA-dependent;transcription factor binding;sequence-specific DNA binding	0.593466	5.19216
NM_138779	93081	RP11-484I6.3	hypothetical protein BC015148	;catalytic activity	0.593602	4.19163
NM_032837	84923	FAM104A	family with sequence similarity 104, member A		0.593628	6.61799
NM_018062	55120	FANCL	Fanconi anemia, complementation group L	;nucleus;DNA repair;ubiquitin cycle;zinc ion binding;ligase activity;metal ion binding	0.593815	6.01545
NM_015972	51082	POLR1D	polymerase (RNA) I polypeptide D, 16kDa	;DNA binding;DNA-directed RNA polymerase activity;nucleus;transcription;transferase activity;protein dimerization activity	0.593865	6.61799
NM_000465	580	BARD1	BRCA1 associated RING domain 1	;ubiquitin ligase complex;tissue homeostasis;RNA binding;ubiquitin-protein ligase activity;protein binding;nucleus;nucleus;cytoplasm;response to DNA damage stimulus;cell cycle arrest;zinc ion binding;protein ubiquitination;kinase binding;BRCA1-BARD1 complex;negative regulation of mRNA 3'-end processing;regulation of phosphorylation;protein homodimerization activity;positive regulation of apoptosi…	0.594398	6.01545
NM_182620	348235	FAM33A	family with sequence similarity 33, member A		0.594501	5.50303
XM_371848, XM_941139				;	0.595649	8.02996
NM_022770	64785	FLJ13912	hypothetical protein FLJ13912		0.595861	5.61217
NM_001023	6224	RPS20	ribosomal protein S20	;structural constituent of ribosome;protein binding;protein biosynthesis;small ribosomal subunit	0.596131	5.19216
NM_024570	79621	DLEU8	deleted in lymphocytic leukemia 8		0.596173	7.77729
NM_033417, NM_001011699	93323	NY-SAR-48	sarcoma antigen NY-SAR-48		0.596188	9.26619
NM_194291	157378	TMEM65	transmembrane protein 65		0.596432	5.19216
NM_003910	8896	BUD31	BUD31 homolog (yeast)	;transcription factor activity;molecular function unknown;nucleus;regulation of transcription from RNA polymerase II promoter;zinc ion binding;metal ion binding	0.596817	4.19163
NM_133368	89970	RSPRY1	ring finger and SPRY domain containing 1		0.596832	5.36998
NM_012456	26519	TIMM10	translocase of inner mitochondrial membrane 10 homolog (yeast)	;mitochondrion;mitochondrial inner membrane presequence translocase complex;sensory perception of sound;zinc ion binding;protein transport;membrane;mitochondrial intermembrane space protein transporter complex;protein import into mitochondrial inner membrane	0.597346	5.19216
NM_003916	8905	AP1S2	adaptor-related protein complex 1, sigma 2 subunit	;Golgi stack;Golgi trans face;coated pit;transport;intracellular protein transport;receptor mediated endocytosis;protein transporter activity;membrane coat adaptor complex;AP-1 adaptor complex;clathrin vesicle coat	0.59805	7.77729
NM_012180	26269	FBXO8	F-box protein 8	;ubiquitin ligase complex;ARF guanyl-nucleotide exchange factor activity;ubiquitin-dependent protein catabolism	0.598397	4.33834
NM_000983	6146	RPL22	ribosomal protein L22	;RNA binding;structural constituent of ribosome;ribosome;cytosolic large ribosomal subunit (sensu Eukaryota);protein biosynthesis;heparin binding	0.598404	4.80259
NM_006330	10434	LYPLA1	lysophospholipase I	;lysophospholipase activity;membrane fraction;lipid metabolism;fatty acid metabolism;hydrolase activity	0.598583	4.19163
NM_001730	688	KLF5	Kruppel-like factor 5 (intestinal)	;DNA binding;RNA polymerase II transcription factor activity;nucleus;transcription;regulation of transcription, DNA-dependent;transcription from RNA polymerase II promoter;zinc ion binding;metal ion binding	0.598865	12.7441
NM_014463	27258	LSM3	LSM3 homolog, U6 small nuclear RNA associated (S. cerevisiae)	;nuclear mRNA splicing, via spliceosome;RNA binding;protein binding;nucleus;small nucleolar ribonucleoprotein complex	0.599105	4.19163
NM_004251	9367	RAB9A	RAB9A, member RAS oncogene family	;nucleotide binding;GTPase activity;GTP binding;lysosome;late endosome;Golgi stack;small GTPase mediated signal transduction;protein transport;membrane	0.599168	3.70798
NM_002690	5423	POLB	polymerase (DNA directed), beta	;magnesium ion binding;beta DNA polymerase activity;nucleus;cytoplasm;spindle microtubule;DNA-dependent DNA replication;DNA repair;microtubule binding;transferase activity;lyase activity;sodium ion binding;sequence-specific DNA binding	0.599385	12.7441
NM_017443	54107	POLE3	polymerase (DNA directed), epsilon 3 (p17 subunit)	;epsilon DNA polymerase activity;nucleus;DNA replication;transferase activity;sequence-specific DNA binding	0.599626	4.80259
XM_379228, XM_944985				;	0.599747	4.80259
NM_018492	55872	PBK	PDZ binding kinase	;nucleotide binding;protein serine/threonine kinase activity;protein binding;ATP binding;protein amino acid phosphorylation;mitosis;cellular component unknown;transferase activity	0.599864	6.61799
NM_001006640, NM_001006639, NM_004780	9338	TCEAL1	transcription elongation factor A (SII)-like 1	;negative regulation of transcription from RNA polymerase II promoter;transcription factor activity;RNA polymerase II transcription factor activity;translation elongation factor activity;nucleus	0.599951	6.61799
NM_016099, NM_001002296	51125	GOLGA7	golgi autoantigen, golgin subfamily a, 7	;Golgi stack;membrane	0.600236	10.1949
NM_015609	26099	C1orf144	chromosome 1 open reading frame 144		0.600602	5.36998
NM_178450	115123	MARCH3	membrane-associated ring finger (C3HC4) 3	;protein binding;zinc ion binding;membrane;integral to membrane;metal ion binding	0.600736	7.98422
NM_052969	116832	RPL39L	ribosomal protein L39-like	;structural constituent of ribosome;ribosome;cytosolic large ribosomal subunit (sensu Eukaryota);protein biosynthesis;spermatogenesis	0.600765	10.1949
NM_003472	7913	DEK	DEK oncogene (DNA binding)	;DNA binding;specific RNA polymerase II transcription factor activity;RNA binding;GTP binding;nucleus;signal recognition particle (sensu Eukaryota);regulation of transcription from RNA polymerase II promoter;SRP-dependent cotranslational protein targeting to membrane;signal transduction;viral genome replication;histone binding	0.601278	5.19216
NM_004045	475	ATOX1	ATX1 antioxidant protein 1 homolog (yeast)	;copper ion transporter activity;copper ion binding;protein folding;ion transport;copper ion transport;copper ion homeostasis;response to oxidative stress;metal ion transport;metal ion binding;unfolded protein binding	0.601382	8.54861
NM_004840	9459	ARHGEF6	Rac/Cdc42 guanine nucleotide exchange factor (GEF) 6	;Rho guanyl-nucleotide exchange factor activity;GTPase activator activity;intracellular;apoptosis;JNK cascade;regulation of Rho protein signal transduction	0.601435	2.97147
NM_001001481, NM_018299, NM_001001482	55284	UBE2W	ubiquitin-conjugating enzyme E2W (putative)	;transcription factor activity;ubiquitin-protein ligase activity;nucleus;regulation of transcription, DNA-dependent;ubiquitin cycle;sequence-specific DNA binding	0.601544	4.33834
NM_019091	65977	PLEKHA3	pleckstrin homology domain containing, family A (phosphoinositide binding specific) member 3	;biological process unknown;phospholipid binding;cellular component unknown;membrane	0.601896	4.80259
NM_016230	51167	CYB5R4	cytochrome b5 reductase 4	;iron ion binding;metal ion binding	0.602033	7.145
NM_012459	26521	TIMM8B	translocase of inner mitochondrial membrane 8 homolog B (yeast)	;mitochondrion;mitochondrial inner membrane presequence translocase complex;sensory perception of sound;zinc ion binding;protein transport;membrane;mitochondrial intermembrane space protein transporter complex;protein import into mitochondrial inner membrane	0.602157	7.145
NM_145266	134492	NUDCD2	NudC domain containing 2		0.603261	5.36998
NM_144609	124808	CCDC43	coiled-coil domain containing 43		0.603268	6.29242
NM_004755	9252	RPS6KA5	ribosomal protein S6 kinase, 90kDa, polypeptide 5	;nucleotide binding;catalytic activity;protein serine/threonine kinase activity;protein serine/threonine kinase activity;protein-tyrosine kinase activity;protein binding;ATP binding;ATP binding;nucleus;regulation of transcription, DNA-dependent;protein amino acid phosphorylation;proteolysis;response to stress;epidermal growth factor receptor signaling pathway;protein kinase cascade;metallopeptida…	0.603661	12.7441
NM_031453	83641	FAM107B	family with sequence similarity 107, member B		0.60374	10.0124
NM_033318	91689	LOC91689	hypothetical gene supported by AL449243		0.603849	8.54861
NM_014172	29085	PHPT1	phosphohistidine phosphatase 1	;phosphoprotein phosphatase activity;cytosol;phosphohistidine phosphatase activity;dephosphorylation;hydrolase activity	0.604038	7.145
NM_144998	201254	STRA13	stimulated by retinoic acid 13 homolog (mouse)		0.604389	10.0124
NM_016399	51499	TRIAP1	TP53 regulated inhibitor of apoptosis 1	;protein binding;protein binding;mitochondrion;anti-apoptosis;DNA damage response, signal transduction by p53 class mediator resulting in cell cycle arrest;caspase inhibitor activity	0.604504	5.19216
NM_001881	1390	CREM	cAMP responsive element modulator	;transcription factor activity;protein binding;nucleus;nucleus;transcription;regulation of transcription, DNA-dependent;regulation of transcription, DNA-dependent;regulation of transcription, DNA-dependent;signal transduction;cAMP response element binding protein binding;sequence-specific DNA binding;protein dimerization activity	0.60517	10.1949
NM_032339	84299	C17orf37	chromosome 17 open reading frame 37		0.605235	8.02996
NM_005262	2671	GFER	growth factor, augmenter of liver regeneration (ERV1 homolog, S. cerevisiae)	;protein binding;spermatogenesis;cell proliferation;cellular component unknown	0.605252	10.0124
NM_002357	4084	MXD1	MAX dimerization protein 1	;transcription factor activity;transcription corepressor activity;nucleus;regulation of transcription, DNA-dependent;development;cell proliferation	0.605336	12.7441
NM_133484	10010	TANK	TRAF family member-associated NFKB activator	;protein binding;signal transduction;zinc ion binding;metal ion binding	0.605356	11.7086
NM_020408	57128	C6orf149	chromosome 6 open reading frame 149		0.605513	6.61799
NM_153706	133383	MGC33648	hypothetical protein MGC33648		0.605544	10.1949
NM_005034	5440	POLR2K	polymerase (RNA) II (DNA directed) polypeptide K, 7.0kDa	;DNA binding;DNA-directed RNA polymerase activity;nucleus;DNA-directed RNA polymerase II, core complex;DNA-directed RNA polymerase III complex;transcription;regulation of transcription from RNA polymerase I promoter;transcription from RNA polymerase II promoter;transcription from RNA polymerase III promoter;zinc ion binding;transferase activity;metal ion binding	0.606446	4.55258
NM_000788	1633	DCK	deoxycytidine kinase	;nucleotide binding;deoxycytidine kinase activity;ATP binding;nucleus;nucleobase, nucleoside, nucleotide and nucleic acid metabolism;pyrimidine nucleotide metabolism;kinase activity;transferase activity;phosphotransferase activity, alcohol group as acceptor	0.60665	7.77729
NM_031448, NM_001031726	83636	C19orf12	chromosome 19 open reading frame 12		0.60701	8.02996
NM_005279	2825	GPR1	G protein-coupled receptor 1	;rhodopsin-like receptor activity;receptor activity;integral to plasma membrane;signal transduction;G-protein coupled receptor protein signaling pathway;membrane;G-protein coupled receptor activity, unknown ligand	0.607156	10.1949
NM_020179	56935	C11orf75	chromosome 11 open reading frame 75	;biological process unknown;molecular function unknown;cellular component unknown	0.607196	8.02996
NM_020734	57494	FAM80B	family with sequence similarity 80, member B		0.607385	6.61799
NM_032320	84280	BTBD10	BTB (POZ) domain containing 10	;ion channel activity;voltage-gated potassium channel activity;protein binding;potassium ion transport;voltage-gated potassium channel complex;membrane	0.607462	6.61799
NM_207376	387882	LOC387882	hypothetical protein		0.607522	7.145
NM_201436, NM_138635, NM_012412	94239	H2AFV	H2A histone family, member V	;nucleosome;DNA binding;nucleus;chromosome;nucleosome assembly;chromosome organization and biogenesis (sensu Eukaryota)	0.607536	4.55258
NM_001024	6227	RPS21	ribosomal protein S21	;structural constituent of ribosome;molecular function unknown;intracellular;ribosome;protein biosynthesis;cellular component unknown;cell differentiation	0.607592	5.19216
NM_031465	83695	C12orf32	chromosome 12 open reading frame 32		0.607669	4.19163
NM_015485	25950	RWDD3	RWD domain containing 3		0.607714	11.2418
NM_004846	9470	EIF4E2	eukaryotic translation initiation factor 4E member 2	;RNA cap binding;translation initiation factor activity;protein binding;cytoplasm;translational initiation;regulation of translation	0.608086	6.61799
NM_019051	54534	MRPL50	mitochondrial ribosomal protein L50	;mitochondrion	0.608568	8.59621
NM_020931	57691	KIAA1586	KIAA1586		0.608904	5.36998
XM_935558, XM_935559, XM_928283, XM_928290				;	0.609089	10.1949
NM_016565	51287	CHCHD8	coiled-coil-helix-coiled-coil-helix domain containing 8		0.609321	8.02996
NM_003350	7336	UBE2V2	ubiquitin-conjugating enzyme E2 variant 2	;regulation of progression through cell cycle;protein polyubiquitination;ubiquitin conjugating enzyme activity;ubiquitin-protein ligase activity;regulation of DNA repair;ubiquitin cycle;cell proliferation	0.609447	6.61799
XM_928714				;	0.609474	11.0528
NM_212554	399818	LOC399818	similar to CG9643-PA	;S-adenosylmethionine-dependent methyltransferase activity;transferase activity	0.610719	6.61799
NM_006708	2739	GLO1	glyoxalase I	;lactoylglutathione lyase activity;cytoplasm;carbohydrate metabolism;anti-apoptosis;anti-apoptosis;anti-apoptosis;zinc ion binding;lyase activity;metal ion binding	0.610799	4.80259
NM_001031695, NM_014309	23543	RBM9	RNA binding motif protein 9	;nucleotide binding;transcription corepressor activity;RNA binding;nucleus;transcription factor binding;RNA metabolism;negative regulation of transcription;estrogen receptor signaling pathway;regulation of cell proliferation	0.610859	6.01545
XM_945217 et al				;	0.611233	7.145
NM_006515	6419	SETMAR	SET domain and mariner transposase fusion gene	;DNA binding;transposase activity;nucleus;DNA transposition;zinc ion binding;cellular component unknown;chromatin modification;histone-lysine N-methyltransferase activity;regulation of transcription	0.611328	4.28932
NM_018455	55839	C16orf60	chromosome 16 open reading frame 60		0.611535	7.6879
NM_006634	10791	VAMP5	vesicle-associated membrane protein 5 (myobrevin)	;plasma membrane;striated muscle development;integral to membrane;vesicle-mediated transport;cell differentiation	0.61259	13.0965
NM_018260	55762	ZNF701	zinc finger protein 701	;nucleic acid binding;nucleus;regulation of transcription, DNA-dependent;zinc ion binding	0.61261	12.0509
NM_199342	374969	CCDC23	coiled-coil domain containing 23		0.613046	10.6598
NM_152515	150468	CKAP2L	cytoskeleton associated protein 2-like		0.613232	12.0509
NM_016468	51241	C14orf112	chromosome 14 open reading frame 112		0.613327	5.61217
NM_130795, NM_021106, NM_134427, NM_144488, NM_144489	5998	RGS3	regulator of G-protein signalling 3	;inactivation of MAPK activity;signal transducer activity;GTPase activator activity;protein binding;nucleus;cytosol;regulation of G-protein coupled receptor protein signaling pathway;negative regulation of signal transduction;membrane	0.613429	13.7366
NM_018141	55173	MRPS10	mitochondrial ribosomal protein S10	;biological process unknown;structural constituent of ribosome;molecular function unknown;mitochondrion;mitochondrial ribosome;ribosome;protein biosynthesis	0.613556	6.29242
NM_007276, XM_938779, NM_016587	11335	CBX3	chromobox homolog 3 (HP1 gamma homolog, Drosophila)	;chromatin;chromatin binding;protein binding;nucleus;chromatin assembly or disassembly;transcription;regulation of transcription, DNA-dependent;chromatin modification	0.613628	4.19163
NM_024945	80010	C9orf76	chromosome 9 open reading frame 76	;nucleic acid binding	0.613632	12.0509
NM_024039	79003	MIS12	MIS12 homolog (yeast)	;chromosome, pericentric region;nucleus;cell cycle;mitosis	0.6139	12.0509
XM_059929, XM_937334				;	0.614014	5.19216
NM_032574	84661	LOC84661	dpy-30-like protein	;nucleus;identical protein binding	0.614033	5.61217
NM_172174, NM_000585	3600	IL15	interleukin 15	;signal transducer activity;hematopoietin/interferon-class (D200-domain) cytokine receptor binding;extracellular space;membrane fraction;endosome;Golgi apparatus;integral to plasma membrane;immune response;signal transduction;cell-cell signaling;positive regulation of cell proliferation	0.614333	13.0965
NM_017812	54927	CHCHD3	coiled-coil-helix-coiled-coil-helix domain containing 3	;protein binding;mitochondrion	0.614459	4.28932
NM_024292	59286	UBL5	ubiquitin-like 5	;biological process unknown;molecular function unknown;cytoplasm;ubiquitin cycle	0.614531	7.98422
NM_198066	64841	GNPNAT1	glucosamine-phosphate N-acetyltransferase 1	;glucosamine 6-phosphate N-acetyltransferase activity;acyltransferase activity;membrane;transferase activity	0.614596	2.97147
NM_023934	65991	FUNDC2	FUN14 domain containing 2		0.614641	6.61799
NM_005605	5533	PPP3CC	protein phosphatase 3 (formerly 2B), catalytic subunit, gamma isoform (calcineurin A gamma)	;phosphoprotein phosphatase activity;iron ion binding;calmodulin binding;calcineurin complex;zinc ion binding;hydrolase activity;metal ion binding	0.614702	6.61799
NM_002622	5201	PFDN1	prefoldin subunit 1	;transcription factor activity;protein folding;cell cycle;unfolded protein binding	0.615177	5.19216
NM_016305	51188	SS18L2	synovial sarcoma translocation gene on chromosome 18-like 2		0.615188	8.59621
NM_005037, NM_015869, NM_138711, NM_138712	5468	PPARG	peroxisome proliferative activated receptor, gamma	;transcription factor activity;steroid hormone receptor activity;protein binding;nucleus;generation of precursor metabolites and energy;transcription;regulation of transcription from RNA polymerase II promoter;lipid metabolism;signal transduction;response to nutrient;zinc ion binding;sequence-specific DNA binding;metal ion binding;white fat cell differentiation	0.615388	10.1949
NM_012249	23433	RHOQ	ras homolog gene family, member Q	;biological process unknown;nucleotide binding;GTPase activity;protein binding;GTP binding;intracellular;plasma membrane;small GTPase mediated signal transduction	0.615565	4.19163
NM_000367	7172	TPMT	thiopurine S-methyltransferase	;cytoplasm;nucleobase, nucleoside, nucleotide and nucleic acid metabolism;thiopurine S-methyltransferase activity;metabolism;methyltransferase activity;transferase activity	0.615588	6.61799
NM_022909	64946	CENPH	centromere protein H	;kinetochore;protein binding;molecular function unknown;nucleus	0.615962	10.0124
NM_004128	2963	GTF2F2	general transcription factor IIF, polypeptide 2, 30kDa	;nucleotide binding;DNA binding;helicase activity;ATP binding;nucleus;transcription factor TFIIF complex;transcription;regulation of transcription, DNA-dependent;transcription initiation from RNA polymerase II promoter;RNA elongation from RNA polymerase II promoter;general RNA polymerase II transcription factor activity;hydrolase activity	0.616417	5.61217
NM_016464	51524	TMEM138	transmembrane protein 138		0.616466	7.145
NM_001806	1054	CEBPG	CCAAT/enhancer binding protein (C/EBP), gamma	;liver development;nucleus;nucleosome disassembly;chromatin remodeling;transcription;regulation of transcription, DNA-dependent;immune response;transcription factor binding;B cell differentiation;natural killer cell mediated cytotoxicity;enucleate erythrocyte differentiation;positive regulation of DNA binding;negative regulation of transcription factor activity;sequence-specific DNA binding;posit…	0.617053	6.61799
NM_203399, NM_203401, NM_005563	3925	STMN1	stathmin 1/oncoprotein 18	;signal transducer activity;cytosol;microtubule;microtubule depolymerization;mitotic spindle organization and biogenesis;intracellular signaling cascade;tubulin binding	0.61773	7.6879
NM_005872	10286	BCAS2	breast carcinoma amplified sequence 2	;spliceosome complex;RNA splicing;RNA splicing factor activity, transesterification mechanism	0.618172	5.50303
NM_002884, NM_001010935	5906	RAP1A	RAP1A, member of RAS oncogene family	;nucleotide binding;protein binding;GTP binding;intracellular;cell cycle;small GTPase mediated signal transduction;membrane;negative regulation of progression through cell cycle	0.618461	10.1949
NM_020357	57092	PCNP	PEST proteolytic signal containing nuclear protein	;nucleus;cell cycle	0.618718	7.98422
NM_006285	7016	TESK1	testis-specific kinase 1	;nucleotide binding;magnesium ion binding;protein serine/threonine kinase activity;protein-tyrosine kinase activity;protein binding;ATP binding;protein amino acid phosphorylation;spermatogenesis;kinase activity;transferase activity;manganese ion binding	0.618755	8.59621
NM_004577	5723	PSPH	phosphoserine phosphatase	;magnesium ion binding;phosphoserine phosphatase activity;L-serine biosynthesis;metabolism;amino acid biosynthesis;hydrolase activity	0.619186	12.0509
NM_006519	6993	DYNLT1	dynein, light chain, Tctex-type 1	;microtubule motor activity;cytoplasmic dynein complex;microtubule	0.619438	3.70798
NM_148174, NM_015878	51582	AZIN1	antizyme inhibitor 1	;catalytic activity;enzyme inhibitor activity;polyamine biosynthesis	0.619692	6.61799
NM_001168, NM_001012271, NM_001012270	332	BIRC5	baculoviral IAP repeat-containing 5 (survivin)	;G2/M transition of mitotic cell cycle;chromosome, pericentric region;cysteine protease inhibitor activity;protein binding;intracellular;spindle microtubule;apoptosis;anti-apoptosis;anti-apoptosis;microtubule binding;zinc ion binding;midbody;caspase inhibitor activity;metal ion binding	0.620359	12.7441
NM_024104	79086	C19orf42	chromosome 19 open reading frame 42		0.620697	5.96335
NM_018352	55319	FLJ11184	hypothetical protein FLJ11184		0.62093	12.0509
NM_003762	8674	VAMP4	vesicle-associated membrane protein 4	;Golgi membrane;lysosome;endosome;protein complex assembly;membrane;integral to membrane;vesicle-mediated transport	0.621028	10.0124
NM_001025436	79582	SPAG16	sperm associated antigen 16	;flagellum	0.62126	7.6879
NM_002488	4695	NDUFA2	NADH dehydrogenase (ubiquinone) 1 alpha subcomplex, 2, 8kDa	;NADH dehydrogenase activity;membrane fraction;mitochondrion;generation of precursor metabolites and energy;NADH dehydrogenase (ubiquinone) activity;oxidoreductase activity	0.621288	8.02996
NM_016096	51123	ZNF706	zinc finger protein 706	;nucleic acid binding;nucleus;zinc ion binding;metal ion binding	0.62133	4.80259
NM_004175	6634	SNRPD3	small nuclear ribonucleoprotein D3 polypeptide 18kDa	;nuclear mRNA splicing, via spliceosome;protein binding;nucleus;small nucleolar ribonucleoprotein complex	0.621659	4.19163
XM_945901, XM_498952, XM_934932, XM_942312				;	0.621817	5.19216
NM_001008390, NM_003663	8545	CGGBP1	CGG triplet repeat binding protein 1		0.622004	5.19216
XR_001262, XR_000534				;	0.622488	8.02996
NM_014679	9702	CEP57	centrosomal protein 57kDa	;protein import into nucleus, translocation;nucleus;Golgi apparatus;centrosome;microtubule;fibroblast growth factor receptor signaling pathway;fibroblast growth factor binding;protein homodimerization activity	0.622547	4.80259
NM_207044, NM_207043, NM_207047	2029	ENSA	endosulfine alpha	;receptor binding;transport;response to nutrient;ion channel inhibitor activity	0.622614	8.54861
NM_033204	94039	ZNF101	zinc finger protein 101	;nucleic acid binding;DNA binding;intracellular;nucleus;transcription;regulation of transcription, DNA-dependent;zinc ion binding;metal ion binding	0.622626	4.19163
NM_005792	10200	MPHOSPH6	M-phase phosphoprotein 6	;regulation of progression through cell cycle;M phase of mitotic cell cycle;protein binding;nucleus	0.622813	5.61217
NR_002734				;	0.62297	8.54861
XM_944244, XM_934008				;	0.622978	4.28932
NM_181805 NM_181804, NM_007066	11142	PKIG	protein kinase (cAMP-dependent, catalytic) inhibitor gamma	;cAMP-dependent protein kinase inhibitor activity;negative regulation of protein kinase activity	0.623368	7.6879
XM_943653, XM_934566				;	0.623662	6.29242
XM_932072, XM_943673				;	0.623709	12.0509
NM_006014	8270	XX-FW81657B9.4	DNA segment on chromosome X (unique) 9879 expressed sequence	;biological process unknown;molecular function unknown;cellular component unknown	0.623988	7.145
NM_003884	8850	PCAF	p300/CBP-associated factor	;transcription cofactor activity;histone acetyltransferase activity;protein binding;nucleus;chromatin remodeling;transcription;regulation of transcription, DNA-dependent;protein amino acid acetylation;cell cycle;cell cycle arrest;N-acetyltransferase activity;negative regulation of cell proliferation;transferase activity;histone deacetylase binding	0.624177	11.0528
NM_152271	91694	LONRF1	LON peptidase N-terminal domain and ring finger 1	;DNA binding;ATP-dependent peptidase activity;protein binding;ATP-dependent proteolysis;zinc ion binding;regulation of transcription;metal ion binding	0.624298	11.2418
NM_198507	345757	UNQ1912	HGS_RE408		0.624309	5.50303
NM_024551	79602	ADIPOR2	adiponectin receptor 2	;receptor activity;lipid metabolism;hormone-mediated signaling;membrane;integral to membrane;fatty acid oxidation;hormone binding	0.625634	5.50303
NM_021953, NM_202003, NM_202002	2305	FOXM1	forkhead box M1	;transcription factor activity;RNA polymerase II transcription factor activity;nucleus;transcription;regulation of transcription, DNA-dependent;transcription from RNA polymerase II promoter;response to oxidative stress;sequence-specific DNA binding	0.625811	8.54861
NM_022753, NM_001017406	64766	S100PBP	S100P binding protein		0.625943	5.19216
NM_173469	92912	UBE2Q2	ubiquitin-conjugating enzyme E2Q (putative) 2	;nucleotide binding;ubiquitin-protein ligase activity;ATP binding;ubiquitin cycle;ligase activity	0.626192	4.19163
NM_152562	157313	CDCA2	cell division cycle associated 2		0.626601	7.6879
NM_024852, NM_177422	192669	EIF2C3	eukaryotic translation initiation factor 2C, 3	;translation initiation factor activity;protein biosynthesis	0.626893	12.7441
NM_177951	5494	PPM1A	protein phosphatase 1A (formerly 2C), magnesium-dependent, alpha isoform	;magnesium ion binding;signal transducer activity;protein amino acid dephosphorylation;protein serine/threonine phosphatase complex;protein phosphatase type 2C activity;hydrolase activity;manganese ion binding;positive regulation of I-kappaB kinase/NF-kappaB cascade	0.627055	13.0965
NM_199072	29969	MDFIC	MyoD family inhibitor domain containing		0.627166	4.33834
NM_177554, NM_007099, NM_004300	52	ACP1	acid phosphatase 1, soluble	;acid phosphatase activity;protein tyrosine phosphatase activity;non-membrane spanning protein tyrosine phosphatase activity;soluble fraction;cytoplasm;protein amino acid dephosphorylation;hydrolase activity	0.627331	2.97147
NM_017832	54942	C9orf6	chromosome 9 open reading frame 6		0.627547	8.54861
NM_022074, NM_198847	63901	FAM111A	family with sequence similarity 111, member A		0.628153	4.80259
NM_030917	81608	FIP1L1	FIP1 like 1 (S. cerevisiae)	;RNA binding;nucleus;mRNA processing	0.62826	14.8781
NM_017843, NM_198799	55653	BCAS4	breast carcinoma amplified sequence 4		0.628424	10.6598
NM_004545	4707	NDUFB1	NADH dehydrogenase (ubiquinone) 1 beta subcomplex, 1, 7kDa	;NADH dehydrogenase activity;mitochondrion;electron transport;NADH dehydrogenase (ubiquinone) activity;oxidoreductase activity	0.62845	8.59621
NM_001948, NM_0010245249, NM_001025248	1854	DUT	dUTP pyrophosphatase	;magnesium ion binding;dUTP diphosphatase activity;nucleus;mitochondrion;DNA replication;nucleotide metabolism;hydrolase activity;dUTP metabolism	0.628466	7.6879
NM_020189	56943	ENY2	enhancer of yellow 2 homolog (Drosophila)		0.628563	4.19163
NM_138443	115106	CCDC5	coiled-coil domain containing 5 (spindle associated)	;microtubule;cell cycle;mitosis;cell division	0.628625	5.19216
NM_053035, NM_016071	51650	MRPS33	mitochondrial ribosomal protein S33	;structural constituent of ribosome;mitochondrion;mitochondrial small ribosomal subunit;protein biosynthesis;ribonucleoprotein complex	0.628698	8.54861
NM_017612	55596	ZCCHC8	zinc finger, CCHC domain containing 8	;nucleic acid binding;zinc ion binding;metal ion binding	0.628732	12.0509
NM_145284	159090	RP11-308B5.5	similar to hypothetical protein MGC17347		0.628735	7.77729
NM_013248	29107	NXT1	NTF2-like export factor 1	;transporter activity;protein binding;nucleus;nuclear pore;cytoplasm;protein transport	0.629395	9.26619
NM_025189	80264	ZNF430	zinc finger protein 430	;DNA binding;nucleus;transcription;regulation of transcription, DNA-dependent;zinc ion binding;metal ion binding	0.629473	10.6598
NM_015994	51382	ATP6V1D	ATPase, H+ transporting, lysosomal 34kDa, V1 subunit D	;hydrogen-transporting ATPase V1 domain;ion transport;vacuolar acidification;ATP synthesis coupled proton transport;proton transport;proton-transporting two-sector ATPase complex;hydrolase activity;metal ion binding;hydrogen-transporting ATP synthase activity, rotational mechanism;hydrogen-transporting ATPase activity, rotational mechanism;hydrogen-transporting ATPase activity, rotational mechani…	0.629669	5.36998
NM_006476	10632	ATP5L	ATP synthase, H+ transporting, mitochondrial F0 complex, subunit G	;mitochondrion;ion transport;ATP synthesis coupled proton transport;proton transport;proton-transporting two-sector ATPase complex;proton-transporting ATP synthase complex, coupling factor F(o);metal ion binding;hydrogen-transporting ATP synthase activity, rotational mechanism;hydrogen-transporting ATPase activity, rotational mechanism	0.630032	5.19216
NM_019071	54556	ING3	inhibitor of growth family, member 3	;regulation of cell growth;protein binding;nucleus;transcription;regulation of transcription, DNA-dependent;zinc ion binding;chromatin modification;metal ion binding	0.630424	10.0124
NM_001745	819	CAMLG	calcium modulating ligand	;protein binding;endoplasmic reticulum;defense response;signal transduction;membrane;integral to membrane	0.6305	6.61799
NM_015590, NM_182679, NM_017725	54865	GPATC4	G patch domain containing 4	;nucleic acid binding;intracellular	0.630807	14.8781
NM_002208	3682	ITGAE	integrin, alpha E (antigen CD103, human mucosal lymphocyte antigen 1; alpha polypeptide)	;magnesium ion binding;receptor activity;calcium ion binding;protein binding;cell adhesion;leukocyte adhesion;integrin-mediated signaling pathway;integrin complex;membrane;integral to membrane	0.630888	8.02996
NM_138419	113115	FAM54A	family with sequence similarity 54, member A		0.631317	8.94038
NM_002624, NM_145896, NM_145897	5204	PFDN5	prefoldin subunit 5	;transcription corepressor activity;nucleus;cytoplasm;cytoplasm;regulation of transcription, DNA-dependent;protein folding;prefoldin complex;unfolded protein binding	0.6314	7.145
NM_018323	55300	PI4K2B	phosphatidylinositol 4-kinase type 2 beta	;kinase activity;phosphotransferase activity, alcohol group as acceptor	0.631417	4.19163
NM_021970	8649	MAP2K1IP1	mitogen-activated protein kinase kinase 1 interacting protein 1	;kinase activity	0.631524	8.02996
NM_152836, NM_152837, NM_022133	64089	SNX16	sorting nexin 16	;protein binding;intracellular signaling cascade;phosphoinositide binding	0.631684	8.02996
NM_004344	1069	CETN2	centrin, EF-hand protein, 2	;calcium ion binding;protein binding;centrosome;cell cycle;mitosis;cell division	0.631743	7.145
XM_937222, XM_929021				;	0.631858	10.0124
NM_001001342	282991	BLOC1S2	biogenesis of lysosome-related organelles complex-1, subunit 2		0.631939	5.19216
NM_004270	9443	CRSP9	cofactor required for Sp1 transcriptional activation, subunit 9, 33kDa	;transcription coactivator activity;receptor activity;nucleus;transcription factor complex;transcription;regulation of transcription from RNA polymerase II promoter;transcription initiation from RNA polymerase II promoter;transcription regulator activity;positive regulation of transcription	0.632134	4.33834
NM_194356, NM_001980	2054	EPIM	epimorphin	;soluble fraction;microsome;intracellular protein transport;signal transduction;ectoderm development;protein transporter activity;organ morphogenesis;membrane;integral to membrane	0.632333	4.55258
NM_032315	84275	BMSC-MCP	PNC1 protein		0.63244	10.0124
NM_016045	51012	C20orf45	chromosome 20 open reading frame 45		0.633019	6.01545
NM_014925	22864	R3HDM2	R3H domain containing 2	;nucleic acid binding;nucleus	0.633045	13.0965
NM_015976, NM_152238	51375	SNX7	sorting nexin 7	;protein binding;intracellular signaling cascade;protein transport;phosphoinositide binding	0.633146	6.61799
XM_945305, XM_932741				;	0.633226	8.54861
NM_152274	92002	FAM58A	family with sequence similarity 58, member A		0.633451	10.1949
NM_001310	1389	CREBL2	cAMP responsive element binding protein-like 2	;transcription factor activity;nucleus;transcription;regulation of transcription, DNA-dependent;signal transduction	0.633604	4.19163
NM_003115	6675	UAP1	UDP-N-acteylglucosamine pyrophosphorylase 1	;UDP-N-acetylglucosamine diphosphorylase activity;UDP-N-acetylglucosamine biosynthesis;metabolism;transferase activity;nucleotidyltransferase activity	0.633685	10.6598
NM_007013	11059	WWP1	WW domain containing E3 ubiquitin protein ligase 1	;ubiquitin ligase complex;ubiquitin-protein ligase activity;protein binding;protein binding;signal transduction;central nervous system development;negative regulation of transcription;protein ubiquitination;ligase activity;T cell differentiation;lung development;entry of virus into host cell	0.633885	10.1949
NM_013387, NM_001003684	29796	UCRC	ubiquinol-cytochrome c reductase complex (7.2 kD)	;mitochondrial envelope;mitochondrial electron transport chain;electron transport;mitochondrial electron transport, ubiquinol to cytochrome c;mitochondrial electron transport, ubiquinol to cytochrome c;ubiquinol-cytochrome-c reductase activity;ubiquinol-cytochrome-c reductase activity;membrane;oxidoreductase activity	0.63401	7.145
NM_001032	6235	RPS29	ribosomal protein S29	;structural constituent of ribosome;intracellular;ribosome;protein biosynthesis	0.634166	7.77729
NM_018569	55435	C4orf16	chromosome 4 open reading frame 16		0.634257	7.145
NM_003677	8562	DENR	density-regulated protein	;biological process unknown;translation initiation factor activity;molecular function unknown;translational initiation;cellular component unknown	0.634295	4.28932
NM_015969	51373	MRPS17	mitochondrial ribosomal protein S17	;nucleic acid binding;structural constituent of ribosome;mitochondrion;mitochondrial small ribosomal subunit;ribosome;protein biosynthesis;transport;membrane	0.634508	6.61799
NM_015677	26751	SH3YL1	SH3 domain containing, Ysc84-like 1 (S. cerevisiae)		0.63463	9.26619
NM_016199	51690	LSM7	LSM7 homolog, U6 small nuclear RNA associated (S. cerevisiae)	;nuclear mRNA splicing, via spliceosome;RNA binding;protein binding;nucleus;small nucleolar ribonucleoprotein complex;U6 snRNA binding	0.634988	6.61799
NM_015651, NM_001009936	26147	PHF19	PHD finger protein 19	;nucleic acid binding;protein binding;regulation of transcription, DNA-dependent;zinc ion binding	0.63503	8.94038
NM_016448	51514	DTL	denticleless homolog (Drosophila)		0.6351	8.54861
XM_929239, XM_935644				;	0.635196	11.0528
NM_024733	79788	ZNF665	zinc finger protein 665	;nucleic acid binding;nucleus;zinc ion binding;metal ion binding	0.635288	8.02996
NM_002916, NM_181573	5984	RFC4	replication factor C (activator 1) 4, 37kDa	;nucleotide binding;DNA binding;protein binding;ATP binding;nucleus;DNA replication factor C complex;DNA replication;DNA strand elongation;DNA repair;nucleoside-triphosphatase activity;phosphoinositide-mediated signaling	0.635368	8.54861
NM_014783	9824	ARHGAP11A	Rho GTPase activating protein 11A		0.635553	7.77729
NM_021178, NM_182849, NM_182851, NM_182852	57820	CCNB1IP1	cyclin B1 interacting protein 1	;nucleus;ubiquitin cycle;zinc ion binding;ligase activity;metal ion binding	0.635558	10.0124
NM_153261	255919	C16orf69	chromosome 16 open reading frame 69		0.635608	8.02996
NM_015060	23080	KIAA0241	KIAA0241		0.635741	8.54861
XM_942640, XM_117294, XM_931557, XM_946180				;	0.635748	6.61799
NM_012248	22928	SEPHS2	selenophosphate synthetase 2	;nucleotide binding;catalytic activity;selenide, water dikinase activity;selenide, water dikinase activity;ATP binding;cellular component unknown;selenium binding;selenocysteine biosynthesis;transferase activity	0.635798	7.6879
NM_172177, NM_014050, NM_172178	28977	MRPL42	mitochondrial ribosomal protein L42	;structural constituent of ribosome;mitochondrion;mitochondrial small ribosomal subunit;protein biosynthesis;ribonucleoprotein complex	0.635874	4.80259
NM_025146	80218	MAK3	Mak3 homolog (S. cerevisiae)		0.636037	13.7366
NM_018471	55854	LEREPO4	likely ortholog of mouse immediate early response, erythropoietin 4	;nucleic acid binding;zinc ion binding	0.63637	8.02996
NM_007100	521	ATP5I	ATP synthase, H+ transporting, mitochondrial F0 complex, subunit E	;mitochondrion;ion transport;ATP synthesis coupled proton transport;proton transport;proton-transporting two-sector ATPase complex;proton-transporting ATP synthase complex, coupling factor F(o);metal ion binding;hydrogen-transporting ATP synthase activity, rotational mechanism;hydrogen-transporting ATPase activity, rotational mechanism	0.636631	7.145
NM_018848, NM_170784	8195	MKKS	McKusick-Kaufman syndrome	;nucleotide binding;ATP binding;protein folding;heart development;visual perception;gonad development;response to stimulus;unfolded protein binding	0.636878	7.6879
NM_006913	6048	RNF5	ring finger protein 5	;protein binding;zinc ion binding;metal ion binding	0.636957	8.94038
NM_000976	6136	RPL12	ribosomal protein L12	;RNA binding;structural constituent of ribosome;ribosome;cytosolic large ribosomal subunit (sensu Eukaryota);protein biosynthesis	0.637214	6.61799
NM_023080	65265	C8orf33	chromosome 8 open reading frame 33		0.637812	4.19163
NM_014298	23475	QPRT	quinolinate phosphoribosyltransferase (nicotinate-nucleotide pyrophosphorylase (carboxylating))	;nicotinate-nucleotide diphosphorylase (carboxylating) activity;generation of precursor metabolites and energy;synaptic transmission;NAD biosynthesis;transferase activity, transferring glycosyl groups	0.637996	11.4811
NM_145060, NM_001039535	220134	C18orf24	chromosome 18 open reading frame 24		0.638056	7.145
NM_001028	6230	RPS25	ribosomal protein S25	;ribonucleoprotein complex	0.638082	5.19216
NM_005001	4701	NDUFA7	NADH dehydrogenase (ubiquinone) 1 alpha subcomplex, 7, 14.5kDa	;NADH dehydrogenase activity;membrane fraction;mitochondrion;mitochondrial inner membrane;NADH dehydrogenase (ubiquinone) activity;oxidoreductase activity;ATP synthesis coupled electron transport	0.638218	12.7441
XM_941016, XM_928169				;	0.638278	4.80259
NM_004865	9519	TBPL1	TBP-like 1	;DNA binding;RNA polymerase II transcription factor activity;binding;nucleus;transcription factor TFIID complex;regulation of transcription, DNA-dependent;transcription initiation from RNA polymerase II promoter	0.638508	7.6879
NM_032936	85025	TMEM60	transmembrane protein 60	;membrane;integral to membrane	0.638677	6.01545
NM_022550, NM_003401, NM_022406	7518	XRCC4	X-ray repair complementing defective repair in Chinese hamster cells 4	;protein binding;nucleus;DNA repair;double-strand break repair;DNA recombination;DNA recombination	0.63882	12.0509
XM_943369, XM_932091				;	0.638836	11.0528
XM_937069, XM_926528, XM_495839, XM_943171				;	0.639005	11.8339
NM_006463, NM_213622, NM_201647	10617	STAMBP	STAM binding protein	;ubiquitin thiolesterase activity;protein binding;nucleus;ubiquitin cycle;JAK-STAT cascade;metallopeptidase activity;zinc ion binding;positive regulation of cell proliferation;membrane;metal ion binding	0.639479	7.145
NM_006402	10542	HBXIP	hepatitis B virus x interacting protein	;response to virus;viral genome replication	0.639506	8.94038
NM_001010879	284307	ZIK1	zinc finger protein interacting with K protein 1		0.639603	8.94038
NM_152574	158219	C9orf52	chromosome 9 open reading frame 52	;binding	0.639785	6.61799
NM_004075	1407	CRY1	cryptochrome 1 (photolyase-like)	;DNA binding;DNA photolyase activity;mitochondrion;DNA repair;visual perception;circadian rhythm;G-protein coupled photoreceptor activity;lyase activity	0.639865	5.50303
NM_021237	58515	SELK	selenoprotein K	;selenium binding	0.640065	11.0528
XM_945540				;	0.640125	8.59621
NM_016486	51249	TMEM69	transmembrane protein 69		0.640382	9.26619
XM_943268, XM_933097				;	0.640402	5.50303
NM_182802, NM_032485	84515	MCM8	MCM8 minichromosome maintenance deficient 8 (S. cerevisiae)	;nucleotide binding;DNA binding;ATP binding;nucleus;DNA replication;DNA replication initiation;transcription;regulation of transcription, DNA-dependent;cell cycle;DNA-dependent ATPase activity;nucleoside-triphosphatase activity	0.640494	14.8781
NM_013441	11123	DSCR1L2	Down syndrome critical region gene 1-like 2	;nucleotide binding;RNA binding;morphogenesis;calcium-mediated signaling	0.640598	12.0509
NM_001024934, NM_003931, NM_001024936, NM_001024935	8936	WASF1	WAS protein family, member 1	;actin binding;protein complex assembly;cell motility;actin cytoskeleton;actin filament polymerization	0.640674	7.145
NM_016209	51693	HSPC176	hematopoietic stem/progenitor cells 176	;transport	0.641079	12.0509
XM_937968, XM_379250				;	0.641118	14.5372
NM_014034	25842	ASF1A	ASF1 anti-silencing function 1 homolog A (S. cerevisiae)		0.6414	8.02996
NM_006304	7979	SHFM1	split hand/foot malformation (ectrodactyly) type 1	;proteasome complex (sensu Eukaryota);protein binding;cytosol;proteolysis;peptidase activity	0.641453	4.28932
NM_001004346	441024	MTHFD2L	methylenetetrahydrofolate dehydrogenase (NADP+ dependent) 2-like	;catalytic activity;folic acid and derivative biosynthesis	0.64153	8.54861
NM_080725	140809	SRXN1	sulfiredoxin 1 homolog (S. cerevisiae)	;nucleotide binding;magnesium ion binding;DNA binding;ATP binding;cytosol;response to oxidative stress;antioxidant activity;oxidoreductase activity, acting on sulfur group of donors	0.642003	5.19216
NM_032547	60592	SCOC	short coiled-coil protein		0.64259	8.54861
NM_003329	7295	TXN	thioredoxin	;protein binding;electron transport;cell motility;signal transduction;cell-cell signaling;cell proliferation;thiol-disulfide exchange intermediate activity	0.64311	7.145
NM_016567, NM_078469, NM_078468	56647	BCCIP	BRCA2 and CDKN1A interacting protein		0.643237	10.0124
NM_018559	55425	KIAA1704	KIAA1704		0.643358	4.33834
NM_016217	51696	HECA	headcase homolog (Drosophila)	;regulation of progression through cell cycle;molecular function unknown;development;cellular component unknown;respiratory tube development	0.643634	5.36998
NM_012331	4482	MSRA	methionine sulfoxide reductase A	;protein modification;methionine metabolism;response to oxidative stress;protein-methionine-S-oxide reductase activity;oxidoreductase activity;protein metabolism	0.6437	10.0124
NM_001634, NM_001033059	262	AMD1	adenosylmethionine decarboxylase 1	;adenosylmethionine decarboxylase activity;adenosylmethionine decarboxylase activity;spermine biosynthesis;spermine biosynthesis;spermidine biosynthesis;spermidine biosynthesis;cellular component unknown;lyase activity	0.643804	12.0509
NM_003435	7693	ZNF134	zinc finger protein 134 (clone pHZ-15)	;nucleic acid binding;transcription factor activity;nucleus;nucleus;transcription;regulation of transcription, DNA-dependent;zinc ion binding;metal ion binding	0.643965	12.0509
XM_377962, XM_945616, NM_945626				;	0.644147	14.5372
NM_024051	79017	C7orf24	chromosome 7 open reading frame 24		0.644531	8.54861
NM_018321	55299	BXDC2	brix domain containing 2	;molecular function unknown;nucleus;ribosome biogenesis	0.644545	9.26619
NM_014573	27346	TMEM97	transmembrane protein 97	;regulation of cell growth;molecular function unknown;cellular component unknown	0.644656	12.0509
XM_926525, XM_938936				;	0.64481	11.8339
XM_945623				;	0.645013	13.0965
NM_194326	91582	RPS19BP1	ribosomal protein S19 binding protein 1		0.645024	12.0509
NM_001008925, NM_001009922, NM_015436	25898	RCHY1	ring finger and CHY zinc finger domain containing 1	;protein binding;cytoplasm;zinc ion binding;metal ion binding	0.645222	8.54861
NM_052865	92667	C20orf72	chromosome 20 open reading frame 72		0.64524	6.61799
NM_022483	64417	FLJ21657	hypothetical protein FLJ21657		0.645342	6.61799
XM_929682 et al				;	0.645567	10.1949
NM_016090	10179	RBM7	RNA binding motif protein 7	;nucleotide binding;nucleic acid binding	0.645624	8.02996
NM_030759	29982	NRBF2	nuclear receptor binding factor 2		0.645766	6.61799
NM_004394	1611	DAP	death-associated protein	;apoptosis;induction of apoptosis by extracellular signals	0.645966	8.54861
NM_004853	9482	STX8	syntaxin 8	;endoplasmic reticulum;integral to plasma membrane;transport;membrane	0.645974	5.50303
NM_024026	78988	MRP63	mitochondrial ribosomal protein 63		0.646115	10.0124
NM_080656	91368	MGC13017	similar to RIKEN cDNA A430101B06 gene		0.646365	10.6598
NM_005246	2241	FER	fer (fps/fes related) tyrosine kinase (phosphoprotein NCP94)	;nucleotide binding;protein-tyrosine kinase activity;ATP binding;nucleus;protein amino acid phosphorylation;intracellular signaling cascade;transferase activity	0.646463	9.26619
NM_002736	5577	PRKAR2B	protein kinase, cAMP-dependent, regulatory, type II, beta	;nucleotide binding;cAMP-dependent protein kinase complex;protein amino acid phosphorylation;signal transduction;intracellular signaling cascade;cAMP-dependent protein kinase regulator activity;cAMP-dependent protein kinase regulator activity;kinase activity;cAMP binding	0.646497	11.2418
NM_053050	116540	MRPL53	mitochondrial ribosomal protein L53		0.64661	10.1949
NM_018193	55215	KIAA1794	KIAA1794		0.646644	12.7441
NM_004231	9296	ATP6V1F	ATPase, H+ transporting, lysosomal 14kDa, V1 subunit F	;membrane fraction;ion transport;ATP synthesis coupled proton transport;proton transport;proton-transporting two-sector ATPase complex;proton-transporting two-sector ATPase complex;hydrolase activity;metal ion binding;hydrogen-transporting ATP synthase activity, rotational mechanism;hydrogen-transporting ATPase activity, rotational mechanism	0.647106	11.7086
NM_152705	219404	MGC9850	hypothetical protein MGC9850		0.647174	6.61799
NM_024613	79666	PLEKHF2	pleckstrin homology domain containing, family F (with FYVE domain) member 2		0.647207	10.0124
NM_002522	4884	NPTX1	neuronal pentraxin I	;calcium ion binding;transport;synaptic transmission;central nervous system development	0.647222	13.7366
NM_005103	9638	FEZ1	fasciculation and elongation protein zeta 1 (zygin I)	;protein binding;cell adhesion;nervous system development;axon guidance	0.647609	6.29242
NM_024686	79739	TTLL7	tubulin tyrosine ligase-like family, member 7	;tubulin-tyrosine ligase activity;protein modification;ligase activity	0.647644	8.02996
NM_198076	116228	FAM36A	family with sequence similarity 36, member A		0.647843	10.1949
NM_173075	323	APBB2	amyloid beta (A4) precursor protein-binding, family B, member 2 (Fe65-like)	;beta-amyloid binding;nucleus;cell cycle arrest;intracellular signaling cascade;axonogenesis;transcription factor binding;membrane;lamellipodium;actin filament-based movement;negative regulation of cell growth;growth cone;histone acetyltransferase binding;synapse;regulation of transcription;negative regulation of S phase of mitotic cell cycle;protein stabilization	0.647913	12.7441
NM_001003897, NM_022077	63905	MANBAL	mannosidase, beta A, lysosomal-like	;membrane;integral to membrane	0.648036	8.94038
NM_016093	51121	RPL26L1	ribosomal protein L26-like 1	;structural constituent of ribosome;protein biosynthesis;large ribosomal subunit	0.648047	6.29242
NM_002085	2879	GPX4	glutathione peroxidase 4 (phospholipid hydroperoxidase)	;glutathione peroxidase activity;mitochondrion;phospholipid metabolism;response to oxidative stress;development;selenium binding;oxidoreductase activity;phospholipid-hydroperoxide glutathione peroxidase activity	0.64888	7.6879
NM_012388	26258	PLDN	pallidin homolog (mouse)	;cellular component unknown;membrane;synaptic vesicle docking during exocytosis;syntaxin-13 binding;identical protein binding	0.648976	5.61217
NM_194281	125476	C18orf37	chromosome 18 open reading frame 37		0.649021	14.8781
NM_006349	10467	ZNHIT1	zinc finger, HIT type 1	;protein binding;zinc ion binding;metal ion binding	0.649073	8.02996
NM_022756	64769	C1orf149	chromosome 1 open reading frame 149		0.649425	4.80259
NM_002947	6119	RPA3	replication protein A3, 14kDa	;nucleic acid binding;single-stranded DNA binding;nucleus;DNA replication factor A complex;DNA replication;DNA repair	0.649434	8.02996
NM_024590	79642	ARSJ	arylsulfatase family, member J	;arylsulfatase activity;calcium ion binding;metabolism;hydrolase activity	0.649533	6.61799
NM_030771	91057	CCDC34	coiled-coil domain containing 34		0.649608	11.0528
NM_006807	10951	CBX1	chromobox homolog 1 (HP1 beta homolog Drosophila )	;chromosome, pericentric region;chromatin;chromatin binding;protein binding;nucleus;nucleoplasm;nuclear heterochromatin;chromatin assembly or disassembly	0.649658	6.61799
NM_006886, NM_001001977	514	ATP5E	ATP synthase, H+ transporting, mitochondrial F1 complex, epsilon subunit	;mitochondrion;proton-transporting ATP synthase complex (sensu Eukaryota);ion transport;ATP synthesis coupled proton transport;proton transport;proton-transporting two-sector ATPase complex;hydrolase activity;proton-transporting ATP synthase complex, catalytic core F(1);metal ion binding;hydrogen-transporting ATP synthase activity, rotational mechanism;hydrogen-transporting ATPase activity, rotat…	0.649706	6.29242
XM_945546, XM_945541, XM_945545				;	0.649861	9.26619
NM_016145	51398	PTD008	PTD008 protein	;molecular function unknown;membrane;integral to membrane	0.650123	7.145
NM_002679	5380	PMS2L2	postmeiotic segregation increased 2-like 2	;biological process unknown;ATP binding;molecular function unknown;mismatch repair;cellular component unknown	0.650367	11.2418
NM_152352	125228	C18orf19	chromosome 18 open reading frame 19		0.650392	9.26619
NM_018126	55161	TMEM33	transmembrane protein 33	;molecular function unknown;membrane;integral to membrane	0.650415	7.6879
NM_007280	11339	OIP5	Opa interacting protein 5	;protein binding;cell communication;cellular component unknown	0.650551	11.7086
NM_005080	7494	XBP1	X-box binding protein 1	;transcription factor activity;nucleus;transcription;regulation of transcription, DNA-dependent;immune response;sequence-specific DNA binding;protein dimerization activity	0.650836	8.02996
NM_001731	694	BTG1	B-cell translocation gene 1, anti-proliferative	;transcription cofactor activity;nucleus;nucleus;cytoplasm;spermatid development;negative regulation of cell proliferation;cell migration;kinase binding;negative regulation of cell growth;regulation of apoptosis;positive regulation of enzyme activity;regulation of transcription;positive regulation of endothelial cell differentiation;positive regulation of myoblast differentiation;positive regulat…	0.650859	8.02996
NM_207170, NM_015484	25949	SYF2	SYF2 homolog, RNA splicing factor (S. cerevisiae)	;biological process unknown;protein binding;nucleus	0.651073	6.61799
NM_016073	50810	HDGFRP3	hepatoma-derived growth factor, related protein 3	;chromatin binding;nucleus;growth factor activity;cell proliferation	0.651092	8.54861
NM_020698	57458	TMCC3	transmembrane and coiled-coil domain family 3	;membrane;integral to membrane	0.651167	6.29242
XM_934005, XM_944251				;	0.651213	5.19216
NM_018318	55297	CCDC91	coiled-coil domain containing 91	;Golgi stack;protein transport;membrane	0.651352	7.77729
NM_004849	9474	ATG5	ATG5 autophagy related 5 homolog (S. cerevisiae)	;cytoplasm;autophagic vacuole;autophagy;apoptosis	0.651364	8.54861
NM_144636	131474	CHCHD4	coiled-coil-helix-coiled-coil-helix domain containing 4		0.651628	14.5372
XM_933957				;	0.65168	10.1949
NM_152265	91408	BTF3L4	basic transcription factor 3-like 4		0.651883	8.54861
NM_203341, NM_004261	9403	SEP15	15 kDa selenoprotein	;protein binding;endoplasmic reticulum lumen;selenium binding;posttranslational protein folding	0.652004	8.02996
XM_930288 et al				;	0.652102	7.145
XM_373908				;	0.652147	6.61799
XM_945673 et al				;	0.652255	8.54861
NM_139244	134957	STXBP5	syntaxin binding protein 5 (tomosyn)	;protein transport;membrane;integral to membrane;vesicle-mediated transport	0.652399	14.8781
NM_000858	2987	GUK1	guanylate kinase 1	;nucleotide binding;guanylate kinase activity;ATP binding;GTP biosynthesis;drug binding;kinase activity;transferase activity	0.652523	10.6598
XM_945538, XM_941924				;	0.652607	11.4811
NM_022810, NM_003951	9016	SLC25A14	solute carrier family 25 (mitochondrial carrier, brain), member 14	;carrier activity;binding;mitochondrion;mitochondrial inner membrane;integral to plasma membrane;transport;transport;mitochondrial transport;aerobic respiration;membrane;integral to membrane	0.653082	5.19216
NM_138408	112495	C6orf51	chromosome 6 open reading frame 51		0.653121	7.145
NM_006166	4801	NFYB	nuclear transcription factor Y, beta	;transcription factor activity;nucleus;transcription;regulation of transcription, DNA-dependent;CCAAT-binding factor complex;sequence-specific DNA binding	0.653655	8.54861
NM_001001701	401152	LOC401152	HCV F-transactivated protein 1		0.653695	4.19163
NM_030914	81605	C9orf74	chromosome 9 open reading frame 74		0.653761	7.6879
NM_005813	23683	PRKD3	protein kinase D3	;nucleotide binding;protein kinase C activity;ATP binding;protein amino acid phosphorylation;protein kinase C activation;intracellular signaling cascade;zinc ion binding;transferase activity;diacylglycerol binding;metal ion binding	0.654152	8.02996
NM_006530	8089	YEATS4	YEATS domain containing 4	;regulation of cell growth;transcription factor activity;nucleus;transcription;regulation of transcription, DNA-dependent;chromatin modification	0.654156	10.6598
NM_198276	200728	TMEM17	transmembrane protein 17		0.654345	11.0528
NM_032947	85027	MST150	MSTP150	;membrane;integral to membrane	0.654868	8.94038
NM_177453	152559	PAQR3	progestin and adipoQ receptor family member III	;receptor activity;membrane;integral to membrane	0.654875	10.6598
NM_014480	27300	ZNF544	zinc finger protein 544	;nucleic acid binding;DNA binding;nucleus;transcription;regulation of transcription, DNA-dependent;zinc ion binding;metal ion binding	0.655126	11.0528
NM_015984	51377	UCHL5	ubiquitin carboxyl-terminal hydrolase L5	;ubiquitin thiolesterase activity;protein binding;intracellular;cytosol;ubiquitin-dependent protein catabolism;ubiquitin cycle;cysteine-type peptidase activity;hydrolase activity;protein complex	0.655321	10.6598
NM_001008894, NM_001008860, NM_030922, NM_001008892	81614	NIPA2	non imprinted in Prader-Willi/Angelman syndrome 2	;membrane;integral to membrane	0.655548	7.6879
NM_021224	58499	ZNF462	zinc finger protein 462	;nucleic acid binding;DNA binding;nucleus;transcription;regulation of transcription, DNA-dependent;zinc ion binding;metal ion binding	0.655791	13.0965
NM_183241	286257	C9orf142	chromosome 9 open reading frame 142		0.655978	13.7366
NM_005638	6845	SYBL1	synaptobrevin-like 1	;biological process unknown;transcription factor activity;molecular function unknown;endoplasmic reticulum;Golgi stack;regulation of transcription, DNA-dependent;protein transport;membrane;integral to membrane;integral to membrane;vesicle-mediated transport	0.656096	8.02996
NM_145061	221150	C13orf3	chromosome 13 open reading frame 3		0.656147	12.7441
NM_016492	29098	RANGNRF	RAN guanine nucleotide release factor		0.656283	12.7441
NM_003692	8577	TMEFF1	transmembrane protein with EGF-like and two follistatin-like domains 1	;growth factor activity;membrane;integral to membrane	0.656337	8.94038
NM_144716	151903	CCDC12	coiled-coil domain containing 12		0.656343	10.6598
NM_004553	4726	NDUFS6	NADH dehydrogenase (ubiquinone) Fe-S protein 6, 13kDa (NADH-coenzyme Q reductase)	;NADH dehydrogenase activity;mitochondrion;mitochondrial electron transport, NADH to ubiquinone;NADH dehydrogenase (ubiquinone) activity;oxidoreductase activity	0.656444	10.0124
NM_001033002, NM_032308	84268	RIP	RPA interacting protein	;nucleus;zinc ion binding;metal ion binding	0.656705	11.0528
NM_018418	55812	SPATA7	spermatogenesis associated 7		0.656744	14.5372
NM_020448	57185	NPAL3	NIPA-like domain containing 3		0.657239	8.02996
NM_002475	140465	MYL6B	myosin, light polypeptide 6B, alkali, smooth muscle and non-muscle	;motor activity;calcium ion binding;muscle myosin;striated muscle development;structural constituent of muscle;unconventional myosin;muscle filament sliding	0.657323	11.0528
NM_016617	51569	UFM1	ubiquitin-fold modifier 1	;molecular function unknown;nucleus;ubiquitin cycle	0.65766	10.0124
NM_017924	55017	C14orf119	chromosome 14 open reading frame 119		0.65782	4.80259
NM_000100	1476	CSTB	cystatin B (stefin B)	;cysteine protease inhibitor activity;nucleus	0.658291	7.6879
NM_197941	11174	ADAMTS6	ADAM metallopeptidase with thrombospondin type 1 motif, 6	;metalloendopeptidase activity;extracellular matrix (sensu Metazoa);proteolysis;peptidase activity;zinc ion binding;extracellular matrix;metal ion binding	0.658645	8.54861
NM_170607, NM_198205, NM_198204	6945	MLX	MAX-like protein X	;transcription factor activity;nucleus;nucleus;cytoplasm;regulation of transcription, DNA-dependent;transcription regulator activity;regulation of transcription	0.658983	8.02996
NM_014248	9978	RBX1	ring-box 1	;protein binding;nucleus;ubiquitin cycle;zinc ion binding;metal ion binding	0.659017	8.02996
NM_003135	6728	SRP19	signal recognition particle 19kDa	;signal recognition particle (sensu Eukaryota);protein targeting;cotranslational protein targeting to membrane;7S RNA binding;ribonucleoprotein complex	0.659263	5.50303
NM_206831	285381	ZCSL2	zinc finger, CSL-type containing 2	;protein binding;nucleus;cytoplasm;zinc ion binding;peptidyl-diphthamide biosynthesis from peptidyl-histidine;metal ion binding;negative regulation of protein secretion;positive regulation of binding	0.659377	10.0124
NM_006223	5303	PIN4	protein (peptidylprolyl cis/trans isomerase) NIMA-interacting, 4 (parvulin)	;peptidyl-prolyl cis-trans isomerase activity;mitochondrial matrix;protein folding;isomerase activity	0.659584	7.145
NM_052853	90956	ADCK2	aarF domain containing kinase 2		0.65964	14.5372
NM_001018112	2175	FANCA	Fanconi anemia, complementation group A	;protein binding;nucleus;cytoplasm;DNA repair;protein complex assembly	0.65984	12.7441
NM_001047	6715	SRD5A1	steroid-5-alpha-reductase, alpha polypeptide 1 (3-oxo-5 alpha-steroid delta 4-dehydrogenase alpha 1)	;3-oxo-5-alpha-steroid 4-dehydrogenase activity;endoplasmic reticulum;microsome;cell-cell signaling;sex determination;sex differentiation;membrane;integral to membrane;oxidoreductase activity;cell differentiation	0.65986	6.29242
NM_016053	51019	CCDC53	coiled-coil domain containing 53	;biological process unknown;molecular function unknown;cellular component unknown	0.659912	8.54861
NM_183418, NM_004531, NM_176806	4338	MOCS2	molybdenum cofactor synthesis 2	;catalytic activity;molecular function unknown;Mo-molybdopterin cofactor biosynthesis;Mo-molybdopterin cofactor biosynthesis;Mo-molybdopterin cofactor biosynthesis;sulfur metabolism;molybdopterin synthase complex	0.659991	10.0124
NM_004124	2764	GMFB	glia maturation factor, beta	;actin binding;intracellular;growth factor activity	0.660119	7.6879
NM_177542, NM_004597	6633	SNRPD2	small nuclear ribonucleoprotein D2 polypeptide 16.5kDa	;nuclear mRNA splicing, via spliceosome;protein binding;nucleus;small nucleolar ribonucleoprotein complex	0.660468	8.02996
NM_032906	84992	PIGY	phosphatidylinositol glycan, class Y		0.6605	6.61799
NM_016028	51111	SUV420H1	suppressor of variegation 4-20 homolog 1 (Drosophila)		0.660872	10.6598
NM_006502	5429	POLH	polymerase (DNA directed), eta	;magnesium ion binding;damaged DNA binding;nucleus;nucleoplasm;DNA replication;DNA repair;regulation of DNA repair;eta DNA polymerase activity;transferase activity	0.661001	10.0124
NM_024069	79036	MGC2749	hypothetical protein MGC2749	;two-component sensor activity;two-component signal transduction system (phosphorelay)	0.661084	11.8339
NM_175635, NM_175634, NM_175636, NM_004349	862	RUNX1T1	runt-related transcription factor 1; translocated to, 1 (cyclin D-related)	;transcription factor activity;transcription factor activity;nucleus;generation of precursor metabolites and energy;transcription;regulation of transcription, DNA-dependent;zinc ion binding;metal ion binding	0.661406	10.6598
NM_014408	27095	TRAPPC3	trafficking protein particle complex 3	;endoplasmic reticulum;Golgi stack;transport;ER to Golgi vesicle-mediated transport	0.661719	6.29242
NM_002642, NM_153747	5279	PIGC	phosphatidylinositol glycan, class C	;endoplasmic reticulum membrane;GPI anchor biosynthesis;membrane;integral to membrane;transferase activity, transferring glycosyl groups;phosphatidylinositol N-acetylglucosaminyltransferase activity	0.662002	10.1949
NM_032116, NM_001014380	84056	KATNAL1	katanin p60 subunit A-like 1	;nucleotide binding;ATP binding;microtubule;microtubule-severing ATPase activity;hydrolase activity;nucleoside-triphosphatase activity	0.662339	4.80259
NM_003339, NM_181838	7322	UBE2D2	ubiquitin-conjugating enzyme E2D 2 (UBC4/5 homolog, yeast)	;ubiquitin-protein ligase activity;protein binding;ubiquitin cycle;ligase activity	0.662547	6.61799
NM_006294	7381	UQCRB	ubiquinol-cytochrome c reductase binding protein	;mitochondrion;mitochondrial electron transport chain;electron transport;oxidative phosphorylation;mitochondrial electron transport, ubiquinol to cytochrome c;ubiquinol-cytochrome-c reductase activity;aerobic respiration;membrane;oxidoreductase activity	0.662839	7.98422
NM_001023582, NM_000328	6103	RPGR	retinitis pigmentosa GTPase regulator	;guanyl-nucleotide exchange factor activity;protein binding;Golgi stack;intracellular protein transport;visual perception;sensory perception of sound;response to stimulus	0.662861	10.1949
NM_004541	4694	NDUFA1	NADH dehydrogenase (ubiquinone) 1 alpha subcomplex, 1, 7.5kDa	;NADH dehydrogenase activity;membrane fraction;mitochondrion;generation of precursor metabolites and energy;NADH dehydrogenase (ubiquinone) activity;oxidoreductase activity	0.663045	8.54861
NM_032632	10914	PAPOLA	poly(A) polymerase alpha	;RNA binding;polynucleotide adenylyltransferase activity;nucleus;cytoplasm;transcription;mRNA polyadenylylation;mRNA processing;transferase activity	0.663503	6.61799
NM_006646	10810	WASF3	WAS protein family, member 3	;actin binding;protein complex assembly;actin cytoskeleton;actin filament polymerization	0.663728	12.7441
NM_016406	51506	UFC1	ubiquitin-fold modifier conjugating enzyme 1	;ubiquitin cycle	0.663763	6.01545
NM_004219	9232	PTTG1	pituitary tumor-transforming 1	;transcription factor activity;cysteine protease inhibitor activity;protein binding;molecular function unknown;nucleus;nucleus;cytoplasm;cytoplasm;DNA metabolism;DNA repair;transcription from RNA polymerase II promoter;cell cycle;chromosome segregation;mitosis;spermatogenesis;cellular component unknown;chromosome organization and biogenesis;cell division	0.664163	7.6879
NM_017917	55012	C14orf10	chromosome 14 open reading frame 10		0.664659	6.61799
XM_933962, XM_933960, XM_933963				;	0.664691	10.6598
NM_080748	140823	C20orf52	chromosome 20 open reading frame 52	;membrane;integral to membrane	0.66475	10.1949
NM_006234	5439	POLR2J	polymerase (RNA) II (DNA directed) polypeptide J, 13.3kDa	;DNA binding;DNA-directed RNA polymerase activity;nucleus;DNA-directed RNA polymerase II, core complex;transcription;transcription from RNA polymerase II promoter;transferase activity;protein dimerization activity	0.664779	6.61799
NM_004894	9556	C14orf2	chromosome 14 open reading frame 2	;biological process unknown;molecular function unknown;mitochondrion;cellular component unknown	0.665046	10.1949
NM_173480	126295	LOC126295	hypothetical protein LOC126295	;nucleic acid binding;DNA binding;nucleus;regulation of transcription, DNA-dependent;zinc ion binding	0.665081	10.6598
NM_199133	134145	LOC134145	hypothetical protein LOC134145		0.665103	6.61799
NM_018486	55869	HDAC8	histone deacetylase 8	;histone deacetylase complex;negative regulation of transcription from RNA polymerase II promoter;nuclear chromosome;histone deacetylase activity;cytoplasm;chromatin assembly or disassembly;transcription;regulation of transcription, DNA-dependent;transcription factor binding;chromatin modification;histone deacetylation;hydrolase activity	0.665307	5.19216
NM_032822	84908	FLJ14668	hypothetical protein FLJ14668		0.665604	7.6879
NM_024037	79000	C1orf135	chromosome 1 open reading frame 135		0.665764	10.1949
NM_001001550, NM_001001555, NM_005311, NM_001001549	2887	GRB10	growth factor receptor-bound protein 10	;SH3/SH2 adaptor activity;protein binding;cytoplasm;plasma membrane;intracellular signaling cascade;cell-cell signaling;insulin receptor signaling pathway	0.666024	7.145
NM_001015891, NM_016283, NM_001015892, NM_003187	6880	TAF9	TAF9 RNA polymerase II, TATA box binding protein (TBP)-associated factor, 32kDa	;nucleotide binding;DNA binding;transcription coactivator activity;adenylate kinase activity;shikimate kinase activity;ATP binding;nucleus;transcription factor TFIID complex;transcription;transcription initiation;regulation of transcription, DNA-dependent;transcription from RNA polymerase II promoter;protein C-terminus binding;amino acid biosynthesis;general RNA polymerase II transcription factor…	0.666056	12.7441
NM_002157	3336	HSPE1	heat shock 10kDa protein 1 (chaperonin 10)	;ATP binding;mitochondrion;protein folding;caspase activation;response to unfolded protein;unfolded protein binding;chaperone binding	0.66606	5.96335
NM_178547	339487	ZBTB8OS	zinc finger and BTB domain containing 8 opposite strand		0.666062	5.96335
NM_003792, NM_153200	8721	EDF1	endothelial differentiation-related factor 1	;transcription factor activity;transcription coactivator activity;histone acetyltransferase activity;calmodulin binding;nucleus;transcription factor TFIID complex;cytoplasm;regulation of transcription, DNA-dependent;methyltransferase activity;regulation of lipid metabolism;positive regulation of DNA binding;sequence-specific DNA binding;endothelial cell differentiation	0.666218	7.145
XM_933998, XM_934001, XM_944240, XM_376783, XM_944248, XM_944235				;	0.66648	5.61217
NM_021177	57819	LSM2	LSM2 homolog, U6 small nuclear RNA associated (S. cerevisiae)	;nuclear mRNA splicing, via spliceosome;RNA binding;protein binding;nucleus;small nucleolar ribonucleoprotein complex;U6 snRNA binding	0.666997	10.1949
NM_015913	51060	TXNDC12	thioredoxin domain containing 12 (endoplasmic reticulum)	;endoplasmic reticulum;electron transport	0.667134	8.94038
NM_172240	282809	WDR51B	WD repeat domain 51B		0.667744	6.01545
NM_032368	84328	LZIC	leucine zipper and CTNNBIP1 domain containing		0.667832	7.98422
NM_017444	54108	CHRAC1	chromatin accessibility complex 1	;epsilon DNA polymerase activity;nucleus;chromatin remodeling;epsilon DNA polymerase complex;chromatin accessibility complex;transferase activity;sequence-specific DNA binding	0.667905	9.26619
NM_025205	80306	MED28	mediator of RNA polymerase II transcription, subunit 28 homolog (S. cerevisiae)	;actin binding;nucleus;cytoskeleton;transcription;regulation of transcription, DNA-dependent;membrane	0.667957	8.02996
NM_032832	84918	LRP11	low density lipoprotein receptor-related protein 11	;receptor activity;membrane;integral to membrane	0.667958	8.02996
NM_144981	196294	IMMP1L	IMP1 inner mitochondrial membrane peptidase-like (S. cerevisiae)	;proteolysis;serine-type peptidase activity;membrane	0.66799	14.1347
NM_004492	2958	GTF2A2	general transcription factor IIA, 2, 12kDa	;transcription factor activity;RNA polymerase II transcription factor activity;nucleus;transcription factor TFIIA complex;transcription;regulation of transcription, DNA-dependent;transcription initiation from RNA polymerase II promoter	0.668574	8.02996
NM_001369	1767	DNAH5	dynein, axonemal, heavy polypeptide 5	;biological process unknown;nucleotide binding;microtubule motor activity;ATP binding;microtubule;microtubule-based movement;cellular component unknown;ATPase activity;dynein complex	0.668601	14.5372
NM_025075	80145	THOC7	THO complex 7 homolog (Drosophila)		0.668663	5.96335
NM_001799	1022	CDK7	cyclin-dependent kinase 7 (MO15 homolog, Xenopus laevis, cdk-activating kinase)	;regulation of cyclin dependent protein kinase activity;nucleotide binding;transcription coactivator activity;cyclin-dependent protein kinase activity;ATP binding;nucleus;DNA repair;transcription;transcription initiation from RNA polymerase II promoter;protein amino acid phosphorylation;cell cycle;cell proliferation;transferase activity;androgen receptor signaling pathway;positive regulation of t…	0.668718	10.6598
NM_031965	83903	GSG2	germ cell associated 2 (haspin)	;regulation of progression through cell cycle;nucleotide binding;magnesium ion binding;protein serine/threonine kinase activity;protein-tyrosine kinase activity;ATP binding;nucleus;protein amino acid phosphorylation;cell cycle;protein kinase cascade;transferase activity	0.668725	11.2418
NM_033082	84324	CIP29	cytokine induced protein 29 kDa	;DNA binding;protein binding;nucleus;transcription;regulation of transcription, DNA-dependent;regulation of translation	0.668829	8.02996
NM_020424	57149	LOC57149	hypothetical protein A-211C6.1		0.668853	10.0124
NM_018024	55093	C8orf32	chromosome 8 open reading frame 32		0.668895	6.61799
NM_021709, NM_006427	10572	SIVA	CD27-binding (Siva) protein	;receptor signaling protein activity;CD27 receptor binding;protein binding;cytoplasm;integral to plasma membrane;apoptosis;defense response;induction of apoptosis by extracellular signals;CD70 receptor binding	0.66897	9.26619
NM_003821	8767	RIPK2	receptor-interacting serine-threonine kinase 2	;nucleotide binding;protein serine/threonine kinase activity;signal transducer activity;protein binding;ATP binding;intracellular;protein amino acid phosphorylation;inflammatory response;signal transduction;transferase activity;LIM domain binding;regulation of apoptosis;positive regulation of I-kappaB kinase/NF-kappaB cascade;CARD domain binding	0.66931	11.8339
NM_005617, NM_001025071, NM_001025070	6208	RPS14	ribosomal protein S14	;ribosomal small subunit assembly and maintenance;RNA binding;RNA binding;structural constituent of ribosome;structural constituent of ribosome;ribosome;ribosome;cytosolic small ribosomal subunit (sensu Eukaryota);cytosolic small ribosomal subunit (sensu Eukaryota);protein biosynthesis;protein biosynthesis;protein biosynthesis;processing of 20S pre-rRNA;negative regulation of transcription, DNA-d…	0.66935	5.50303
NM_152416	137682	C8orf38	chromosome 8 open reading frame 38		0.669392	11.0528
NM_021029	6173	RPL36A	ribosomal protein L36a	;biological process unknown;structural constituent of ribosome;molecular function unknown;ribosome;protein biosynthesis	0.669403	7.98422
XM_929985				;	0.669403	7.98422
NM_203466, NM_203467, NM_152329	122769	PPIL5	peptidylprolyl isomerase (cyclophilin)-like 5	;isomerase activity	0.669679	10.0124
XM_942518, XM_928240				;	0.67031	12.7441
NM_014876	9929	JOSD1	Josephin domain containing 1		0.670755	6.61799
NM_016598	51304	ZDHHC3	zinc finger, DHHC-type containing 3	;Golgi stack;zinc ion binding;acyltransferase activity;membrane;integral to membrane;transferase activity;metal ion binding	0.670768	7.6879
NM_014176	29089	UBE2T	ubiquitin-conjugating enzyme E2T (putative)	;ubiquitin-protein ligase activity;ubiquitin cycle;ligase activity	0.670831	13.7366
NM_001039573, NM_003003	6397	SEC14L1	SEC14-like 1 (S. cerevisiae)	;transporter activity;binding;intracellular;Golgi apparatus;transport;membrane	0.670989	13.0965
NM_003133	6726	SRP9	signal recognition particle 9kDa	;RNA binding;RNA binding;signal recognition particle binding;signal recognition particle receptor complex;signal recognition particle (sensu Eukaryota);protein targeting;negative regulation of translational elongation	0.671247	10.0124
NM_005648	6921	TCEB1	transcription elongation factor B (SIII), polypeptide 1 (15kDa, elongin C)	;transcriptional elongation regulator activity;protein binding;nucleus;transcription;regulation of transcription from RNA polymerase II promoter;ubiquitin cycle	0.671764	4.80259
NM_001863	1340	COX6B1	cytochrome c oxidase subunit Vib polypeptide 1 (ubiquitous)	;cytochrome-c oxidase activity;mitochondrion;electron transport;oxidoreductase activity	0.671981	11.4811
NM_006537	9960	USP3	ubiquitin specific peptidase 3	;cysteine-type endopeptidase activity;ubiquitin thiolesterase activity;ubiquitin-dependent protein catabolism;ubiquitin cycle;zinc ion binding;metal ion binding	0.67203	12.0509
NM_012106	23568	ARL2BP	ADP-ribosylation factor-like 2 binding protein		0.672328	6.61799
NM_003758	8669	EIF3S1	eukaryotic translation initiation factor 3, subunit 1 alpha, 35kDa	;translation initiation factor activity;protein binding;eukaryotic translation initiation factor 3 complex;protein biosynthesis;regulation of translational initiation	0.6725	8.59621
NM_017845	54951	COMMD8	COMM domain containing 8		0.672872	13.7366
NM_006221	5300	PIN1	protein (peptidylprolyl cis/trans isomerase) NIMA-interacting 1	;peptidyl-prolyl cis-trans isomerase activity;protein binding;nucleus;protein folding;cell cycle;regulation of mitosis;isomerase activity	0.672897	14.5372
NM_017593	55589	BMP2K	BMP2 inducible kinase	;nucleotide binding;protein serine/threonine kinase activity;ATP binding;nucleus;protein amino acid phosphorylation;transferase activity	0.672899	5.96335
NM_024949	80014	WWC2	WW, C2 and coiled-coil domain containing 2		0.673404	6.61799
NM_001037533, NM_032292	54856	GON4L	gon-4-like (C.elegans)		0.6735	10.1949
NM_020192	57002	C7orf36	chromosome 7 open reading frame 36		0.673565	11.0528
NM_006232	5437	POLR2H	polymerase (RNA) II (DNA directed) polypeptide H	;nucleic acid binding;DNA-directed RNA polymerase activity;nucleus;transcription;zinc ion binding;transferase activity	0.673707	11.4811
NM_015965	51079	NDUFA13	NADH dehydrogenase (ubiquinone) 1 alpha subcomplex, 13	;NADH dehydrogenase activity;protein binding;ATP binding;nucleoplasm;mitochondrion;mitochondrial electron transport chain;protein import into nucleus;apoptosis;NADH dehydrogenase (ubiquinone) activity;induction of apoptosis by extracellular signals;membrane;integral to membrane;oxidoreductase activity;negative regulation of protein biosynthesis;apoptotic nuclear changes;negative regulation of cel…	0.673867	11.7086
NM_170781, NM_021959	6992	PPP1R11	protein phosphatase 1, regulatory (inhibitor) subunit 11	;soluble fraction	0.674443	12.0509
NM_006642	10806	SDCCAG8	serologically defined colon cancer antigen 8		0.67472	8.02996
NM_017975	55055	ZWILCH	Zwilch, kinetochore associated, homolog (Drosophila)	;kinetochore	0.674972	11.2418
NM_002489	4697	NDUFA4	NADH dehydrogenase (ubiquinone) 1 alpha subcomplex, 4, 9kDa	;NADH dehydrogenase activity;mitochondrion;NADH dehydrogenase (ubiquinone) activity;oxidoreductase activity	0.674985	7.98422
NM_153682, NM_153681	51227	PIGP	phosphatidylinositol glycan, class P	;biological process unknown;molecular function unknown;membrane;integral to membrane;transferase activity, transferring glycosyl groups;phosphatidylinositol N-acetylglucosaminyltransferase activity	0.674988	12.7441
NM_130398, NM_006027, NM_003686	9156	EXO1	exonuclease 1	;DNA binding;endonuclease activity;protein binding;nucleus;base-excision repair;nucleotide-excision repair;mismatch repair;mismatch repair;mismatch repair;mismatch repair;DNA recombination;immune response;meiosis;hydrolase activity;single-stranded DNA specific 5'-3' exodeoxyribonuclease activity;flap endonuclease activity;double-stranded DNA specific 5'-3' exodeoxyribonuclease activity	0.675084	12.0509
NM_005815	10224	ZNF443	zinc finger protein 443	;DNA binding;nucleus;transcription;regulation of transcription, DNA-dependent;induction of apoptosis;response to stress;zinc ion binding;metal ion binding	0.675198	6.61799
XM_927825, XM_938500				;	0.675241	12.7441
NM_017853	54957	TXNL4B	thioredoxin-like 4B	;nuclear mRNA splicing, via spliceosome;spliceosome complex;electron transport;cell cycle;mitosis	0.67527	12.7441
NM_014017	28956	MAPBPIP	mitogen-activated protein-binding protein-interacting protein	;Golgi stack	0.675463	8.02996
XM_929780, XM_933955				;	0.675517	14.8781
NM_182902, NM_022342, NM_182903	64147	KIF9	kinesin family member 9	;nucleotide binding;microtubule motor activity;ATP binding;microtubule;microtubule associated complex;microtubule-based movement	0.675598	5.96335
XM_940766, XM_928014				;	0.675834	8.54861
NM_018283	55270	NUDT15	nudix (nucleoside diphosphate linked moiety X)-type motif 15	;magnesium ion binding;hydrolase activity;manganese ion binding	0.675843	9.26619
NM_002871	5877	RABIF	RAB interacting factor	;guanyl-nucleotide exchange factor activity;membrane fusion;small GTPase mediated signal transduction;zinc ion binding;protein transport;metal ion binding	0.676824	12.0509
NM_020762	57522	SRGAP1	SLIT-ROBO Rho GTPase activating protein 1	;GTPase activator activity	0.677182	10.6598
NM_016301	51184	ATPBD1C	ATP binding domain 1 family, member C	;ATP binding;molecular function unknown	0.677274	6.61799
NM_001002255, NM_001005781	387082	SUMO4	SMT3 suppressor of mif two 3 homolog 4 (S. cerevisiae)	;nucleus;ubiquitin cycle	0.677611	7.145
NM_001239	902	CCNH	cyclin H	;regulation of cyclin dependent protein kinase activity;nucleus;DNA repair;transcription;regulation of transcription, DNA-dependent;cell cycle	0.677656	14.1347
NM_003352, NM_001005782	7341	SUMO1	SMT3 suppressor of mif two 3 homolog 1 (S. cerevisiae)	;protein binding;nucleus;protein modification;ubiquitin cycle;negative regulation of transcription;protein sumoylation	0.67788	8.54861
NM_014183	83658	DYNLRB1	dynein, light chain, roadblock-type 1	;microtubule motor activity;protein binding;cytoplasm;cytoplasmic dynein complex;microtubule;microtubule-based movement;visual behavior;retrograde axon cargo transport	0.677968	6.61799
NM_007026	11072	DUSP14	dual specificity phosphatase 14	;protein amino acid dephosphorylation;protein tyrosine/serine/threonine phosphatase activity;hydrolase activity	0.678264	8.54861
XM_940723				;	0.678405	9.26619
NM_002748	5597	MAPK6	mitogen-activated protein kinase 6	;nucleotide binding;protein serine/threonine kinase activity;MAP kinase activity;ATP binding;protein amino acid phosphorylation;cell cycle;signal transduction;transferase activity	0.678544	11.0528
NM_145330, NM_004891	9553	MRPL33	mitochondrial ribosomal protein L33	;structural constituent of ribosome;ribosome;protein biosynthesis	0.679096	7.98422
NM_001166	329	BIRC2	baculoviral IAP repeat-containing 2	;signal transducer activity;protein binding;intracellular;anti-apoptosis;cell surface receptor linked signal transduction;zinc ion binding;regulation of apoptosis;positive regulation of I-kappaB kinase/NF-kappaB cascade;metal ion binding	0.679218	6.61799
NM_032731	84817	TXNL5	thioredoxin-like 5	;electron transport	0.679642	6.61799
NM_006601	10728	PTGES3	prostaglandin E synthase 3 (cytosolic)	;telomere maintenance;chromosome, telomeric region;prostaglandin biosynthesis;telomerase activity;telomerase holoenzyme complex;protein folding;fatty acid biosynthesis;signal transduction;isomerase activity;prostaglandin-E synthase activity;unfolded protein binding	0.679753	5.36998
NM_006713	10923	SUB1	SUB1 homolog (S. cerevisiae)	;DNA binding;single-stranded DNA binding;transcription coactivator activity;nucleus;transcription factor complex;transcription;regulation of transcription from RNA polymerase II promoter	0.679779	4.28932
NM_003416	7553	ZNF7	zinc finger protein 7 (KOX 4, clone HF.16)	;nucleic acid binding;DNA binding;intracellular;nucleus;transcription;regulation of transcription, DNA-dependent;development;zinc ion binding;metal ion binding	0.67998	14.5372
NM_002966	6281	S100A10	S100 calcium binding protein A10 (annexin II ligand, calpactin I, light polypeptide (p11))	;calcium ion binding	0.680255	6.61799
NM_014047	28974	HSPC023	HSPC023 protein		0.680401	10.0124
NM_021825	60492	MDS025	hypothetical protein MDS025		0.680416	8.02996
NM_024713	79768	C15orf29	chromosome 15 open reading frame 29	;binding	0.680456	6.61799
NM_033546	103910	MRLC2	myosin regulatory light chain MRLC2	;calcium ion binding	0.680947	14.1347
NM_031483	83737	ITCH	itchy homolog E3 ubiquitin protein ligase (mouse)	;regulation of cell growth;DNA binding;ubiquitin-protein ligase activity;protein binding;nucleus;ubiquitin-dependent protein catabolism;ubiquitin cycle;inflammatory response;cellular component unknown;ligase activity;regulation of transcription;entry of virus into host cell	0.681008	8.54861
NM_022344	64149	C17orf75	chromosome 17 open reading frame 75	;molecular function unknown;spermatogenesis;cellular component unknown	0.681043	12.0509
NM_183237, NM_014245	9616	RNF7	ring finger protein 7	;iron ion binding;copper ion binding;protein binding;nucleus;cytoplasm;electron transport;ubiquitin cycle;anti-apoptosis;redox signal response;zinc ion binding;induction of apoptosis by oxidative stress;metal ion binding	0.681129	7.98422
NM_003429	7639	ZNF85	zinc finger protein 85 (HPF4, HTF1)	;nucleic acid binding;transcription factor activity;transcription corepressor activity;intracellular;nucleus;transcription;regulation of transcription, DNA-dependent;zinc ion binding;metal ion binding	0.681147	10.6598
NM_012437	23557	SNAPAP	SNAP-associated protein	;SNARE binding;intracellular protein transport;exocytosis;neurotransmitter secretion;synaptic vesicle;synaptosome;synapse	0.681577	8.54861
XM_372143, XM_937771				;	0.681672	10.6598
NM_198128, NM_016271	51444	RNF138	ring finger protein 138	;zinc ion binding	0.681833	6.61799
NM_022037, NM_022173	7072	TIA1	TIA1 cytotoxic granule-associated RNA binding protein	;nucleotide binding;RNA binding;apoptosis;induction of apoptosis;poly(A) binding	0.682239	12.0509
NM_004477	2483	FRG1	FSHD region gene 1	;nucleus;rRNA processing	0.682257	7.98422
NM_030919	81610	FAM83D	family with sequence similarity 83, member D	;aminoacyl-tRNA ligase activity;ATP binding;tRNA aminoacylation for protein translation	0.683018	14.8781
NM_002870	5872	RAB13	RAB13, member RAS oncogene family	;nucleotide binding;GTPase activity;GTP binding;tight junction;cell adhesion;small GTPase mediated signal transduction;protein transport;vesicle-mediated transport	0.683178	11.4811
NM_013375	29777	ABT1	activator of basal transcription 1		0.683295	10.6598
NM_006004	7388	UQCRH	ubiquinol-cytochrome c reductase hinge protein	;mitochondrion;mitochondrial electron transport chain;electron transport;oxidative phosphorylation;mitochondrial electron transport, ubiquinol to cytochrome c;ubiquinol-cytochrome-c reductase activity;ubiquinol-cytochrome-c reductase activity;aerobic respiration;membrane;oxidoreductase activity	0.683447	13.7366
NM_144570	90861	C16orf34	chromosome 16 open reading frame 34	;nucleus	0.683627	10.6598
NM_015185	23229	ARHGEF9	Cdc42 guanine nucleotide exchange factor (GEF) 9		0.683989	10.1949
NM_005324	3021	H3F3B	H3 histone, family 3B (H3.3B)	;nucleosome;DNA binding;nucleus;chromosome;nucleosome assembly;chromosome organization and biogenesis (sensu Eukaryota)	0.684605	4.33834
NM_133466	284406	ZNF545	zinc finger protein 545	;nucleic acid binding;nucleus;regulation of transcription, DNA-dependent;zinc ion binding	0.684915	12.7441
NM_006471	10627	MRCL3	myosin regulatory light chain MRCL3	;motor activity;calcium ion binding;muscle myosin;regulation of smooth muscle contraction;myosin	0.685141	7.98422
NM_021030	7561	ZNF14	zinc finger protein 14 (KOX 6)	;DNA binding;nucleus;transcription;regulation of transcription, DNA-dependent;zinc ion binding;metal ion binding	0.686012	14.5372
NM_001039210	79868	CXorf45	chromosome X open reading frame 45		0.686081	6.29242
NM_182565	283991	FAM100B	family with sequence similarity 100, member B		0.686555	13.0965
NM_002710	5501	PPP1CC	protein phosphatase 1, catalytic subunit, gamma isoform	;phosphoprotein phosphatase activity;iron ion binding;carbohydrate metabolism;glycogen metabolism;cell cycle;hydrolase activity;manganese ion binding;metal ion binding;cell division	0.686821	6.61799
NM_016048	51015	ISOC1	isochorismatase domain containing 1	;catalytic activity;metabolism	0.686827	11.2418
NM_001017979	9364	RAB28	RAB28, member RAS oncogene family	;nucleotide binding;GTPase activity;GTP binding;small GTPase mediated signal transduction;membrane	0.686943	6.29242
NM_007044	11104	KATNA1	katanin p60 (ATPase-containing) subunit A 1	;nucleotide binding;spindle pole;ATP binding;microtubule;cell cycle;mitosis;microtubule binding;microtubule-severing ATPase activity;hydrolase activity;nucleoside-triphosphatase activity;protein heterodimerization activity;cell division;interphase of mitotic cell cycle	0.686983	8.54861
NM_004866	9522	SCAMP1	secretory carrier membrane protein 1	;membrane fraction;post-Golgi vesicle-mediated transport;protein transport;membrane;integral to membrane	0.68712	14.8781
NM_152827, NM_152828, NM_003795	8724	SNX3	sorting nexin 3	;protein binding;endocytosis;intracellular signaling cascade;protein transport;phosphoinositide binding	0.687159	5.36998
NM_015633	26127	FGFR1OP2	FGFR1 oncogene partner 2		0.687211	9.26619
NM_033271	90135	BTBD6	BTB (POZ) domain containing 6	;receptor activity;protein binding	0.687417	12.7441
NM_003731	8636	SSNA1	Sjogren's syndrome nuclear autoantigen 1	;nucleus	0.687759	13.0965
NM_005008, NM_001003796	4809	NHP2L1	NHP2 non-histone chromosome protein 2-like 1 (S. cerevisiae)	;regulation of progression through cell cycle;nuclear mRNA splicing, via spliceosome;RNA binding;spliceosome complex;nucleolus;ribosome biogenesis and assembly	0.687849	7.145
NM_005333	3052	HCCS	holocytochrome c synthase (cytochrome c heme-lyase)	;holocytochrome-c synthase activity;iron ion binding;mitochondrion;mitochondrial inner membrane;electron transport;organ morphogenesis;lyase activity;metal ion binding	0.687993	11.8339
NM_022116	63979	FIGNL1	fidgetin-like 1		0.688272	11.0528
NM_173793	128977	LOC128977	hypothetical protein LOC128977		0.688482	10.0124
NM_019054	54537	FAM35A	family with sequence similarity 35, member A		0.68869	10.6598
NM_031459	83667	SESN2	sestrin 2	;nucleus;cell cycle arrest	0.688726	14.1347
NM_003195	6919	TCEA2	transcription elongation factor A (SII), 2	;DNA binding;RNA polymerase II transcription factor activity;transcriptional elongation regulator activity;translation elongation factor activity;protein binding;nucleus;transcription;RNA elongation;RNA elongation;regulation of transcription, DNA-dependent;defense response;transcription elongation factor complex;zinc ion binding;metal ion binding	0.688884	7.77729
NM_014455	27246	ZNF364	zinc finger protein 364	;protein binding;zinc ion binding;metal ion binding	0.688915	14.1347
NM_002668	5355	PLP2	proteolipid protein 2 (colonic epithelium-enriched)	;protein binding;membrane fraction;endoplasmic reticulum membrane;plasma membrane;ion transport;chemotaxis;ion transporter activity;integral to membrane;cytokine and chemokine mediated signaling pathway;chemokine binding	0.688939	11.8339
XM_942115				;	0.68897	6.61799
NM_005175, NM_001002027	516	ATP5G1	ATP synthase, H+ transporting, mitochondrial F0 complex, subunit C1 (subunit 9)	;transporter activity;membrane fraction;mitochondrion;proton-transporting ATP synthase complex (sensu Eukaryota);ion transport;lipid binding;ATP synthesis coupled proton transport;proton transport;membrane;proton-transporting two-sector ATPase complex;proton-transporting ATP synthase complex, coupling factor F(o);hydrogen-transporting ATP synthase activity, rotational mechanism;hydrogen-transport…	0.689597	14.8781
NM_017945	55032	SLC35A5	solute carrier family 35, member A5		0.68963	5.96335
NM_016494	51255	LOC51255	hypothetical protein LOC51255	;protein binding;zinc ion binding;metal ion binding	0.689813	11.0528
NM_015231	23279	NUP160	nucleoporin 160kDa	;nucleocytoplasmic transporter activity;protein binding;nucleus;nuclear pore;mRNA export from nucleus;transport	0.689931	11.4811
NM_005643	6882	TAF11	TAF11 RNA polymerase II, TATA box binding protein (TBP)-associated factor, 28kDa	;DNA binding;protein binding;nucleus;transcription factor TFIID complex;regulation of transcription, DNA-dependent;general RNA polymerase II transcription factor activity	0.690304	14.8781
NM_001013663	391356	LOC391356	similar to CG14903-PA		0.690397	14.1347
NM_178190, NM_016311	93974	ATPIF1	ATPase inhibitory factor 1	;enzyme inhibitor activity;enzyme inhibitor activity;mitochondrion;mitochondrion;generation of precursor metabolites and energy;negative regulation of nucleoside metabolism	0.690792	8.02996
NM_003130, NM_198901	6717	SRI	sorcin	;regulation of action potential;receptor binding;calcium channel regulator activity;calcium ion binding;cytoplasm;transport;intracellular sequestering of iron ion;regulation of striated muscle contraction;signal transduction;heart development;muscle development;regulation of heart contraction	0.690976	6.61799
NM_005180	648	PCGF4	polycomb group ring finger 4	;protein binding;nucleus;transcription;regulation of transcription, DNA-dependent;segment specification;zinc ion binding;chromatin modification;metal ion binding	0.690993	14.5372
NM_014222	4702	NDUFA8	NADH dehydrogenase (ubiquinone) 1 alpha subcomplex, 8, 19kDa	;NADH dehydrogenase activity;mitochondrion;NADH dehydrogenase (ubiquinone) activity;oxidoreductase activity	0.691193	8.02996
NM_144600	123811	C16orf63	chromosome 16 open reading frame 63		0.691714	6.61799
NM_194270	378464	MORN2	MORN repeat containing 2		0.691997	8.02996
NM_015252	23301	EHBP1	EH domain binding protein 1		0.692055	6.61799
NM_012243	23443	SLC35A3	solute carrier family 35 (UDP-N-acetylglucosamine (UDP-GlcNAc) transporter), member A3	;Golgi membrane;nucleotide-sugar transporter activity;sugar porter activity;UDP-N-acetylglucosamine transporter activity;Golgi stack;UDP-N-acetylglucosamine metabolism;nucleotide-sugar transport;UDP-N-acetylglucosamine transport;membrane;integral to membrane	0.69206	10.1949
NM_001007022, NM_020729	57489	ODF2L	outer dense fiber of sperm tails 2-like		0.69208	11.8339
NM_020548	1622	DBI	diazepam binding inhibitor (GABA receptor modulator, acyl-Coenzyme A binding protein)	;acyl-CoA binding;transport;lipid binding;benzodiazepine receptor binding	0.692312	7.6879
NM_152318	121053	C12orf45	chromosome 12 open reading frame 45		0.692395	12.0509
NR_002599				;	0.692947	10.0124
NM_006808	10952	SEC61B	Sec61 beta subunit	;endoplasmic reticulum;protein targeting;protein transport;membrane;integral to membrane	0.692948	7.145
NM_014051	28978	TMEM14A	transmembrane protein 14A	;molecular function unknown;membrane;integral to membrane	0.693028	8.59621
NM_006818	10962	MLLT11	myeloid/lymphoid or mixed-lineage leukemia (trithorax homolog, Drosophila); translocated to, 11	;molecular function unknown;cellular component unknown	0.693229	12.7441
NM_016472	51527	C14orf129	chromosome 14 open reading frame 129		0.693285	12.0509
NR_002182				;	0.693485	4.55258
NM_012322	23658	LSM5	LSM5 homolog, U6 small nuclear RNA associated (S. cerevisiae)	;nuclear mRNA splicing, via spliceosome;RNA binding;protein binding;nucleus;small nucleolar ribonucleoprotein complex	0.693825	14.1347
NM_014797	9841	ZBTB24	zinc finger and BTB domain containing 24	;DNA binding;protein binding;nucleus;transcription;regulation of transcription, DNA-dependent;zinc ion binding;metal ion binding	0.693934	10.0124
NM_013300	29902	C12orf24	chromosome 12 open reading frame 24		0.693952	12.0509
NM_181578, NM_007370	5985	RFC5	replication factor C (activator 1) 5, 36.5kDa	;nucleotide binding;DNA binding;ATP binding;nucleus;DNA replication;DNA replication;DNA repair;nucleoside-triphosphatase activity;enzyme binding;protein complex	0.694201	14.5372
NM_006834	10981	RAB32	RAB32, member RAS oncogene family	;nucleotide binding;GTP binding;mitochondrion;small GTPase mediated signal transduction;protein transport	0.694244	11.7086
NM_004607	6902	TBCA	tubulin-specific chaperone a	;cytoplasm;cytoskeleton;microtubule;protein folding;chaperonin-mediated tubulin folding;post-chaperonin tubulin folding pathway;beta-tubulin folding;unfolded protein binding;chaperone binding	0.694313	6.61799
NM_016126	51668	C1orf41	chromosome 1 open reading frame 41	;cell adhesion	0.694341	5.50303
NM_003675	8559	PRPF18	PRP18 pre-mRNA processing factor 18 homolog (S. cerevisiae)	;nuclear mRNA splicing, via spliceosome;spliceosome complex;spliceosome complex;RNA splicing;RNA splicing	0.694389	14.1347
NM_001017371	6670	SP3	Sp3 transcription factor	;nucleic acid binding;DNA binding;protein binding;nucleus;nucleus;transcription;regulation of transcription, DNA-dependent;zinc ion binding;transcriptional activator activity;transcriptional repressor activity;metal ion binding	0.694536	8.02996
NM_017665	54819	ZCCHC10	zinc finger, CCHC domain containing 10		0.694545	11.0528
NM_004223, NM_198183	9246	UBE2L6	ubiquitin-conjugating enzyme E2L 6	;ubiquitin conjugating enzyme activity;ubiquitin-protein ligase activity;ubiquitin-protein ligase activity;protein binding;ubiquitin cycle;ligase activity	0.694647	14.8781
NM_006870, NM_001011546	11034	DSTN	destrin (actin depolymerizing factor)	;actin binding;intracellular	0.695106	8.54861
NM_005340	3094	HINT1	histidine triad nucleotide binding protein 1	;protein kinase C binding;nucleus;cytoskeleton;signal transduction;zinc ion binding;hydrolase activity	0.695171	7.77729
NM_203298	118487	CHCHD1	coiled-coil-helix-coiled-coil-helix domain containing 1	;nucleus	0.6953	11.8339
NM_016119	51131	PHF11	PHD finger protein 11	;protein binding;regulation of transcription, DNA-dependent;zinc ion binding	0.695411	12.0509
NM_053023	80829	ZFP91	zinc finger protein 91 homolog (mouse)	;DNA binding;nucleus;transcription;regulation of transcription, DNA-dependent;zinc ion binding;metal ion binding	0.695518	6.61799
NM_025029	80097	FLJ14346	hypothetical protein FLJ14346		0.695589	8.59621
NM_002013	2287	FKBP3	FK506 binding protein 3, 25kDa	;peptidyl-prolyl cis-trans isomerase activity;receptor activity;FK506 binding;nucleus;protein folding;isomerase activity	0.695707	8.02996
NM_012406	11108	PRDM4	PR domain containing 4	;DNA binding;RNA polymerase II transcription factor activity;nucleus;transcription;regulation of transcription, DNA-dependent;transcription from RNA polymerase II promoter;signal transduction;zinc ion binding;cell proliferation;metal ion binding	0.695922	11.4811
NM_001039613	285148	LOC285148	hypothetical protein LOC285148		0.696067	8.94038
NM_014604	30851	TAX1BP3	Tax1 (human T-cell leukemia virus type I) binding protein 3	;receptor activity;ion channel activity;protein binding;ATP binding;cytoplasm;ion transport;intracellular signaling cascade;membrane;integral to membrane	0.696091	11.4811
NM_001008215	493753	MGC52110	hypothetical protein MGC52110		0.696471	11.0528
NM_017909	55005	C6orf96	chromosome 6 open reading frame 96		0.696544	7.6879
NM_001010878	283951	LOC283951	hypothetical protein LOC283951		0.69658	11.7086
NM_001008897, NM_030752	6950	TCP1	t-complex 1	;nucleotide binding;ATP binding;cytosol;protein folding;tubulin folding;unfolded protein binding;unfolded protein binding	0.696605	8.94038
NM_021204	58478	MASA	E-1 enzyme		0.696866	8.54861
NM_032124	84064	HDHD2	haloacid dehalogenase-like hydrolase domain containing 2		0.696897	10.6598
NM_138369	91272	FAM44B	family with sequence similarity 44, member B		0.697784	12.7441
XM_936866, XM_943046				;	0.698262	10.1949
NM_007023	11069	RAPGEF4	Rap guanine nucleotide exchange factor (GEF) 4	;nucleotide binding;guanyl-nucleotide exchange factor activity;protein binding;membrane fraction;cAMP-dependent protein kinase complex;protein amino acid phosphorylation;exocytosis;G-protein coupled receptor protein signaling pathway;cAMP-dependent protein kinase regulator activity;cAMP binding;regulation of small GTPase mediated signal transduction	0.698504	8.02996
NM_173474	123803	NTAN1	N-terminal asparagine amidase	;hydrolase activity	0.69908	11.4811
XM_934011, XM_944256				;	0.699233	6.61799
NM_032231, NM_001014812	84191	FAM96A	family with sequence similarity 96, member A		0.699328	11.4811
NM_018439	55364	IMPACT	Impact homolog (mouse)		0.699458	12.7441
NM_016047	51639	SF3B14	splicing factor 3B, 14 kDa subunit	;nucleotide binding;nuclear mRNA splicing, via spliceosome;RNA binding;nucleus	0.699504	5.19216
NM_002524	4893	NRAS	neuroblastoma RAS viral (v-ras) oncogene homolog	;regulation of progression through cell cycle;nucleotide binding;GTPase activity;GTP binding;intracellular;Golgi stack;small GTPase mediated signal transduction;membrane	0.699592	11.0528
NM_006710, NM_198189	10920	COPS8	COP9 constitutive photomorphogenic homolog subunit 8 (Arabidopsis)	;metabolism;signalosome complex;racemase and epimerase activity, acting on amino acids and derivatives	0.699987	5.50303
NM_006965	7572	ZNF24	zinc finger protein 24 (KOX 17)	;transcription factor activity;protein binding;nucleus;transcription;regulation of transcription, DNA-dependent;zinc ion binding;negative regulation of transcription;transcriptional repressor activity;metal ion binding	0.700067	14.5372
NM_014887	10443	PFAAP5	phosphonoformate immuno-associated protein 5		0.700385	12.7441
NM_022808, NM_022805, NM_022806, 022807	6638	SNRPN	small nuclear ribonucleoprotein polypeptide N	;biological process unknown;RNA binding;molecular function unknown;nucleus;small nucleolar ribonucleoprotein complex;mRNA processing;cellular component unknown	0.700508	14.5372
NM_001355	1652	DDT	D-dopachrome tautomerase	;dopachrome isomerase activity;melanin biosynthesis from tyrosine;lyase activity	0.700747	14.1347
NM_145080	197370	NSMCE1	non-SMC element 1 homolog (S. cerevisiae)		0.701458	12.7441
NM_207318	139231	CXorf39	chromosome X open reading frame 39		0.701494	8.54861
NM_004889, NM_001003713	9551	ATP5J2	ATP synthase, H+ transporting, mitochondrial F0 complex, subunit F2	;mitochondrion;proton-transporting ATP synthase complex (sensu Eukaryota);ATP biosynthesis;ion transport;hydrogen ion transporter activity;proton transport;proton-transporting ATP synthase complex, coupling factor F(o);metal ion binding	0.701515	8.94038
NM_000972	6130	RPL7A	ribosomal protein L7a	;structural constituent of ribosome;ribosome;protein biosynthesis;ribosome biogenesis and assembly	0.701819	4.19163
NM_016068	51024	FIS1	fission 1 (mitochondrial outer membrane) homolog (S. cerevisiae)	;binding;mitochondrion;apoptosis;membrane;integral to membrane	0.702089	11.4811
NM_003425	7596	ZNF45	zinc finger protein 45	;nucleic acid binding;transcription factor activity;nucleus;transcription;regulation of transcription, DNA-dependent;regulation of transcription, DNA-dependent;development;zinc ion binding;metal ion binding	0.702392	10.6598
NM_015161	23204	ARL6IP	ADP-ribosylation factor-like 6 interacting protein	;structural constituent of ribosome;intracellular;ribosome;protein biosynthesis;membrane;integral to membrane	0.702495	10.0124
NM_016062	51647	FAM96B	family with sequence similarity 96, member B		0.702523	9.26619
NM_174909	153339	MGC23909	hypothetical protein MGC23909		0.702606	7.98422
NM_199184, NM_006443	10591	C6orf108	chromosome 6 open reading frame 108		0.70267	12.7441
NM_001177	400	ARL1	ADP-ribosylation factor-like 1	;nucleotide binding;GTPase activity;GTP binding;intracellular;rRNA processing;small GTPase mediated signal transduction;enzyme activator activity	0.702694	6.61799
NM_133340, NM_133341, NM_133343, NM_133342, NM_133388, NM_002873, NM_133339	5884	RAD17	RAD17 homolog (S. pombe)	;nucleotide binding;DNA binding;protein binding;ATP binding;nucleus;DNA replication;DNA repair;cell cycle;protein complex	0.703141	8.54861
NM_197976	5316	PKNOX1	PBX/knotted 1 homeobox 1	;transcription factor activity;specific RNA polymerase II transcription factor activity;nucleus;regulation of transcription, DNA-dependent;sequence-specific DNA binding	0.70336	11.2418
NM_000989	6156	RPL30	ribosomal protein L30	;structural constituent of ribosome;ribosome;protein biosynthesis	0.703369	6.61799
NM_006571	10671	DCTN6	dynactin 6	;catalytic activity;mitochondrion;cytoskeleton;mitochondrion organization and biogenesis;lipid biosynthesis	0.703877	7.98422
NM_014171	9419	CRIPT	postsynaptic protein CRIPT		0.703953	10.1949
NM_002491	4709	NDUFB3	NADH dehydrogenase (ubiquinone) 1 beta subcomplex, 3, 12kDa	;NADH dehydrogenase activity;mitochondrion;electron transport;mitochondrial electron transport, NADH to ubiquinone;NADH dehydrogenase (ubiquinone) activity;oxidoreductase activity	0.704653	8.02996
NM_016072	51026	GOLT1B	golgi transport 1 homolog B (S. cerevisiae)	;signal transducer activity;membrane;integral to membrane;vesicle-mediated transport;positive regulation of I-kappaB kinase/NF-kappaB cascade	0.704828	10.1949
NM_022838	64860	ARMCX5	armadillo repeat containing, X-linked 5	;binding	0.70562	14.5372
NM_138389	92689	LOC92689	hypothetical protein BC001096		0.705923	7.145
NM_003095	6636	SNRPF	small nuclear ribonucleoprotein polypeptide F	;nuclear mRNA splicing, via spliceosome;RNA binding;nucleus;small nucleolar ribonucleoprotein complex	0.706279	10.1949
NM_003168	6827	SUPT4H1	suppressor of Ty 4 homolog 1 (S. cerevisiae)	;negative regulation of transcription from RNA polymerase II promoter;nucleus;transcription;regulation of transcription, DNA-dependent;RNA elongation from RNA polymerase II promoter;negative transcription elongation factor activity;positive transcription elongation factor activity;zinc ion binding;positive regulation of transcription;positive regulation of transcription from RNA polymerase II pro…	0.70634	10.1949
NM_022100	63931	MRPS14	mitochondrial ribosomal protein S14	;structural constituent of ribosome;mitochondrion;mitochondrial ribosome;ribosome;protein biosynthesis	0.706662	10.6598
NM_030821	81579	PLA2G12A	phospholipase A2, group XIIA	;biological process unknown;calcium ion binding;extracellular region;lipid catabolism;hydrolase activity;calcium-dependent phospholipase A2 activity	0.706796	10.1949
NM_153260	255252	LRRC57	leucine rich repeat containing 57		0.706826	14.8781
NM_007362	22916	NCBP2	nuclear cap binding protein subunit 2, 20kDa	;nucleotide binding;RNA cap binding;protein binding;nucleus;nucleus;mRNA processing;mRNA export from nucleus;snRNA export from nucleus;snRNA export from nucleus;transport;RNA splicing;positive regulation of RNA export from nucleus	0.707214	11.2418
NM_001233, NM_198212	858	CAV2	caveolin 2	;protein binding;integral to plasma membrane;caveolar membrane;caveolar membrane;protein homodimerization activity;lipid raft;perinuclear region	0.707547	12.7441
NM_018841	55970	GNG12	guanine nucleotide binding protein (G protein), gamma 12	;signal transducer activity;heterotrimeric G-protein complex;signal transduction;G-protein coupled receptor protein signaling pathway;membrane	0.707707	12.7441
NM_016454	51234	TMEM85	transmembrane protein 85		0.707707	8.02996
NM_016505	51538	ZCCHC17	zinc finger, CCHC domain containing 17	;RNA binding;nucleus;zinc ion binding;ribonucleoprotein complex;metal ion binding	0.708007	13.0965
NM_004593	6434	SFRS10	splicing factor, arginine/serine-rich 10 (transformer 2 homolog, Drosophila)	;nucleotide binding;nuclear mRNA splicing, via spliceosome;nucleus;RNA splicing factor activity, transesterification mechanism	0.708283	8.94038
NM_017816	55646	LYAR	hypothetical protein FLJ20425	;nucleus;zinc ion binding;metal ion binding	0.708377	11.2418
NM_018638, NM_001039481	55500	ETNK1	ethanolamine kinase 1	;ethanolamine kinase activity;cytoplasm;phosphatidylethanolamine biosynthesis;kinase activity;transferase activity	0.708395	14.8781
NM_004125	552891	LOC552891	hypothetical protein LOC552891		0.70848	8.54861
NM_001017998	2790	GNG10	guanine nucleotide binding protein (G protein), gamma 10	;GTPase activity;signal transducer activity;heterotrimeric G-protein complex;protein folding;signal transduction;G-protein coupled receptor protein signaling pathway;membrane;heat shock protein binding;unfolded protein binding	0.70848	8.54861
NM_212552, NM_001035505	388962	BOLA3	bolA-like 3 (E. coli)	;transcription regulator activity	0.708707	8.54861
XM_927609, XM_938579				;	0.708894	14.5372
NM_033428	90871	C9orf123	chromosome 9 open reading frame 123	;membrane;integral to membrane	0.70909	12.0509
NM_006335	10440	TIMM17A	translocase of inner mitochondrial membrane 17 homolog A (yeast)	;mitochondrion;mitochondrial inner membrane presequence translocase complex;protein targeting to mitochondrion;protein translocase activity;membrane;integral to membrane	0.709303	7.77729
NM_013296	29899	GPSM2	G-protein signalling modulator 2 (AGS3-like, C. elegans)	;GTPase activator activity;binding;signal transduction;G-protein coupled receptor protein signaling pathway;identical protein binding	0.709776	10.1949
NM_003341, NM_182666	7324	UBE2E1	ubiquitin-conjugating enzyme E2E 1 (UBC4/5 homolog, yeast)	;ubiquitin conjugating enzyme activity;ubiquitin-protein ligase activity;ubiquitin-protein ligase activity;protein binding;ubiquitin-dependent protein catabolism;ubiquitin cycle;ligase activity	0.709783	5.61217
NM_006830	10975	UQCR	ubiquinol-cytochrome c reductase, 6.4kDa subunit	;mitochondrion;mitochondrial electron transport chain;electron transport;ubiquinol-cytochrome-c reductase activity;membrane;integral to membrane;oxidoreductase activity	0.71003	11.2418
NM_005131	9984	THOC1	THO complex 1	;nuclear mRNA splicing, via spliceosome;DNA binding;RNA binding;protein binding;nucleus;mRNA export from nucleus;transport;signal transduction	0.710054	14.5372
NM_000999, NM_001035258	6169	RPL38	ribosomal protein L38	;structural constituent of ribosome;ribosome;protein biosynthesis	0.710271	14.1347
NM_001031682	2852	GPR30	G protein-coupled receptor 30	;rhodopsin-like receptor activity;receptor activity;integral to plasma membrane;signal transduction;G-protein coupled receptor protein signaling pathway;G-protein coupled receptor protein signaling pathway;membrane;integral to membrane;purinergic nucleotide receptor activity, G-protein coupled	0.710449	12.7441
NM_017828	54939	COMMD4	COMM domain containing 4		0.711904	14.5372
NM_003720, NM_203433	8624	DSCR2	Down syndrome critical region gene 2	;membrane fraction;integral to plasma membrane	0.712012	5.96335
NM_001001653, NM_001001654	112950	MED8	mediator of RNA polymerase II transcription, subunit 8 homolog (S. cerevisiae)	;mediator complex;receptor activity;nucleus;transcription;regulation of transcription, DNA-dependent	0.712172	8.54861
NM_152553	154214	IBRDC1	IBR domain containing 1	;ubiquitin ligase complex;ubiquitin-protein ligase activity;protein binding;zinc ion binding;membrane;integral to membrane;protein ubiquitination during ubiquitin-dependent protein catabolism;metal ion binding	0.712263	11.8339
NM_019048	54529	ASNSD1	asparagine synthetase domain containing 1	;asparagine synthase (glutamine-hydrolyzing) activity;asparagine biosynthesis	0.712434	10.0124
NM_014280	22826	DNAJC8	DnaJ (Hsp40) homolog, subfamily C, member 8	;protein folding;heat shock protein binding;unfolded protein binding	0.712816	7.77729
NM_001274	1111	CHEK1	CHK1 checkpoint homolog (S. pombe)	;DNA damage checkpoint;regulation of cyclin dependent protein kinase activity;nucleotide binding;condensed nuclear chromosome;protein serine/threonine kinase activity;ATP binding;nucleus;DNA repair;protein amino acid phosphorylation;cell cycle;meiotic recombination;gametogenesis;negative regulation of cell proliferation;transferase activity	0.713242	10.1949
NM_001859	1317	SLC31A1	solute carrier family 31 (copper transporters), member 1	;copper ion transporter activity;copper ion transporter activity;copper ion binding;integral to plasma membrane;ion transport;copper ion transport;copper ion transport;membrane;integral to membrane	0.7133	14.5372
NM_003340, NM_181889, NM_181893, NM_181892, NM_181887, NM_181886, NM_181888, NM_181890, NM_181891	7323	UBE2D3	ubiquitin-conjugating enzyme E2D 3 (UBC4/5 homolog, yeast)	;ubiquitin-protein ligase activity;protein binding;ubiquitin cycle;ligase activity	0.713484	12.7441
NM_016104, NM_015952, NM_001007464	51389	RWDD1	RWD domain containing 1	;protein binding	0.71386	10.6598
NM_018224	55744	FLJ10803	hypothetical protein FLJ10803		0.714304	8.59621
NM_177985, NM_012097, NM_001037174	26225	ARL5A	ADP-ribosylation factor-like 5A	;nucleotide binding;GTP binding;intracellular;rRNA processing;small GTPase mediated signal transduction	0.714464	8.54861
NM_020165	56852	RAD18	RAD18 homolog (S. cerevisiae)	;damaged DNA binding;protein binding;nucleus;DNA repair;zinc ion binding;metal ion binding	0.71492	13.7366
NM_138485	29083	GTPBP8	GTP-binding protein 8 (putative)	;GTP binding;intracellular	0.71498	14.1347
NM_014161	29074	MRPL18	mitochondrial ribosomal protein L18	;structural constituent of ribosome;mitochondrion;mitochondrial ribosome;ribosome;protein biosynthesis;translation regulator activity	0.715732	10.6598
NM_005870	10284	SAP18	Sin3A-associated protein, 18kDa	;histone deacetylase complex;transcription corepressor activity;protein binding;transcription;regulation of transcription from RNA polymerase II promoter	0.715739	10.0124
NM_004095	1978	EIF4EBP1	eukaryotic translation initiation factor 4E binding protein 1	;protein binding;regulation of translation;eukaryotic initiation factor 4E binding;negative regulation of protein biosynthesis;negative regulation of translational initiation	0.715993	14.8781
NM_015463	25927	C2orf32	chromosome 2 open reading frame 32		0.717191	7.98422
NM_153331	200845	KCTD6	potassium channel tetramerisation domain containing 6		0.717693	11.7086
NM_001039707, NM_006643, NM_001039708	10807	SDCCAG3	serologically defined colon cancer antigen 3		0.718361	12.7441
NM_181777, NM_003336, NM_181762	7319	UBE2A	ubiquitin-conjugating enzyme E2A (RAD6 homolog)	;ubiquitin conjugating enzyme activity;ubiquitin-protein ligase activity;nucleus;postreplication repair;ubiquitin-dependent protein catabolism;ubiquitin cycle;ligase activity	0.71888	12.0509
NM_174887	90410	IFT20	intraflagellar transport 20 homolog (Chlamydomonas)	;flagellum	0.718916	8.02996
NM_004323	573	BAG1	BCL2-associated athanogene	;receptor signaling protein activity;protein binding;cytoplasm;protein folding;protein modification;apoptosis;anti-apoptosis;cell surface receptor linked signal transduction;unfolded protein binding	0.719311	11.8339
NM_022373	64224	HERPUD2	HERPUD family member 2		0.719321	10.6598
NM_001035005	497661	LOC497661	putative NFkB activating protein		0.719333	10.6598
NM_015983	51619	UBE2D4	ubiquitin-conjugating enzyme E2D 4 (putative)		0.719597	9.26619
NM_032194	84154	BXDC1	brix domain containing 1	;nucleus	0.719848	11.0528
NM_014937	22876	INPP5F	inositol polyphosphate-5-phosphatase F		0.719937	10.0124
NM_003017	6428	SFRS3	splicing factor, arginine/serine-rich 3	;nucleotide binding;nuclear mRNA splicing, via spliceosome;nucleic acid binding;RNA binding;nucleus	0.720302	8.54861
NM_001031708, NM_018246	55246	CCDC25	coiled-coil domain containing 25		0.720458	8.54861
NM_005385	4820	NKTR	natural killer-tumor recognition sequence	;peptidyl-prolyl cis-trans isomerase activity;plasma membrane;protein folding;cyclosporin A binding;isomerase activity	0.72047	12.7441
NM_032486	84516	DCTN5	dynactin 5 (p25)	;cytoskeleton	0.720673	11.4811
NM_138421	113174	SAAL1	serum amyloid A-like 1		0.720763	12.7441
XM_931160 and others				;	0.721276	5.19216
NM_014060	28985	MCTS1	malignant T cell amplified sequence 1	;RNA binding	0.721651	13.0965
NM_016139	51142	CHCHD2	coiled-coil-helix-coiled-coil-helix domain containing 2		0.722092	6.01545
NM_004763	9270	ITGB1BP1	integrin beta 1 binding protein 1	;cell adhesion;cell-matrix adhesion;protein kinase cascade;protein C-terminus binding;membrane	0.722137	12.0509
NM_001001	6166	RPL36AL	ribosomal protein L36a-like	;structural constituent of ribosome;ribosome;protein biosynthesis	0.722242	7.145
NM_002095	2961	GTF2E2	general transcription factor IIE, polypeptide 2, beta 34kDa	;protein binding;protein binding;nucleus;transcription factor TFIIE complex;transcription;regulation of transcription, DNA-dependent;transcription initiation from RNA polymerase II promoter;general RNA polymerase II transcription factor activity	0.722319	10.1949
NM_005594	4666	NACA	nascent-polypeptide-associated complex alpha polypeptide	;DNA binding;nucleus;nascent polypeptide-associated complex;transcription;protein biosynthesis;protein transport	0.723098	8.54861
NM_024038	79002	C19orf43	chromosome 19 open reading frame 43		0.723111	13.0965
NM_002628, NM_053024	5217	PFN2	profilin 2	;actin binding;protein binding;phosphatidylinositol-4,5-bisphosphate binding;cytoskeleton organization and biogenesis;regulation of actin polymerization and/or depolymerization;actin cytoskeleton;actin cytoskeleton organization and biogenesis	0.723308	10.1949
NM_013397	29964	C6orf49	chromosome 6 open reading frame 49	;zinc ion binding;metal ion binding	0.723765	13.7366
NM_001326, NM_001033506, NM_001033505	1479	CSTF3	cleavage stimulation factor, 3' pre-RNA, subunit 3, 77kDa	;RNA binding;binding;intracellular;nucleus;mRNA polyadenylylation;mRNA cleavage;RNA processing	0.723873	7.145
NM_030579	80777	CYB5B	cytochrome b5 type B (outer mitochondrial membrane)	;iron ion binding;mitochondrion;electron transport;integral to membrane;outer membrane;metal ion binding	0.723948	5.61217
NM_015455	57472	CNOT6	CCR4-NOT transcription complex, subunit 6	;magnesium ion binding;RNA binding;exonuclease activity;nucleus;transcription;regulation of transcription, DNA-dependent;hydrolase activity	0.724018	8.94038
NM_000474	7291	TWIST1	twist homolog 1 (acrocephalosyndactyly 3; Saethre-Chotzen syndrome) (Drosophila)	;negative regulation of transcription from RNA polymerase II promoter;skeletal development;DNA binding;RNA polymerase II transcription factor activity;enzyme inhibitor activity;protein binding;nucleus;regulation of transcription, DNA-dependent;chromosome organization and biogenesis (sensu Eukaryota);morphogenesis;cell differentiation	0.724029	14.5372
NM_206917, NM_206915, NM_014380	27018	NGFRAP1	nerve growth factor receptor (TNFRSF16) associated protein 1	;biological process unknown;receptor activity;molecular function unknown;apoptosis;development;cellular component unknown	0.724075	8.54861
NM_014623	4201	MEA1	male-enhanced antigen 1	;protein binding;spermatogenesis;male gonad development;cell differentiation	0.724372	10.0124
NM_003729	8634	RTCD1	RNA terminal phosphate cyclase domain 1	;assembly of spliceosomal tri-snRNP;RNA binding;RNA-3'-phosphate cyclase activity;nucleus;nucleoplasm;ligase activity	0.724505	10.1949
NM_016079, NM_001005753	51652	VPS24	vacuolar protein sorting 24 homolog (S. cerevisiae)	;molecular function unknown;protein transport;membrane	0.724649	11.8339
NM_001018024	4515	MTCP1	mature T-cell proliferation 1	;regulation of progression through cell cycle;mitochondrion;cell proliferation	0.724798	14.1347
NM_001039649, NM_001039650	9205	ZMYM5	zinc finger, MYM-type 5	;nucleus;zinc ion binding;metal ion binding	0.725583	12.0509
NM_138285, NM_001008544	129401	NUP35	nucleoporin 35kDa		0.725918	12.7441
NM_181706	120526	ZCSL3	zinc finger, CSL-type containing 3	;zinc ion binding;heat shock protein binding;metal ion binding	0.726471	13.0965
NM_004450	2079	ERH	enhancer of rudimentary homolog (Drosophila)	;regulation of progression through cell cycle;molecular function unknown;nucleobase, nucleoside, nucleotide and nucleic acid metabolism;pyrimidine nucleoside metabolism	0.726524	6.61799
NM_016167	51406	NOL7	nucleolar protein 7, 27kDa	;nucleus	0.726742	8.02996
NM_020319	57037	ANKMY2	ankyrin repeat and MYND domain containing 2	;zinc ion binding	0.727053	10.1949
NM_012394	5202	PFDN2	prefoldin subunit 2	;protein folding;prefoldin complex;unfolded protein binding	0.727342	8.54861
NM_016312	51729	WBP11	WW domain binding protein 11	;nuclear mRNA splicing, via spliceosome;single-stranded DNA binding;nucleus;rRNA processing	0.727484	14.8781
NM_004888	9550	ATP6V1G1	ATPase, H+ transporting, lysosomal 13kDa, V1 subunit G1	;ATP biosynthesis;ion transport;hydrogen ion transporter activity;proton transport;hydrolase activity;metal ion binding	0.727849	14.5372
NM_003925	8930	MBD4	methyl-CpG binding domain protein 4	;DNA binding;satellite DNA binding;endodeoxyribonuclease activity;protein binding;nucleus;base-excision repair;hydrolase activity	0.727999	14.1347
NM_014885	10393	ANAPC10	anaphase promoting complex subunit 10	;regulation of progression through cell cycle;G2/M transition of mitotic cell cycle;mitotic anaphase;ubiquitin-protein ligase activity;protein binding;anaphase-promoting complex;ubiquitin-dependent protein catabolism;ubiquitin cycle;cell cycle;regulation of mitotic metaphase/anaphase transition;cell division	0.728386	14.5372
NM_016484	51248	PDZD11	PDZ domain containing 11	;protein binding	0.728507	8.02996
NM_016125	51136	LOC51136	PTD016 protein	;protein binding;zinc ion binding;metal ion binding	0.728708	11.7086
NM_004330	663	BNIP2	BCL2/adenovirus E1B 19kDa interacting protein 2	;GTPase activator activity;calcium ion binding;protein binding;nuclear envelope;cytoplasm;apoptosis;anti-apoptosis;intracellular membrane-bound organelle	0.728776	12.0509
NM_014426, NM_152227	27131	SNX5	sorting nexin 5	;protein binding;intracellular signaling cascade;protein transport;phosphoinositide binding	0.729595	8.02996
NM_000979	6141	RPL18	ribosomal protein L18	;RNA binding;structural constituent of ribosome;ribosome;cytosolic large ribosomal subunit (sensu Eukaryota);protein biosynthesis	0.73025	12.0509
NM_012192	26515	FXC1	fracture callus 1 homolog (rat)	;mitochondrion;cell-matrix adhesion;protein transport;membrane;mitochondrial intermembrane space protein transporter complex;protein import into mitochondrial inner membrane	0.730333	8.54861
NM_001009	6193	RPS5	ribosomal protein S5	;RNA binding;structural constituent of ribosome;cytosolic small ribosomal subunit (sensu Eukaryota);protein biosynthesis	0.730385	11.0528
NM_006704	10910	SUGT1	SGT1, suppressor of G2 allele of SKP1 (S. cerevisiae)	;regulation of progression through cell cycle;ubiquitin ligase complex;kinetochore;binding;ubiquitin cycle;mitosis	0.7304	10.0124
NM_002106	3015	H2AFZ	H2A histone family, member Z	;nucleosome;DNA binding;nucleus;chromosome;nucleosome assembly;chromosome organization and biogenesis (sensu Eukaryota)	0.730439	10.0124
NM_004718	9167	COX7A2L	cytochrome c oxidase subunit VIIa polypeptide 2 like	;cytochrome-c oxidase activity;mitochondrion;electron transport	0.730562	11.2418
NM_021183	57826	RAP2C	RAP2C, member of RAS oncogene family	;nucleotide binding;GTP binding;intracellular;small GTPase mediated signal transduction;membrane	0.731231	13.7366
NM_003348	7334	UBE2N	ubiquitin-conjugating enzyme E2N (UBC13 homolog, yeast)	;ubiquitin-protein ligase activity;protein binding;ubiquitin cycle;ligase activity	0.731441	11.8339
NM_005801	10209	EIF1	eukaryotic translation initiation factor 1	;translation initiation factor activity;cytoplasm;protein biosynthesis;regulation of translational initiation	0.731666	6.61799
NM_021188	57862	ZNF410	zinc finger protein 410	;DNA binding;nucleus;transcription;regulation of transcription, DNA-dependent;zinc ion binding;metal ion binding	0.731806	10.6598
NM_002696	5436	POLR2G	polymerase (RNA) II (DNA directed) polypeptide G	;RNA binding;DNA-directed RNA polymerase activity;protein binding;nucleus;transcription;transferase activity	0.732302	14.8781
NM_003131	6722	SRF	serum response factor (c-fos serum response element-binding transcription factor)	;transcription factor activity;RNA polymerase II transcription factor activity;protein binding;nucleus;transcription;regulation of transcription from RNA polymerase II promoter;signal transduction;sequence-specific DNA binding	0.733137	13.0965
NM_024947	80012	PHC3	polyhomeotic like 3 (Drosophila)	;DNA binding;nucleus;development;zinc ion binding;metal ion binding	0.733362	14.8781
NM_001099	55	ACPP	acid phosphatase, prostate	;regulation of progression through cell cycle;acid phosphatase activity;protein tyrosine phosphatase activity;extracellular region;hydrolase activity	0.734126	9.26619
NM_001905	1503	CTPS	CTP synthase	;CTP synthase activity;nucleobase, nucleoside, nucleotide and nucleic acid metabolism;pyrimidine nucleotide biosynthesis;glutamine metabolism;ligase activity;response to drug	0.734463	11.4811
NM_007246	11275	KLHL2	kelch-like 2, Mayven (Drosophila)	;actin binding;transporter activity;protein binding;intracellular protein transport;actin cytoskeleton	0.73494	8.02996
NM_080664	112487	C14orf126	chromosome 14 open reading frame 126		0.735053	14.8781
NM_178335, NM_174908	152137	CCDC50	coiled-coil domain containing 50		0.73592	10.1949
NM_014462	27257	LSM1	LSM1 homolog, U6 small nuclear RNA associated (S. cerevisiae)	;nuclear mRNA splicing, via spliceosome;protein binding;nucleus;small nucleolar ribonucleoprotein complex;RNA splicing;RNA splicing factor activity, transesterification mechanism	0.736631	11.2418
NM_032494	84524	ZC3H8	zinc finger CCCH-type containing 8	;nucleic acid binding;nucleus;zinc ion binding;metal ion binding	0.736644	10.0124
NM_006309, NM_017724	9209	LRRFIP2	leucine rich repeat (in FLII) interacting protein 2	;biological process unknown;cellular component unknown;LRR domain binding	0.736845	9.26619
NM_173826	285343	C3orf23	chromosome 3 open reading frame 23		0.73712	12.7441
NM_003337	7320	UBE2B	ubiquitin-conjugating enzyme E2B (RAD6 homolog)	;ubiquitin-protein ligase activity;nucleus;DNA repair;ubiquitin cycle;membrane;ligase activity	0.737216	8.54861
NM_003011	6418	SET	SET translocation (myeloid leukemia-associated)	;protein phosphatase inhibitor activity;nucleus;nucleus;endoplasmic reticulum;DNA replication;nucleosome assembly;nucleosome assembly;nucleosome disassembly;nucleocytoplasmic transport;protein phosphatase type 2A regulator activity;negative regulation of histone acetylation;histone binding;perinuclear region	0.737907	8.02996
NM_182789, NM_183323, NM_006451	10605	PAIP1	poly(A) binding protein interacting protein 1	;RNA binding;protein binding;cytoplasm;translational initiation;translation activator activity;positive regulation of translation;mRNA stabilization	0.737967	8.54861
NM_005740	10126	DNAL4	dynein, axonemal, light polypeptide 4	;microtubule motor activity;axonemal dynein complex;microtubule;microtubule-based movement;ATPase activity, coupled	0.738255	12.0509
NM_022476, NM_001012398	64400	FTS	fused toes homolog (mouse)	;ubiquitin-protein ligase activity;ubiquitin cycle	0.738357	14.5372
NM_020153	56912	C11orf60	chromosome 11 open reading frame 60	;biological process unknown;molecular function unknown;nucleus	0.739021	14.8781
NM_145231	90141	C14orf143	chromosome 14 open reading frame 143	;calcium ion binding	0.739661	11.0528
NM_005190, NM_001013399	892	CCNC	cyclin C	;regulation of progression through cell cycle;nucleus;transcription;regulation of transcription, DNA-dependent;cell cycle;cell division	0.740344	10.0124
NM_015415	25874	BRP44	brain protein 44	;molecular function unknown	0.740464	12.7441
NM_018297	55768	NGLY1	N-glycanase 1		0.741351	11.0528
NM_019591	7574	ZNF26	zinc finger protein 26 (KOX 20)	;DNA binding;nucleus;transcription;regulation of transcription, DNA-dependent;zinc ion binding;metal ion binding	0.74153	12.0509
NM_013233	27347	STK39	serine threonine kinase 39 (STE20/SPS1 homolog, yeast)	;nucleotide binding;receptor signaling protein serine/threonine kinase activity;ATP binding;nucleus;cytoplasm;protein amino acid phosphorylation;response to stress;transferase activity	0.741979	11.2418
NM_001391, NM_032981, NM_032978, NM_032979	1837	DTNA	dystrobrevin, alpha	;calcium ion binding;protein binding;striated muscle contraction;signal transduction;neuromuscular synaptic transmission;zinc ion binding;synapse	0.742906	14.1347
NM_001006937, NM_001006936, NM_001006935, NM_024863	79921	TCEAL4	transcription elongation factor A (SII)-like 4	;translation elongation factor activity	0.743243	11.8339
NM_003002	6392	SDHD	succinate dehydrogenase complex, subunit D, integral membrane protein	;succinate dehydrogenase activity;iron ion binding;mitochondrial envelope;mitochondrial inner membrane;tricarboxylic acid cycle;electron transport;membrane;integral to membrane;heme binding;metal ion binding	0.743267	10.6598
NM_174889	91942	mimitin	Myc-induced mitochondria protein	;mitochondrion;electron transport;NADH dehydrogenase (ubiquinone) activity;membrane	0.743299	6.01545
NM_001012989	389898	UBE2NL	ubiquitin-conjugating enzyme E2N-like	;ubiquitin-protein ligase activity;ubiquitin cycle	0.745193	10.0124
NM_015932	51371	C13orf12	chromosome 13 open reading frame 12		0.745465	14.8781
NM_015962	51077	C14orf111	chromosome 14 open reading frame 111		0.74576	12.7441
NM_006401	10541	ANP32B	acidic (leucine-rich) nuclear phosphoprotein 32 family, member B		0.745766	12.7441
NM_003904	8882	ZNF259	zinc finger protein 259	;protein binding;nucleus;nucleolus;cytoplasm;signal transduction;zinc ion binding;cell proliferation;metal ion binding	0.746665	8.54861
XM_943981, XM_498623				;	0.746768	14.5372
NM_005536	3612	IMPA1	inositol(myo)-1(or 4)-monophosphatase 1	;magnesium ion binding;carbohydrate metabolism;phosphatidylinositol biosynthesis;phosphate metabolism;signal transduction;inositol-1(or 4)-monophosphatase activity;hydrolase activity;lithium ion binding;phosphoric ester hydrolase activity	0.746879	10.0124
NM_014628, NM_001003690	9587	MAD2L1BP	MAD2L1 binding protein	;protein binding;nucleus;nucleus;cytoplasm;regulation of exit from mitosis	0.747003	10.6598
NM_032016	83930	STARD3NL	STARD3 N-terminal like	;membrane;integral to membrane	0.747239	11.7086
NM_003876	8834	TMEM11	transmembrane protein 11	;G-protein coupled receptor activity;protein binding;integral to plasma membrane;signal transduction;membrane	0.747585	12.7441
NM_018269	55256	ADI1	acireductone dioxygenase 1	;protein binding;nucleus;cytoplasm;plasma membrane;amino acid biosynthesis;methionine biosynthesis;nickel ion binding;oxidoreductase activity;oxidoreductase activity, acting on single donors with incorporation of molecular oxygen, incorporation of two atoms of oxygen;methionine salvage;metal ion binding	0.747978	8.94038
NM_003403	7528	YY1	YY1 transcription factor	;transcription factor activity;transcription coactivator activity;transcription corepressor activity;protein binding;nucleus;transcription;regulation of transcription from RNA polymerase II promoter;zinc ion binding;antimicrobial humoral response (sensu Vertebrata);metal ion binding	0.748075	9.26619
NM_080678	140739	UBE2F	ubiquitin-conjugating enzyme E2F (putative)		0.748388	10.1949
NM_000288	5191	PEX7	peroxisomal biogenesis factor 7	;peroxisome targeting signal-2 binding;peroxisome;protein transport	0.74885	10.1949
NM_003473	8027	STAM	signal transducing adaptor molecule (SH3 domain and ITAM motif) 1	;SH3/SH2 adaptor activity;intracellular protein transport;signal transduction	0.749285	10.0124
NM_002623	5203	PFDN4	prefoldin subunit 4	;cytosol;protein folding;chaperonin-mediated tubulin folding;unfolded protein binding;chaperone binding	0.749748	7.145
NM_020666	57396	CLK4	CDC-like kinase 4	;nucleotide binding;protein serine/threonine kinase activity;protein-tyrosine kinase activity;ATP binding;nucleus;protein amino acid phosphorylation;transferase activity	0.75042	14.5372
NM_016403	51503	HSPC148	hypothetical protein HSPC148		0.750975	8.94038
NM_002813	5715	PSMD9	proteasome (prosome, macropain) 26S subunit, non-ATPase, 9	;protein binding;molecular function unknown;cytosol;proteasome regulatory particle (sensu Eukaryota);ubiquitin-dependent protein catabolism	0.751458	14.8781
NM_016025	51108	DREV1	DORA reverse strand protein 1		0.751867	11.2418
NM_004374	1345	COX6C	cytochrome c oxidase subunit VIc	;cytochrome-c oxidase activity;mitochondrion;electron transport;membrane;integral to membrane;oxidoreductase activity	0.752141	14.1347
NM_170721, NM_138962	124540	MSI2	musashi homolog 2 (Drosophila)	;nucleotide binding;RNA binding	0.752623	12.0509
NM_032312	84272	YIPF4	Yip1 domain family, member 4		0.753401	14.5372
NM_079423, NM_021019	4637	MYL6	myosin, light polypeptide 6, alkali, smooth muscle and non-muscle	;motor activity;calcium ion binding;striated muscle development;structural constituent of muscle;unconventional myosin;muscle filament sliding	0.753672	13.7366
NM_021213	58488	PCTP	phosphatidylcholine transfer protein	;cytosol;lipid transport;lipid binding;phosphatidylcholine transporter activity	0.753963	13.7366
NM_016076	51029	C1orf121	chromosome 1 open reading frame 121		0.754194	10.1949
NM_032299	84259	DCUN1D5	DCN1, defective in cullin neddylation 1, domain containing 5 (S. cerevisiae)		0.7544	10.1949
NM_016497	51258	MRPL51	mitochondrial ribosomal protein L51		0.754528	12.7441
NM_016067	51023	MRPS18C	mitochondrial ribosomal protein S18C	;structural constituent of ribosome;mitochondrion;mitochondrial small ribosomal subunit;ribosome;protein biosynthesis	0.754705	14.5372
NM_013979, NM_013980, N5M_00120	662	BNIP1	BCL2/adenovirus E1B 19kDa interacting protein 1	;protein binding;nuclear envelope;cytoplasm;apoptosis;anti-apoptosis;membrane;integral to membrane;intracellular membrane-bound organelle	0.755147	12.7441
NM_032993, NM_018983	54433	NOLA1	nucleolar protein family A, member 1 (H/ACA small nucleolar RNPs)	;cation channel activity;membrane fraction;nucleus;small nucleolar ribonucleoprotein complex;rRNA processing;rRNA binding	0.757354	12.0509
NM_173685	286053	C8orf36	chromosome 8 open reading frame 36		0.758099	12.7441
NM_007240	11266	DUSP12	dual specificity phosphatase 12	;nucleic acid binding;protein tyrosine phosphatase activity;nucleus;protein amino acid dephosphorylation;protein tyrosine/serine/threonine phosphatase activity;zinc ion binding;hydrolase activity;metal ion binding	0.758484	12.7441
NM_000997	6167	RPL37	ribosomal protein L37	;structural constituent of ribosome;intracellular;ribosome;protein biosynthesis;zinc ion binding;rRNA binding;metal ion binding	0.758491	10.1949
NM_004842	9465	AKAP7	A kinase (PRKA) anchor protein 7	;biological process unknown;cytosol;ion transport;intracellular signaling cascade;protein localization;apical plasma membrane;lateral plasma membrane;protein kinase A binding;protein kinase A binding	0.758607	11.0528
NM_000980	6142	RPL18A	ribosomal protein L18a	;RNA binding;structural constituent of ribosome;ribosome;cytosolic large ribosomal subunit (sensu Eukaryota);protein biosynthesis	0.758827	14.5372
NR_001593				;	0.758827	14.5372
NM_052857	91603	CCDC16	coiled-coil domain containing 16	;nucleic acid binding;nucleus;cell cycle;mitosis;development;zinc ion binding;cell division	0.759264	13.0965
NM_145257	126731	C1orf96	chromosome 1 open reading frame 96		0.759272	12.0509
NM_007051, NM_131917	11124	FAF1	Fas (TNFRSF6) associated factor 1	;nucleus;cytosol;apoptosis;cytoplasmic sequestering of NF-kappaB;cell death;protein kinase CK2 regulator activity;protein kinase binding;Hsp70/Hsc70 protein inhibitor activity;heat shock protein binding;CD95 death-inducing signaling complex;positive regulation of protein complex assembly;regulation of protein catabolism;positive regulation of apoptosis;proteasomal ubiquitin-dependent protein cata…	0.759881	11.8339
NM_015439	25901	CCDC28A	coiled-coil domain containing 28A		0.760482	10.1949
NM_005109	9943	OXSR1	oxidative-stress responsive 1	;nucleotide binding;magnesium ion binding;protein serine/threonine kinase activity;protein binding;ATP binding;protein amino acid phosphorylation;response to oxidative stress;protein kinase cascade;transferase activity	0.760609	12.7441
XM_376043, XM_940643				;	0.760639	14.5372
NM_002370	4116	MAGOH	mago-nashi homolog, proliferation-associated (Drosophila)	;nuclear mRNA splicing, via spliceosome;RNA binding;protein binding;nucleus;mRNA export from nucleus;transport;female gamete generation;sex determination	0.760709	10.6598
NM_002027, NM_001018676, NM_001018677	2339	FNTA	farnesyltransferase, CAAX box, alpha	;protein farnesyltransferase activity;CAAX-protein geranylgeranyltransferase activity;cytoplasm;transforming growth factor beta receptor signaling pathway;protein prenyltransferase activity;transferase activity;protein amino acid prenylation;protein amino acid farnesylation;protein amino acid geranylgeranylation	0.760748	13.0965
NM_144574, NM_181308, NM_181302, NM_181291	91833	WDR20	WD repeat domain 20		0.761273	8.02996
NM_003342, NM_182682	7326	UBE2G1	ubiquitin-conjugating enzyme E2G 1 (UBC7 homolog, yeast)	;ubiquitin-protein ligase activity;ubiquitin cycle;ligase activity	0.761323	8.54861
NM_006370	10490	VTI1B	vesicle transport through interaction with t-SNAREs homolog 1B (yeast)	;intracellular protein transport;vesicle docking during exocytosis;membrane fusion;cell proliferation;membrane;integral to membrane;vesicle-mediated transport	0.761946	12.0509
NM_018683	55905	ZNF313	zinc finger protein 313	;protein binding;spermatogenesis;zinc ion binding;cell differentiation;metal ion binding	0.763438	10.1949
NM_020240, NM_001038702	56990	CDC42SE2	CDC42 small effector 2		0.763466	14.1347
NM_058163	90121	RP1-112K5.2	hypothetical protein DT1P1A10		0.764009	11.2418
XM_943016, XM_936792, XM_943022, XM_9430101				;	0.764101	5.36998
NM_033112	88745	C6orf153	chromosome 6 open reading frame 153		0.76491	11.4811
NM_002789	5685	PSMA4	proteasome (prosome, macropain) subunit, alpha type, 4	;threonine endopeptidase activity;cytosol;proteasome core complex (sensu Eukaryota);ubiquitin-dependent protein catabolism	0.764936	14.1347
NM_002712	5510	PPP1R7	protein phosphatase 1, regulatory subunit 7	;biological process unknown;nucleus;cytoplasm;cellular component unknown;protein phosphatase type 1 regulator activity;enzyme regulator activity	0.765025	11.2418
NM_002752, NM_139070	5601	MAPK9	mitogen-activated protein kinase 9	;nucleotide binding;protein serine/threonine kinase activity;JUN kinase activity;MAP kinase activity;protein binding;ATP binding;protein amino acid phosphorylation;response to stress;JNK cascade;transferase activity	0.765542	14.8781
NM_000996	6165	RPL35A	ribosomal protein L35a	;tRNA binding;structural constituent of ribosome;ribosome;cytosolic large ribosomal subunit (sensu Eukaryota);protein biosynthesis	0.76647	11.2418
NM_016645, NM_001033088	51335	NGRN	neugrin, neurite outgrowth associated		0.766809	12.0509
NM_003668, NM_139078	8550	MAPKAPK5	mitogen-activated protein kinase-activated protein kinase 5	;nucleotide binding;protein serine/threonine kinase activity;MAP kinase kinase activity;ATP binding;protein amino acid phosphorylation;response to stress;signal transduction;transferase activity	0.767038	10.6598
NM_006930, NM_170679	6500	SKP1A	S-phase kinase-associated protein 1A (p19A)	;biological process unknown;protein binding;molecular function unknown;ubiquitin cycle;cellular component unknown	0.767666	7.77729
NM_002493, NM_182739	4712	NDUFB6	NADH dehydrogenase (ubiquinone) 1 beta subcomplex, 6, 17kDa	;NADH dehydrogenase activity;mitochondrion;mitochondrial electron transport, NADH to ubiquinone;NADH dehydrogenase (ubiquinone) activity;oxidoreductase activity	0.767725	12.0509
NM_053051, NM_001037144	116840	CNTROB	centrobin, centrosomal BRCA2 interacting protein	;cell cycle;cell division	0.767923	14.1347
NM_000993	6160	RPL31	ribosomal protein L31	;structural constituent of ribosome;ribosome;protein biosynthesis	0.768039	7.77729
NM_182662, NM_016228	51166	AADAT	aminoadipate aminotransferase	;mitochondrion;biosynthesis;kynurenine-oxoglutarate transaminase activity;2-aminoadipate transaminase activity	0.768247	14.1347
NM_025196	80273	GRPEL1	GrpE-like 1, mitochondrial (E. coli)	;adenyl-nucleotide exchange factor activity;mitochondrion;mitochondrial matrix;protein folding;protein import into mitochondrial matrix;protein homodimerization activity;unfolded protein binding;chaperone binding	0.769596	11.4811
NM_006936	6612	SUMO3	SMT3 suppressor of mif two 3 homolog 3 (S. cerevisiae)	;kinetochore;ubiquitin cycle	0.769839	14.8781
NM_080388	140576	S100A16	S100 calcium binding protein A16	;calcium ion binding	0.770715	14.8781
NM_002128	3146	HMGB1	high-mobility group box 1	;chromatin;condensed chromosome;DNA binding;nucleus;nucleus;DNA unwinding during replication;DNA repair;base-excision repair, DNA ligation;DNA recombination;establishment and/or maintenance of chromatin architecture;regulation of transcription, DNA-dependent;regulation of transcription from RNA polymerase II promoter;anti-apoptosis;signal transduction;transcription factor binding;DNA bending acti…	0.77083	11.4811
NM_024660	79713	TMEM149	transmembrane protein 149		0.770991	10.6598
NM_016290	51720	RAP80	receptor associated protein 80	;nucleus;transcription;regulation of transcription, DNA-dependent	0.771265	12.7441
NM_032273	84233	TMEM126A	transmembrane protein 126A		0.771286	14.1347
NM_001012456, NM_014302	23480	SEC61G	Sec61 gamma subunit	;endoplasmic reticulum membrane;protein targeting;protein translocase activity;membrane;integral to membrane;integral to endoplasmic reticulum membrane	0.771324	11.2418
NM_006806	10950	BTG3	BTG family, member 3	;regulation of progression through cell cycle;cytoplasm;negative regulation of cell proliferation;negative regulation of progression through mitotic cell cycle	0.774936	14.1347
NM_001990	2140	EYA3	eyes absent homolog 3 (Drosophila)	;magnesium ion binding;catalytic activity;protein tyrosine phosphatase activity;nucleus;transcription;regulation of transcription, DNA-dependent;development;visual perception;metabolism;morphogenesis;hydrolase activity	0.774972	12.0509
NM_000194	3251	HPRT1	hypoxanthine phosphoribosyltransferase 1 (Lesch-Nyhan syndrome)	;magnesium ion binding;hypoxanthine phosphoribosyltransferase activity;cytoplasm;purine ribonucleoside salvage;behavior;nucleoside metabolism;transferase activity, transferring glycosyl groups	0.775362	12.7441
NM_177988, NM_020409	57129	MRPL47	mitochondrial ribosomal protein L47	;biological process unknown;structural constituent of ribosome;molecular function unknown;mitochondrion;mitochondrial ribosome;protein biosynthesis;cellular component unknown;ribonucleoprotein complex	0.775582	11.4811
NM_024041	79005	SCNM1	sodium channel modifier 1	;ion channel activity	0.77622	13.7366
NM_018339	55312	RFK	riboflavin kinase	;nucleotide binding;magnesium ion binding;ATP binding;cytoplasm;zinc ion binding;riboflavin kinase activity;riboflavin biosynthesis;transferase activity	0.777314	11.2418
NM_198493	339416	ANKRD45	ankyrin repeat domain 45	;ATP binding	0.778976	11.8339
NM_173630	25914	RTTN	rotatin	;binding	0.779331	10.6598
XM_942958				;	0.779843	6.29242
NM_020122	56888	KCMF1	potassium channel modulatory factor 1		0.781389	8.54861
NM_001007269, NM_001007270, NM_024707	79760	GEMIN7	gem (nuclear organelle) associated protein 7	;spliceosomal snRNP biogenesis;protein binding;spliceosome complex;cytoplasm;nuclear body	0.786111	12.0509
XM_117451, XM_380151				;	0.786848	12.7441
NM_005777	10180	RBM6	RNA binding motif protein 6	;nucleotide binding;DNA binding;RNA binding;nucleus;RNA processing	0.788418	14.5372
NM_018639	55884	WSB2	WD repeat and SOCS box-containing 2	;intracellular signaling cascade	0.792757	11.0528
NM_057180, NM_016226	51699	VPS29	vacuolar protein sorting 29 (yeast)	;molecular function unknown;protein transport;hydrolase activity	0.794998	14.8781
NM_030911	81602	CDADC1	cytidine and dCMP deaminase domain containing 1	;zinc ion binding;hydrolase activity	0.795814	11.7086
NM_007209	11224	RPL35	ribosomal protein L35	;mRNA binding;structural constituent of ribosome;structural constituent of ribosome;intracellular;nucleolus;ribosome;cytosolic large ribosomal subunit (sensu Eukaryota);protein biosynthesis;protein biosynthesis	0.796182	11.4811
NM_000977, NM_033251	6137	RPL13	ribosomal protein L13	;RNA binding;structural constituent of ribosome;cytosolic ribosome (sensu Eukaryota);protein biosynthesis	0.799695	14.5372
NM_000998	6168	RPL37A	ribosomal protein L37a	;structural constituent of ribosome;ribosome;protein biosynthesis;zinc ion binding;metal ion binding	0.810358	10.6598
XM_943005				;	0.815098	8.54861
NM_001005	6188	RPS3	ribosomal protein S3	;RNA binding;structural constituent of ribosome;cytosolic small ribosomal subunit (sensu Eukaryota);protein biosynthesis	0.816637	12.7441
NM_002952	6187	RPS2	ribosomal protein S2	;RNA binding;structural constituent of ribosome;structural constituent of ribosome;intracellular;cytosolic small ribosomal subunit (sensu Eukaryota);protein biosynthesis;protein biosynthesis;small ribosomal subunit	0.82242	14.5372
NM_000975	6135	RPL11	ribosomal protein L11	;structural constituent of ribosome;intracellular;ribosome;protein biosynthesis;rRNA binding	0.828496	14.1347
NM_014772	9811	KIAA0427	KIAA0427	;RNA binding	1.43312	14.8781
NM_005817	10226	M6PRBP1	mannose-6-phosphate receptor binding protein 1	;endosome;Golgi apparatus;membrane;vesicle-mediated transport	1.48122	13.0965
NM_006570	10670	RRAGA	Ras-related GTP binding A	;GTP binding;nucleus;cytoplasm;virus-host interaction;positive regulation of cytolysis;phosphoprotein binding	1.49471	13.0965
NM_133452	125950	RAVER1	ribonucleoprotein, PTB-binding 1	;nucleotide binding;RNA binding;nucleus	1.53507	13.0965
NM_002035	2531	FVT1	follicular lymphoma variant translocation 1	;extracellular space;endoplasmic reticulum;metabolism;membrane;integral to membrane;oxidoreductase activity;3-dehydrosphinganine reductase activity	1.58682	13.7366
NM_001006941, NM_001006940, NM_005787, NM_001006942	10195	ALG3	asparagine-linked glycosylation 3 homolog (S. cerevisiae, alpha-1,3-mannosyltransferase)	;mannosyltransferase activity;endoplasmic reticulum;protein amino acid glycosylation;membrane;integral to membrane;transferase activity, transferring glycosyl groups;integral to endoplasmic reticulum membrane	1.60167	13.7366
NM_024085	79065	ATG9A	ATG9 autophagy related 9 homolog A (S. cerevisiae)	;autophagic vacuole formation;ubiquitin cycle;autophagy;protein transport;membrane;integral to membrane	1.60704	14.8781
NM_199044	387338	NSUN4	NOL1/NOP2/Sun domain family, member 4		1.61915	13.7366
NM_017921	55666	NPLOC4	nuclear protein localization 4 homolog (S. cerevisiae)	;nucleus;endoplasmic reticulum;protein folding;ubiquitin cycle;membrane fusion;Golgi organization and biogenesis;zinc ion binding;ER-associated protein catabolism;nuclear envelope-endoplasmic reticulum network;metal ion binding;unfolded protein binding	1.61954	13.7366
NM_024092	79073	TMEM109	transmembrane protein 109	;membrane;integral to membrane	1.62134	13.7366
XM_940209				;	1.64045	11.2418
NM_003217	7009	TEGT	testis enhanced gene transcript (BAX inhibitor 1)	;insoluble fraction;nucleus;endoplasmic reticulum;integral to plasma membrane;apoptosis;membrane;negative regulation of apoptosis	1.64059	13.7366
NM_020531	57136	C20orf3	chromosome 20 open reading frame 3	;biological process unknown;molecular function unknown;cellular component unknown;biosynthesis;membrane;integral to membrane;strictosidine synthase activity	1.64086	13.7366
NM_000285	5184	PEPD	peptidase D	;X-Pro dipeptidase activity;proteolysis;amino acid metabolism;metallocarboxypeptidase D activity;manganese ion binding;collagen catabolism;metal ion binding	1.64613	10.0124
NM_000274	4942	OAT	ornithine aminotransferase (gyrate atrophy)	;ornithine-oxo-acid transaminase activity;mitochondrion;mitochondrial matrix;amino acid metabolism;ornithine metabolism;visual perception;transferase activity;pyridoxal phosphate binding	1.64879	14.1347
NM_024321	79171	MGC10433	hypothetical protein MGC10433	;nucleotide binding;nucleic acid binding	1.65995	5.14243
NM_152928, NM_152927, NM_152929, NM_152931, NM_152926, NM_152930, NM_003915, NM_152925	8904	CPNE1	copine I	;phosphatidylserine binding;transporter activity;calcium-dependent phospholipid binding;lipid metabolism;vesicle-mediated transport	1.66434	13.7366
NM_130801, NM_130804, NM_130802, NM_130799, NM_130800, NM_130803, NM_000244	4221	MEN1	multiple endocrine neoplasia I	;negative regulation of transcription from RNA polymerase II promoter;protein binding;nucleus;nucleus;regulation of transcription, DNA-dependent;histone methyltransferase complex	1.66915	13.7366
NM_017449, NM_004442	2048	EPHB2	EPH receptor B2	;nucleotide binding;protein-tyrosine kinase activity;protein-tyrosine kinase activity;receptor activity;ephrin receptor activity;transmembrane-ephrin receptor activity;protein binding;ATP binding;protein amino acid phosphorylation;protein amino acid phosphorylation;transmembrane receptor protein tyrosine kinase signaling pathway;nervous system development;membrane;integral to membrane;integral to…	1.67265	13.0965
NM_005380, NM_182744	4681	NBL1	neuroblastoma, suppression of tumorigenicity 1	;protein binding;cell cycle;negative regulation of progression through cell cycle	1.67526	13.7366
NM_198398	51614	ERGIC3	ERGIC and golgi 3	;protein binding;ER-Golgi intermediate compartment;ER to Golgi vesicle-mediated transport;membrane;integral to membrane	1.68127	13.7366
NM_013403	29888	STRN4	striatin, calmodulin binding protein 4	;structural molecule activity;calmodulin binding;membrane fraction;cytoplasm;signal transduction;synaptic transmission	1.70396	11.2418
NM_022044	23753	SDF2L1	stromal cell-derived factor 2-like 1	;membrane;hydrolase activity	1.7085	13.0965
NM_138417	112970	KTI12	KTI12 homolog, chromatin associated (S. cerevisiae)		1.71932	5.14243
NM_003204	4779	NFE2L1	nuclear factor (erythroid-derived 2)-like 1	;transcription factor activity;transcription cofactor activity;nucleus;transcription;regulation of transcription, DNA-dependent;transcription from RNA polymerase II promoter;heme biosynthesis;inflammatory response;morphogenesis;sequence-specific DNA binding;protein dimerization activity	1.72431	13.7366
XM_933923 and others				;	1.74554	13.7366
NM_006796	10939	AFG3L2	AFG3 ATPase family gene 3-like 2 (yeast)	;nucleotide binding;metalloendopeptidase activity;ATP binding;mitochondrion;proteolysis;zinc ion binding;membrane;integral to membrane;nucleoside-triphosphatase activity;protein catabolism;metal ion binding;unfolded protein binding	1.76212	5.14243
NM_139177	201266	SLC39A11	solute carrier family 39 (metal ion transporter), member 11		1.77019	13.7366
NM_002901	5954	RCN1	reticulocalbin 1, EF-hand calcium binding domain	;calcium ion binding;endoplasmic reticulum lumen	1.77445	13.7366
NM_004793	9361	PRSS15	protease, serine, 15	;nucleotide binding;ATP-dependent peptidase activity;ATP-dependent peptidase activity;serine-type endopeptidase activity;ATP binding;mitochondrion;ATP-dependent proteolysis;nucleoside-triphosphatase activity;defense response to pathogen	1.77729	13.7366
NM_017727	54867	FLJ20254	hypothetical protein FLJ20254	;protein binding;kinase activity;transferase activity	1.77926	5.14243
NM_198580	376497	SLC27A1	solute carrier family 27 (fatty acid transporter), member 1	;nucleotide binding;lipid metabolism;fatty acid metabolism;lipid transport;metabolism;membrane;integral to membrane;ligase activity	1.78057	11.8339
NM_000368	7248	TSC1	tuberous sclerosis 1	;cell cycle;cell adhesion;Rho protein signal transduction;negative regulation of progression through cell cycle	1.78546	13.7366
NM_002406	4245	MGAT1	mannosyl (alpha-1,3-)-glycoprotein beta-1,2-N-acetylglucosaminyltransferase	;Golgi membrane;alpha-1,3-mannosylglycoprotein 2-beta-N-acetylglucosaminyltransferase activity;Golgi stack;carbohydrate metabolism;aminoglycan biosynthesis;protein amino acid N-linked glycosylation;membrane;integral to membrane;transferase activity, transferring glycosyl groups	1.78619	13.0965
NM_031232, NM_031231	63941	APBA2BP	amyloid beta (A4) precursor protein-binding, family A, member 2 binding protein	;Golgi cis cisterna;Golgi cis cisterna;calcium ion binding;protein binding;protein binding;protein binding;nucleus;cytoplasm;cytoplasm;endoplasmic reticulum membrane;endoplasmic reticulum membrane;protein secretion;protein secretion;oxidoreductase activity;antibiotic biosynthesis;protein metabolism;protein metabolism;regulation of amyloid precursor protein biosynthesis	1.79018	13.0965
XM_933933, XM_945416, XM_933916, XM_945408				;	1.79431	11.2418
NM_139067, NM_003075	6601	SMARCC2	SWI/SNF related, matrix associated, actin dependent regulator of chromatin, subfamily c, member 2	;chromatin;DNA binding;chromatin binding;transcription coactivator activity;protein binding;nucleus;chromatin assembly or disassembly;chromatin remodeling;regulation of transcription from RNA polymerase II promoter;SWI/SNF complex;transcriptional repressor complex;negative regulation of transcription, DNA-dependent;positive regulation of transcription, DNA-dependent	1.79577	13.0965
NM_006767	8216	LZTR1	leucine-zipper-like transcription regulator 1	;transcription factor activity;protein binding;morphogenesis	1.79933	13.0965
NM_022908	64943	NT5DC2	5'-nucleotidase domain containing 2	;5'-nucleotidase activity	1.79978	13.7366
NM_014339	23765	IL17R	interleukin 17 receptor	;receptor activity;integral to plasma membrane;cell surface receptor linked signal transduction;membrane;interleukin-17 receptor activity	1.80446	12.7441
NM_017546	55571	C2orf29	chromosome 2 open reading frame 29	;molecular function unknown;cell proliferation;cellular component unknown	1.81169	11.2418
NM_003088	6624	FSCN1	fascin homolog 1, actin-bundling protein (Strongylocentrotus purpuratus)	;cell proliferation;actin cytoskeleton;actin cytoskeleton organization and biogenesis;protein binding, bridging;actin filament binding;actin filament bundle formation	1.81332	13.0965
NM_022744	64755	C16orf58	chromosome 16 open reading frame 58		1.82348	13.0965
NM_015013	23028	AOF2	amine oxidase (flavin containing) domain 2	;protein binding;nucleus;electron transport;transcription;regulation of transcription, DNA-dependent;oxidoreductase activity;chromatin modification	1.83187	12.7441
NM_021931	60625	DHX35	DEAH (Asp-Glu-Ala-His) box polypeptide 35	;nucleotide binding;nucleic acid binding;ATP binding;ATP-dependent helicase activity;hydrolase activity	1.83948	12.7441
NM_006404	10544	PROCR	protein C receptor, endothelial (EPCR)	;receptor activity;integral to plasma membrane;inflammatory response;blood coagulation;membrane	1.83957	13.7366
NM_005850	10262	SF3B4	splicing factor 3b, subunit 4, 49kDa	;nucleotide binding;nuclear mRNA splicing, via spliceosome;nucleic acid binding;protein binding;spliceosome complex;RNA splicing;RNA splicing factor activity, transesterification mechanism	1.84792	13.7366
XM_933929, XM_945412				;	1.84997	13.7366
NM_006369	10489	LRRC41	leucine rich repeat containing 41	;ubiquitin cycle	1.85235	5.14243
NM_048368, NM_004715	9150	CTDP1	CTD (carboxy-terminal domain, RNA polymerase II, polypeptide A) phosphatase, subunit 1	;DNA-directed RNA polymerase activity;phosphoprotein phosphatase activity;nucleus;transcription from RNA polymerase II promoter;protein amino acid dephosphorylation;hydrolase activity	1.85682	13.0965
NM_006494	2077	ERF	Ets2 repressor factor	;regulation of progression through cell cycle;transcription factor activity;ligand-regulated transcription factor activity;transcription corepressor activity;nucleus;transcription;regulation of transcription from RNA polymerase II promoter;cell proliferation;sequence-specific DNA binding	1.85958	13.7366
NM_016256	51172	NAGPA	N-acetylglucosamine-1-phosphodiester alpha-N-acetylglucosaminidase	;N-acetylglucosamine-1-phosphodiester alpha-N-acetylglucosaminidase activity;Golgi stack;carbohydrate metabolism;protein modification;protein targeting to lysosome;lysosome organization and biogenesis;membrane;integral to membrane;hydrolase activity	1.86315	14.1347
NM_015947	51008	ASCC1	activating signal cointegrator 1 complex subunit 1	;nucleic acid binding;cytoplasm;regulation of transcription, DNA-dependent;regulation of transcription	1.88774	13.0965
NM_024298	79143	LENG4	leukocyte receptor cluster (LRC) member 4		1.88926	5.36998
NM_021199	58472	SQRDL	sulfide quinone reductase-like (yeast)	;mitochondrion;oxidoreductase activity	1.8961	13.7366
NM_000118	2022	ENG	endoglin (Osler-Rendu-Weber syndrome 1)	;protein binding;integral to plasma membrane;cell adhesion;circulation;organ morphogenesis;membrane	1.92457	12.7441
NM_199337	374395	LOC374395	similar to RIKEN cDNA 1810059G22		1.92586	5.14243
NM_004550	4720	NDUFS2	NADH dehydrogenase (ubiquinone) Fe-S protein 2, 49kDa (NADH-coenzyme Q reductase)	;NADH dehydrogenase activity;iron ion binding;membrane fraction;mitochondrion;electron transport;mitochondrial electron transport, NADH to ubiquinone;NADH dehydrogenase (ubiquinone) activity;metal ion binding;4 iron, 4 sulfur cluster binding	1.96749	13.7366
NM_006074	10346	TRIM22	tripartite motif-containing 22	;transcription factor activity;transcription corepressor activity;protein binding;nucleus;regulation of transcription, DNA-dependent;immune response;zinc ion binding;response to virus;metal ion binding	1.96867	13.7366
NM_024656	79709	GLT25D1	glycosyltransferase 25 domain containing 1	;lipopolysaccharide biosynthesis	1.97425	12.7441
NM_054110	117248	GALNTL2	UDP-N-acetyl-alpha-D-galactosamine:polypeptide N-acetylgalactosaminyltransferase-like 2		1.97489	11.2418
NM_014952	22893	BAHD1	bromo adjacent homology domain containing 1		1.98124	5.14243
NM_012453	26608	TBL2	transducin (beta)-like 2	;biological process unknown;molecular function unknown;cellular component unknown	1.9958	11.8339
NM_007175	11160	SPFH2	SPFH domain family, member 2	;biological process unknown;molecular function unknown;cellular component unknown;membrane	1.99731	10.0124
NM_022064	63891	RNF123	ring finger protein 123	;protein binding;ubiquitin cycle;zinc ion binding;ligase activity;metal ion binding	1.99755	5.14243
NM_015319, NM_170754, NM_198316	23371	TENC1	tensin like C1 domain containing phosphatase (tensin 2)		2.02001	13.7366
NM_032409	65018	PINK1	PTEN induced putative kinase 1	;nucleotide binding;magnesium ion binding;protein serine/threonine kinase activity;ATP binding;mitochondrion;protein amino acid phosphorylation;response to stress;protein kinase cascade;transferase activity	2.02751	13.0965
NM_006816	10960	LMAN2	lectin, mannose-binding 2	;calcium ion binding;sugar binding;endoplasmic reticulum;ER-Golgi intermediate compartment;Golgi stack;protein transport;membrane;integral to membrane	2.04441	11.2418
NM_024602	79654	HECTD3	HECT domain containing 3	;ubiquitin-protein ligase activity;protein binding;intracellular;anaphase-promoting complex;ubiquitin cycle;regulation of mitotic metaphase/anaphase transition	2.04799	11.2418
NM_013366	29882	ANAPC2	anaphase promoting complex subunit 2	;regulation of cyclin dependent protein kinase activity;G1 phase of mitotic cell cycle;ubiquitin-protein ligase activity;ubiquitin-dependent protein catabolism;ubiquitin cycle;cell cycle;mitosis;cyclin catabolism;cell division	2.05393	13.7366
NM_145167	93183	PIGM	phosphatidylinositol glycan, class M		2.05805	13.7366
XM_941900, XM_930257				;	2.06431	13.7366
NM_016151	9344	TAOK2	TAO kinase 2	;nucleotide binding;activation of MAPKK activity;magnesium ion binding;regulation of cell growth;protein serine/threonine kinase activity;protein serine/threonine kinase activity;ATP binding;protein amino acid phosphorylation;protein targeting to membrane;apoptosis;response to stress;regulation of cell shape;membrane;integral to membrane;cytoplasmic membrane-bound vesicle;cell migration;transfera…	2.06455	12.7441
NM_032013, NM_022477	57446	NDRG3	NDRG family member 3	;catalytic activity;molecular function unknown;cytoplasm;spermatogenesis;cell differentiation;cell differentiation;negative regulation of cell growth	2.06726	10.1949
NM_007055	11128	POLR3A	polymerase (RNA) III (DNA directed) polypeptide A, 155kDa	;DNA binding;DNA-directed RNA polymerase activity;nucleus;DNA-directed RNA polymerase III complex;transcription, DNA-dependent;zinc ion binding;transferase activity;metal ion binding	2.09292	13.0965
XM_934366. XM_374898, XM_934638, XM_945229, XM_94226, XM_941490				;	2.10684	13.7366
NM_052880	113791	MGC17330	HGFL gene		2.11111	10.1949
NM_018149	55181	C17orf71	chromosome 17 open reading frame 71		2.11622	11.2418
NM_021160	7920	BAT5	HLA-B associated transcript 5	;catalytic activity;protein binding;membrane;integral to membrane	2.11699	11.8339
NM_000255	4594	MUT	methylmalonyl Coenzyme A mutase	;methylmalonyl-CoA mutase activity;mitochondrion;metabolism;isomerase activity;metal ion binding;cobalt ion binding	2.15452	13.7366
NM_017450, NM_006340	10458	BAIAP2	BAI1-associated protein 2	;protein binding	2.15796	13.7366
NM_002340	4047	LSS	lanosterol synthase (2,3-oxidosqualene-lanosterol cyclase)	;lanosterol synthase activity;steroid biosynthesis;metabolism;lyase activity;isomerase activity	2.16817	13.0965
NM_033356, NM_001228, NM_033355	841	CASP8	caspase 8, apoptosis-related cysteine peptidase	;signal transducer activity;mitochondrion;cytoskeleton;proteolysis;cysteine-type peptidase activity;apoptotic program;caspase activity;identical protein binding;regulation of apoptosis;positive regulation of I-kappaB kinase/NF-kappaB cascade	2.17638	5.14243
NM_138801	130589	GALM	galactose mutarotase (aldose 1-epimerase)	;aldose 1-epimerase activity;carbohydrate metabolism;galactose metabolism;isomerase activity	2.19119	10.1949
NM_002081	2817	GPC1	glypican 1	;extracellular matrix (sensu Metazoa);extracellular space;integral to plasma membrane;membrane	2.21756	11.2418
NM_147187, NM_003842	8795	TNFRSF10B	tumor necrosis factor receptor superfamily, member 10b	;receptor activity;protein binding;caspase activation;signal transduction;cell surface receptor linked signal transduction;activation of NF-kappaB-inducing kinase;induction of apoptosis via death domain receptors;caspase activator activity;membrane;integral to membrane;regulation of apoptosis;positive regulation of I-kappaB kinase/NF-kappaB cascade;TRAIL binding	2.22141	12.7441
XM_938007, XM_038150				;	2.22422	5.14243
NM_012213	23417	MLYCD	malonyl-CoA decarboxylase	;methylmalonyl-CoA decarboxylase activity;mitochondrion;peroxisome;acetyl-CoA metabolism;fatty acid biosynthesis;acyl-CoA metabolism;lyase activity;malonyl-CoA decarboxylase activity	2.23617	11.2418
NM_175609, NM_018902	55738	ARFGAP1	ADP-ribosylation factor GTPase activating protein 1	;GTPase activator activity;Golgi stack;ER to Golgi vesicle-mediated transport;zinc ion binding;protein transport;regulation of GTPase activity;metal ion binding	2.24037	13.0965
NM_012200	26229	B3GAT3	beta-1,3-glucuronyltransferase 3 (glucuronosyltransferase I)	;Golgi membrane;Golgi stack;glycosaminoglycan biosynthesis;galactosylgalactosylxylosylprotein 3-beta-glucuronosyltransferase activity;galactosylgalactosylxylosylprotein 3-beta-glucuronosyltransferase activity;membrane;integral to membrane;transferase activity;manganese ion binding;metal ion binding	2.27256	6.01545
NM_000319	5830	PEX5	peroxisomal biogenesis factor 5	;peroxisome targeting signal-1 binding;binding;protein binding;peroxisomal membrane;protein transport	2.27422	5.14243
NM_004712	9146	HGS	hepatocyte growth factor-regulated tyrosine kinase substrate	;endosome;intracellular protein transport;signal transduction;zinc ion binding;negative regulation of cell proliferation;membrane;metal ion binding	2.30114	14.1347
NM_020170	56926	NCLN	nicalin homolog (zebrafish)	;endoplasmic reticulum;membrane;integral to membrane;protein processing	2.31132	13.0965
NM_002950	6184	RPN1	ribophorin I	;RNA binding;dolichyl-diphosphooligosaccharide-protein glycotransferase activity;endoplasmic reticulum;protein amino acid glycosylation;oligosaccharyl transferase complex;membrane;integral to membrane;transferase activity;protein amino acid N-linked glycosylation via asparagine	2.31135	12.7441
NM_022764	64779	MTHFSD	methenyltetrahydrofolate synthetase domain containing	;nucleotide binding;nucleic acid binding;catalytic activity;metabolism	2.31217	10.1949
NM_002067	2767	GNA11	guanine nucleotide binding protein (G protein), alpha 11 (Gq class)	;nucleotide binding;GTPase activity;signal transducer activity;GTP binding;cytoplasm;plasma membrane;protein amino acid ADP-ribosylation;signal transduction;G-protein coupled receptor protein signaling pathway	2.31747	11.2418
NM_001183	537	ATP6AP1	ATPase, H+ transporting, lysosomal accessory protein 1	;nucleotide binding;transporter activity;ATP binding;vacuole;ion transport;ATP synthesis coupled proton transport;proton transport;membrane;proton-transporting two-sector ATPase complex;hydrolase activity;metal ion binding;hydrogen-transporting ATP synthase activity, rotational mechanism;hydrogen-transporting ATPase activity, rotational mechanism	2.3223	11.2418
NM_004814	9410	WDR57	WD repeat domain 57 (U5 snRNP specific)	;nuclear mRNA splicing, via spliceosome;protein binding;spliceosome complex	2.32645	13.7366
NM_001294	1209	CLPTM1	cleft lip and palate associated transmembrane protein 1	;integral to plasma membrane;development;integral to membrane	2.3265	13.7366
NM_003365	7384	UQCRC1	ubiquinol-cytochrome c reductase core protein I	;mitochondrion;mitochondrial electron transport chain;electron transport;oxidative phosphorylation;ubiquinol-cytochrome-c reductase activity;aerobic respiration;membrane;oxidoreductase activity	2.35993	13.7366
NM_024747	79803	HPS6	Hermansky-Pudlak syndrome 6		2.36557	5.14243
NM_130468	113189	D4ST1	dermatan 4 sulfotransferase 1	;N-acetylgalactosamine 4-O-sulfotransferase activity;Golgi stack;carbohydrate metabolism;membrane;integral to membrane;transferase activity;phosphate binding;dermatan sulfate proteoglycan metabolism	2.37684	13.7366
NM_004192	8623	ASMTL	acetylserotonin O-methyltransferase-like	;O-methyltransferase activity;cellular component unknown;S-adenosylmethionine-dependent methyltransferase activity;transferase activity;acetylserotonin O-methyltransferase activity;melatonin biosynthesis	2.3776	5.14243
NM_006389	10525	HYOU1	hypoxia up-regulated 1	;nucleotide binding;ATP binding;endoplasmic reticulum;protein folding;response to stress;unfolded protein binding	2.40542	7.77729
NM_003119	6687	SPG7	spastic paraplegia 7, paraplegin (pure and complicated autosomal recessive)	;nucleotide binding;metalloendopeptidase activity;metalloendopeptidase activity;ATP binding;molecular function unknown;extracellular matrix (sensu Metazoa);mitochondrion;proteolysis;cell adhesion;signal transduction;signal transduction;nervous system development;zinc ion binding;cellular component unknown;membrane;integral to membrane;nucleoside-triphosphatase activity;regulation of cell adhesion…	2.40798	5.14243
NM_001466	2535	FZD2	frizzled homolog 2 (Drosophila)	;receptor activity;non-G-protein coupled 7TM receptor activity;G-protein coupled receptor activity;integral to plasma membrane;establishment of tissue polarity;G-protein coupled receptor protein signaling pathway;development;membrane;Wnt receptor signaling pathway	2.42989	11.2418
NM_014786	9828	ARHGEF17	Rho guanine nucleotide exchange factor (GEF) 17	;Rho guanyl-nucleotide exchange factor activity;intracellular;actin cytoskeleton organization and biogenesis;regulation of Rho protein signal transduction	2.50126	13.0965
NM_199141	10498	CARM1	coactivator-associated arginine methyltransferase 1	;transcription coactivator activity;protein binding;nucleus;cytoplasm;regulation of transcription, DNA-dependent;protein methyltransferase activity;S-adenosylmethionine-dependent methyltransferase activity;chromatin modification;histone methylation;transferase activity	2.51939	4.33834
NM_001031711	57222	ERGIC1	endoplasmic reticulum-golgi intermediate compartment (ERGIC) 1	;protein binding;endoplasmic reticulum;ER-Golgi intermediate compartment;Golgi stack;transport;ER to Golgi vesicle-mediated transport;membrane;integral to membrane	2.52541	13.7366
NM_012133	26958	COPG2	coatomer protein complex, subunit gamma 2	;binding;Golgi stack;retrograde vesicle-mediated transport, Golgi to ER;intra-Golgi vesicle-mediated transport;methionine synthase activity;methionine biosynthesis;protein transport;membrane;COPI vesicle coat	2.59068	13.7366
NM_004911	9601	PDIA4	protein disulfide isomerase family A, member 4	;protein disulfide isomerase activity;calcium ion binding;endoplasmic reticulum lumen;electron transport;protein secretion;isomerase activity	2.59756	11.2418
NM_004564	5188	PET112L	PET112-like (yeast)	;mitochondrion;protein biosynthesis;translation factor activity, nucleic acid binding;ligase activity;glutamyl-tRNA(Gln) amidotransferase activity	2.61866	13.7366
NM_172170, NM_172173, NM_172171, NM_172169, NM_172172, NM_001222	818	CAMK2G	calcium/calmodulin-dependent protein kinase (CaM kinase) II gamma	;nucleotide binding;catalytic activity;protein serine/threonine kinase activity;calcium- and calmodulin-dependent protein kinase activity;protein-tyrosine kinase activity;calcium-dependent protein serine/threonine phosphatase activity;calmodulin binding;ATP binding;ATP binding;calcium- and calmodulin-dependent protein kinase complex;protein amino acid phosphorylation;protein amino acid phosphoryl…	2.68433	13.7366
NM_001017995	285590	SH3PXD2B	SH3 and PX domains 2B	;protein binding;intracellular signaling cascade;phosphoinositide binding	2.70291	13.0965
NM_022132	64087	MCCC2	methylcrotonoyl-Coenzyme A carboxylase 2 (beta)	;methylcrotonoyl-CoA carboxylase activity;mitochondrion;leucine catabolism;ligase activity	2.74687	13.7366
NM_080808, NM_080811, NM_080804, NM_080807, NM_080809, NM_080815, etc.	1305	COL13A1	collagen, type XIII, alpha 1	;biological process unknown;extracellular matrix structural constituent;collagen type XIII;cytoplasm;plasma membrane;phosphate transport	2.77391	5.14243
NM_013381	29953	TRHDE	thyrotropin-releasing hormone degrading enzyme	;aminopeptidase activity;membrane alanyl aminopeptidase activity;integral to plasma membrane;proteolysis;sterol depletion response, sterol regulatory element binding-protein cleavage;signal transduction;cell-cell signaling;zinc ion binding;membrane;pyroglutamyl-peptidase II activity;metal ion binding	2.84091	13.0965
NM_001554	3491	CYR61	cysteine-rich, angiogenic inducer, 61	;regulation of cell growth;insulin-like growth factor binding;extracellular region;chemotaxis;cell adhesion;heparin binding;cell proliferation;morphogenesis;response to stimulus	2.85554	11.2418
NM_153690	131583	FAM43A	family with sequence similarity 43, member A		2.87971	5.14243
NM_004208, NM_145812, NM_145813	9131	PDCD8	programmed cell death 8 (apoptosis-inducing factor)	;DNA binding;nucleus;mitochondrion;electron transport;DNA fragmentation during apoptosis;apoptosis;DNA damage response, signal transduction resulting in induction of apoptosis;electron carrier activity;disulfide oxidoreductase activity	2.90952	13.7366
NM_018316	55295	KLHL26	kelch-like 26 (Drosophila)	;protein binding	2.9141	6.01545
NM_002727	5552	PRG1	proteoglycan 1, secretory granule		2.99369	13.7366
NM_182557	283149	BCL9L	B-cell CLL/lymphoma 9-like		3.09163	13.7366
NM_133459	147372	CCBE1	collagen and calcium binding EGF domains 1		3.20636	11.2418
XM_936412				;	3.22159	12.7441
NM_018945	27115	PDE7B	phosphodiesterase 7B	;3',5'-cyclic-AMP phosphodiesterase activity;signal transduction;synaptic transmission;hydrolase activity	3.25247	13.7366
NM_014484	27304	MOCS3	molybdenum cofactor synthesis 3	;protein binding;Mo-molybdopterin cofactor biosynthesis;ligase activity	3.3013	11.2418
NM_016128	22820	COPG	coatomer protein complex, subunit gamma	;binding;Golgi stack;retrograde vesicle-mediated transport, Golgi to ER;intra-Golgi vesicle-mediated transport;protein transport;membrane;COPI vesicle coat	3.3999	6.53244
NM_080652	90407	TMEM41A	transmembrane protein 41A		3.45138	5.14243
NM_000692	219	ALDH1B1	aldehyde dehydrogenase 1 family, member B1	;3-chloroallyl aldehyde dehydrogenase activity;aldehyde dehydrogenase (NAD) activity;mitochondrion;carbohydrate metabolism;metabolism;oxidoreductase activity	3.47988	13.7366
NM_002615	5176	SERPINF1	serpin peptidase inhibitor, clade F (alpha-2 antiplasmin, pigment epithelium derived factor), member 1	;serine-type endopeptidase inhibitor activity;extracellular region;development;cell proliferation;negative regulation of angiogenesis;positive regulation of neurogenesis	3.5531	13.0965
NM_020650	57333	RCN3	reticulocalbin 3, EF-hand calcium binding domain	;calcium ion binding;protein binding;endoplasmic reticulum	3.64063	12.0509
NM_001159	316	AOX1	aldehyde oxidase 1	;aldehyde oxidase activity;aldehyde oxidase activity;xanthine dehydrogenase activity;iron ion binding;electron transport;oxygen and reactive oxygen species metabolism;inflammatory response;oxidoreductase activity;molybdenum ion binding;metal ion binding;2 iron, 2 sulfur cluster binding	3.68336	2.97147
NM_024830	79888	AYTL2	acyltransferase like 2		3.7767	4.33834
XM_934573				;	3.80323	14.1347
NM_001794	1002	CDH4	cadherin 4, type 1, R-cadherin (retinal)	;calcium ion binding;protein binding;plasma membrane;cell adhesion;cell adhesion;homophilic cell adhesion;membrane;integral to membrane	3.9537	5.14243
NM_058219	118460	EXOSC6	exosome component 6	;3'-5'-exoribonuclease activity;RNA binding;RNA processing	4.58988	5.14243
NM_012445	10417	SPON2	spondin 2, extracellular matrix protein	;protein binding;extracellular matrix (sensu Metazoa);extracellular space;immune response;cell adhesion;development;axon guidance	4.58994	0
NM_015834	104	ADARB1	adenosine deaminase, RNA-specific, B1 (RED1 homolog rat)	;double-stranded RNA binding;double-stranded RNA binding;adenosine deaminase activity;adenosine deaminase activity;intracellular;nucleus;RNA processing;mRNA processing;central nervous system development;zinc ion binding;hydrolase activity;metal ion binding	5.34992	11.2418
NM_004864	9518	GDF15	growth differentiation factor 15	;cytokine activity;extracellular space;signal transduction;transforming growth factor beta receptor signaling pathway;cell-cell signaling;growth factor activity	5.53446	5.14243
NM_015431	25893	TRIM58	tripartite motif-containing 58		5.80937	13.7366
NM_005458	9568	GABBR2	gamma-aminobutyric acid (GABA) B receptor, 2	;receptor activity;GABA-B receptor activity;integral to plasma membrane;signal transduction;G-protein coupled receptor protein signaling pathway;negative regulation of adenylate cyclase activity;synaptic transmission;postsynaptic membrane	6.21649	13.7366
NM_005556	3855	KRT7	keratin 7	;structural molecule activity;intermediate filament;cytoskeleton organization and biogenesis	6.63469	13.0965
NM_005545, NM_210526	3671	ISLR	immunoglobulin superfamily containing leucine-rich repeat	;protein binding;cell adhesion	7.48228	12.0509
NM_000224, NM_199187	3875	KRT18	keratin 18	;structural constituent of cytoskeleton;protein binding;intermediate filament;morphogenesis	205.769	5.61217
