# Supplementary material for: Fibrotic Myofibroblasts Manifest Genome-Wide Derangements of Translational Control
Source: PLoS One. 2008 Sep 16;3(9):e3220. doi: 10.1371/journal.pone.0003220 (PMC2528966; doi:10.1371/journal.pone.0003220)
Supplement: Table S3 — (0.05 MB XLS) [file pone.0003220.s005.xls]

## Sheet: Sheet1
Table S3. Genes that were identified as transcriptionally regulated in the contracile condition.
Refseq	Geneid	Genesymbol	Gene description	Annotation	Fold change (IPF vs control)	q-value (%)
NM_018638	55500	ETNK1	ethanolamine kinase 1	;ethanolamine kinase activity;cytoplasm;phosphatidylethanolamine biosynthesis;kinase activity;transferase activity	0.705564	10.1154
NM_080683, NM_006264, NM_080685, NM_080684	5783	PTPN13	protein tyrosine phosphatase, non-receptor type 13 (APO-1/CD95 (Fas)-associated phosphatase)	;non-membrane spanning protein tyrosine phosphatase activity;structural molecule activity;protein binding;cytoplasm;cytoskeleton;protein amino acid dephosphorylation;hydrolase activity	0.592201	8.77738
NM_002637	5255	PHKA1	phosphorylase kinase, alpha 1 (muscle)	;phosphorylase kinase activity;calmodulin binding;carbohydrate metabolism;glycogen catabolism;generation of precursor metabolites and energy;phosphorylase kinase regulator activity;membrane	0.543959	10.9717
XM_937514				;	0.524121	8.77738
NM_012234	23429	RYBP	RING1 and YY1 binding protein	;DNA binding;nucleus;transcription;regulation of transcription, DNA-dependent;apoptosis;zinc ion binding;metal ion binding	0.513497	11.9811
NM_032832	84918	LRP11	low density lipoprotein receptor-related protein 11	;receptor activity;membrane;integral to membrane	0.510975	0
NM_032895, NM_001001870	84981	MGC14376	hypothetical protein MGC14376		0.498662	8.77738
NM_030627	80315	CPEB4	cytoplasmic polyadenylation element binding protein 4	;nucleotide binding;nucleic acid binding	0.492156	8.77738
NM_022486	64420	SUSD1	sushi domain containing 1	;calcium ion binding	0.478018	0
NM_016272	10766	TOB2	transducer of ERBB2, 2	;regulation of progression through cell cycle;nucleus;female gamete generation;negative regulation of cell proliferation	0.474472	9.21625
NM_033410	92595	MGC13138	hypothetical protein MGC13138		0.461649	9.21625
NM_000361	7056	THBD	thrombomodulin	;transmembrane receptor activity;calcium ion binding;sugar binding;integral to plasma membrane;blood coagulation;membrane	0.459271	0
NM_000851	2949	GSTM5	glutathione S-transferase M5	;glutathione transferase activity;glutathione transferase activity;metabolism;transferase activity	0.449248	8.77738
NM_001002292	79971	GPR177	G protein-coupled receptor 177		0.434028	10.9717
NM_004120	2634	GBP2	guanylate binding protein 2, interferon-inducible	;nucleotide binding;GTPase activity;GTP binding;immune response;membrane	0.429601	8.77738
NM_145201	93100	NAPRT1	nicotinate phosphoribosyltransferase domain containing 1	;nicotinate phosphoribosyltransferase activity;transferase activity, transferring glycosyl groups;pyridine nucleotide biosynthesis	0.415166	10.9717
NM_015589	23034	SAMD4A	sterile alpha motif domain containing 4A		0.39311	0
NM_002053	2633	GBP1	guanylate binding protein 1, interferon-inducible, 67kDa	;nucleotide binding;GTPase activity;GTP binding;GTP binding;immune response;membrane	0.388556	8.77738
NM_015973	51083	GAL	galanin	;neuropeptide hormone activity;extracellular region;smooth muscle contraction;neuropeptide signaling pathway;cellular component unknown;insulin secretion;growth hormone secretion	0.3754	8.77738
NM_005491	10046	CXorf6	chromosome X open reading frame 6	;biological process unknown;molecular function unknown;cellular component unknown	0.373415	9.21625
NM_007210	11226	GALNT6	UDP-N-acetyl-alpha-D-galactosamine:polypeptide N-acetylgalactosaminyltransferase 6 (GalNAc-T6)	;polypeptide N-acetylgalactosaminyltransferase activity;calcium ion binding;sugar binding;Golgi stack;protein amino acid O-linked glycosylation;membrane;integral to membrane;transferase activity, transferring glycosyl groups;manganese ion binding	0.332996	11.9811
NM_005708	10082	GPC6	glypican 6	;extracellular matrix (sensu Metazoa);integral to plasma membrane;membrane	0.294931	0
NM_002222	3708	ITPR1	inositol 1,4,5-triphosphate receptor, type 1	;inositol 1,4,5-triphosphate-sensitive calcium-release channel activity;calcium channel activity;calcium ion binding;protein binding;endoplasmic reticulum membrane;integral to plasma membrane;cation transport;calcium ion transport;signal transduction;inositol-1,4,5-triphosphate receptor activity;calcium ion transporter activity;membrane	0.293991	9.21625
NM_004438	2043	EPHA4	EPH receptor A4	;nucleotide binding;receptor activity;ephrin receptor activity;ATP binding;integral to plasma membrane;protein amino acid phosphorylation;signal transduction;transmembrane receptor protein tyrosine kinase signaling pathway;membrane;transferase activity	0.29271	8.77738
NM_000163	2690	GHR	growth hormone receptor	;skeletal development;receptor activity;growth hormone receptor activity;protein binding;integral to plasma membrane;endocytosis;membrane;growth	0.281826	11.9811
NM_018057, NM_182767	55117	SLC6A15	solute carrier family 6, member 15	;neurotransmitter:sodium symporter activity;integral to plasma membrane;neurotransmitter transport;neurotransmitter transport;symporter activity;membrane	0.278656	8.77738
NM_024697	79750	ZNF659	zinc finger protein 659	;nucleic acid binding;nucleus;zinc ion binding;metal ion binding	0.271212	0
NM_174934	6330	SCN4B	sodium channel, voltage-gated, type IV, beta	;voltage-gated sodium channel complex;voltage-gated sodium channel activity;ion transport;sodium ion transport;synaptic transmission;membrane;integral to membrane;sodium ion binding	0.268903	9.21625
NM_003256	7079	TIMP4	TIMP metallopeptidase inhibitor 4	;biological process unknown;enzyme inhibitor activity;extracellular matrix (sensu Metazoa);metalloendopeptidase inhibitor activity	0.248417	14.4569
NM_007038	11096	ADAMTS5	ADAM metallopeptidase with thrombospondin type 1 motif, 5 (aggrecanase-2)	;metalloendopeptidase activity;integrin binding;extracellular matrix (sensu Metazoa);proteolysis;zinc ion binding;metal ion binding	0.247703	5.42132
NM_006500	4162	MCAM	melanoma cell adhesion molecule	;protein binding;plasma membrane;integral to plasma membrane;cell adhesion;morphogenesis	0.244146	0
NM_031418	63982	TMEM16C	transmembrane protein 16C	;membrane;integral to membrane	0.236557	0
NM_014333	23705	IGSF4	immunoglobulin superfamily, member 4		0.223573	8.77738
NM_001624	202	AIM1	absent in melanoma 1	;biological process unknown;sugar binding;molecular function unknown;cellular component unknown	0.222375	0
, XM_376018				;	0.214815	11.9811
NM_001099	55	ACPP	acid phosphatase, prostate	;regulation of progression through cell cycle;acid phosphatase activity;protein tyrosine phosphatase activity;extracellular region;hydrolase activity	0.207294	11.9811
NM_006120	3108	HLA-DMA	major histocompatibility complex, class II, DM alpha	;biological process unknown;protein binding;immune response;cellular component unknown;detection of pest, pathogen or parasite;membrane;integral to membrane;antigen presentation, exogenous antigen;antigen processing, exogenous antigen via MHC class II;MHC class II receptor activity;MHC class II receptor activity	0.19422	0
NM_021219	58494	JAM2	junctional adhesion molecule 2	;integral to plasma membrane;tight junction;membrane;cell-cell adhesion	0.180996	0
NM_032333	84293	C10orf58	chromosome 10 open reading frame 58		0.177947	5.42132
NM_005025	5274	SERPINI1	serpin peptidase inhibitor, clade I (neuroserpin), member 1	;serine-type endopeptidase inhibitor activity;central nervous system development;peripheral nervous system development	0.170864	0
NM_001854, NM_080629, NM_080630	1301	COL11A1	collagen, type XI, alpha 1	;cartilage condensation;extracellular matrix structural constituent;extracellular matrix structural constituent;collagen;collagen type XI;cytoplasm;phosphate transport;cell adhesion;visual perception;sensory perception of sound;cell-cell adhesion;extracellular matrix organization and biogenesis;protein binding, bridging	0.133708	5.42132
NM_016087, NM_057168	51384	WNT16	wingless-type MMTV integration site family, member 16	;signal transducer activity;extracellular matrix structural constituent;extracellular region;frizzled-2 signaling pathway;cell-cell signaling;development	0.113808	5.42132
