# Supplementary material for: Fibrotic Myofibroblasts Manifest Genome-Wide Derangements of Translational Control
Source: PLoS One. 2008 Sep 16;3(9):e3220. doi: 10.1371/journal.pone.0003220 (PMC2528966; doi:10.1371/journal.pone.0003220)
Supplement: Table S4 — (0.05 MB XLS) [file pone.0003220.s006.xls]

## Sheet: Sheet1
Table S4. Genes that were identified as transcriptionally regulated in the non-contracile condition.
Refseq	Geneid	Genesymbol	Gene description	Annotation	Fold change (IPF vs control)	q-value (%)
NM_024590	79642	ARSJ	arylsulfatase family, member J	;arylsulfatase activity;calcium ion binding;metabolism;hydrolase activity	0.617078	11.997
XM_937514				;	0.554857	11.997
NM_197941	11174	ADAMTS6	ADAM metallopeptidase with thrombospondin type 1 motif, 6	;metalloendopeptidase activity;extracellular matrix (sensu Metazoa);proteolysis;peptidase activity;zinc ion binding;extracellular matrix;metal ion binding	0.529715	10.2196
XM_941810, XM_945449				;	0.430292	11.4971
NM_018948	54206	ERRFI1	ERBB receptor feedback inhibitor 1	;Rho GTPase activator activity;cytoplasm;response to stress	0.415023	10.2196
NM_005491	10046	CXorf6	chromosome X open reading frame 6	;biological process unknown;molecular function unknown;cellular component unknown	0.369593	11.997
NM_018057	55117	SLC6A15	solute carrier family 6, member 15	;neurotransmitter:sodium symporter activity;integral to plasma membrane;neurotransmitter transport;neurotransmitter transport;symporter activity;membrane	0.347304	11.997
NM_002825	5764	PTN	pleiotrophin (heparin binding growth factor 8, neurite growth-promoting factor 1)	;regulation of progression through cell cycle;protein phosphatase inhibitor activity;cytokine activity;extracellular space;transmembrane receptor protein tyrosine phosphatase signaling pathway;nervous system development;growth factor activity;heparin binding;cell proliferation;positive regulation of cell proliferation	0.342696	11.997
NM_006500	4162	MCAM	melanoma cell adhesion molecule	;protein binding;plasma membrane;integral to plasma membrane;cell adhesion;morphogenesis	0.331835	11.997
NM_007038	11096	ADAMTS5	ADAM metallopeptidase with thrombospondin type 1 motif, 5 (aggrecanase-2)	;metalloendopeptidase activity;integrin binding;extracellular matrix (sensu Metazoa);proteolysis;zinc ion binding;metal ion binding	0.31833	11.997
NM_005708	10082	GPC6	glypican 6	;extracellular matrix (sensu Metazoa);integral to plasma membrane;membrane	0.297209	10.2196
NM_001299	1264	CNN1	calponin 1, basic, smooth muscle	;actin binding;calmodulin binding;regulation of smooth muscle contraction;actomyosin structure organization and biogenesis	0.269385	0
NM_015589	23034	SAMD4A	sterile alpha motif domain containing 4A		0.262644	11.997
NM_005450	9241	NOG	noggin	;extracellular space;nervous system development;sensory perception of sound;cell differentiation;negative regulation of cell differentiation;cartilage development	0.258572	11.4971
NM_006207	5157	PDGFRL	platelet-derived growth factor receptor-like	;biological process unknown;receptor activity;platelet activating factor receptor activity;platelet-derived growth factor beta-receptor activity;cellular component unknown	0.23746	11.4971
NM_005025	5274	SERPINI1	serpin peptidase inhibitor, clade I (neuroserpin), member 1	;serine-type endopeptidase inhibitor activity;central nervous system development;peripheral nervous system development	0.237136	0
NM_014333	23705	IGSF4	immunoglobulin superfamily, member 4		0.222453	10.2196
NM_001099	55	ACPP	acid phosphatase, prostate	;regulation of progression through cell cycle;acid phosphatase activity;protein tyrosine phosphatase activity;extracellular region;hydrolase activity	0.206281	0
NM_001615	72	ACTG2	actin, gamma 2, smooth muscle, enteric	;nucleotide binding;structural constituent of cytoskeleton;protein binding;ATP binding;cytoskeleton;actin filament	0.206128	11.997
NM_021219	58494	JAM2	junctional adhesion molecule 2	;integral to plasma membrane;tight junction;membrane;cell-cell adhesion	0.172861	0
NM_003256	7079	TIMP4	TIMP metallopeptidase inhibitor 4	;biological process unknown;enzyme inhibitor activity;extracellular matrix (sensu Metazoa);metalloendopeptidase inhibitor activity	0.166225	10.2196
NM_006208	5167	ENPP1	ectonucleotide pyrophosphatase/phosphodiesterase 1	;nucleic acid binding;endonuclease activity;nucleotide diphosphatase activity;generation of precursor metabolites and energy;phosphate metabolism;response to nutrient;nucleotide metabolism;membrane;integral to membrane;hydrolase activity	0.156517	11.4971
XM_376018, XM_936510				;	0.153071	11.997
NM_031418	63982	TMEM16C	transmembrane protein 16C	;membrane;integral to membrane	0.151544	0
NM_016087, NM_057168	51384	WNT16	wingless-type MMTV integration site family, member 16	;signal transducer activity;extracellular matrix structural constituent;extracellular region;frizzled-2 signaling pathway;cell-cell signaling;development	0.0895302	0
