# Supplementary material for: Fibrotic Myofibroblasts Manifest Genome-Wide Derangements of Translational Control
Source: PLoS One. 2008 Sep 16;3(9):e3220. doi: 10.1371/journal.pone.0003220 (PMC2528966; doi:10.1371/journal.pone.0003220)
Supplement: Table S5 — (0.52 MB XLS) [file pone.0003220.s007.xls]

## Sheet: IPF_SIMILARLY_SUMMARY
Table S5. A comparison of q-values and fold changes for all genes that were differentially expressed in either contractile or non-contractile matrices.
Data (q-values and fold changes) from both the contractile and the noon-contractile state for transcription (Total) and translation (Heavy) is shown
				Non_Contractile_Heavy (IPF vs. control)	Non_Contractile_Heavy (IPF vs. control)	Non_Contractile_Total (IPF vs. control)	Non_Contractile_Total (IPF vs. control)	Contractile_Heavy (IPF vs. control)	Contractile_Heavy (IPF vs. control)	Contractile_Total (IPF vs. control)	Contractile_Total (IPF vs. control)
RefSeq	Gene_ID	Gene_Symbol	Gene_Description	q-value	fold change	q-value	fold change	q-value	fold change	q-value	fold change
NM_182662	51166	'AADAT	aminoadipate aminotransferase	14.1347	0.768247	86.1286	1.03193	54.7765	0.831643	82.0174	0.994416
NM_019902	4363	'ABCC1	ATP-binding cassette, sub-family C (CFTR/MRP), member 1	18.6803	2.48037	84.308	1.25954	4.34042	1.81147	78.8883	0.978982
NM_015407	25864	'ABHD14A	abhydrolase domain containing 14A	35.6783	1.29345	86.1286	1.09067	4.34042	2.01678	78.4515	0.986485
NM_016006	51099	'ABHD5	abhydrolase domain containing 5	5.36998	0.480269	38.4371	0.567335	16.5806	0.567687	56.6594	0.753956
NM_013375	29777	'ABT1	activator of basal transcription 1	10.6598	0.683295	70.3059	0.849152	76.1306	0.930912	78.8883	0.951323
NM_000018	37	'ACADVL	acyl-Coenzyme A dehydrogenase, very long chain	28.446	1.6588	87.6458	1.00586	7.25287	1.92293	85.2512	1.0283
NM_177554	52	'ACP1	acid phosphatase 1, soluble	2.97147	0.627331	86.1286	1.03794	70.0372	0.867481	85.2512	1.0774
NM_016361	51205	'ACP6	acid phosphatase 6, lysophosphatidic	57.2755	1.36547	81.0273	1.34664	14.7261	1.98649	84.569	0.870638
NM_001099	55	'ACPP	acid phosphatase, prostate	9.26619	0.734126	0	0.206281	32.8203	0.470437	11.9811	0.207294
NM_001615	72	'ACTG2	actin, gamma 2, smooth muscle, enteric	6.61799	0.394879	11.997	0.206128	16.9904	0.446352	28.9081	0.393709
NM_203488	97	'ACYP1	acylphosphatase 1, erythrocyte (common) type	2.97147	0.392033	54.5399	0.762607	43.5086	0.803346	51.3598	0.720568
NM_138448	98	'ACYP2	acylphosphatase 2, muscle type	4.19163	0.47577	47.6943	0.775266	45.4919	0.648012	44.3129	0.663376
NM_003183	6868	'ADAM17	ADAM metallopeptidase domain 17 (tumor necrosis factor, alpha, converting enzyme)	28.446	1.81206	77.7547	1.40459	8.19539	3.40444	81.3351	1.73189
NM_007038	11096	'ADAMTS5	ADAM metallopeptidase with thrombospondin type 1 motif, 5 (aggrecanase-2)	47.9663	0.959555	11.997	0.31833	76.6557	1.26053	5.42132	0.247703
NM_197941	11174	'ADAMTS6	ADAM metallopeptidase with thrombospondin type 1 motif, 6	8.54861	0.658645	10.2196	0.529715	72.7339	0.898585	46.3085	0.660509
NM_019032	54507	'ADAMTSL4	ADAMTS-like 4	18.901	2.06603	72.8415	1.74857	11.3748	2.39236	85.2512	1.03514
NM_015834	104	'ADARB1	adenosine deaminase, RNA-specific, B1 (RED1 homolog rat)	11.2418	5.34992	36.5566	3.26322	8.19539	5.79853	63.9535	4.59735
NM_052853	90956	'ADCK2	aarF domain containing kinase 2	14.5372	0.65964	51.9689	0.745137	79.8193	1.18451	43.5842	0.644634
NM_020983	112	'ADCY6	adenylate cyclase 6	33.4551	1.35271	83.8127	1.0928	9.76928	1.41148	68.1977	0.922888
NM_018269	55256	'ADI1	acireductone dioxygenase 1	8.94038	0.747978	87.5396	0.964355	76.1306	0.960304	80.615	0.978389
NM_024551	79602	'ADIPOR2	adiponectin receptor 2	5.50303	0.625634	20.1593	0.684484	80.3349	1.07	52.8664	0.765284
NM_000676	136	'ADORA2B	adenosine A2b receptor	31.5829	2.58083	84.308	1.27334	9.76928	4.98391	85.2512	1.43535
NM_006796	10939	'AFG3L2	AFG3 ATPase family gene 3-like 2 (yeast)	5.14243	1.76212	56.0407	0.807589	5.11549	1.99045	64.3435	0.84287
NM_006411	10554	'AGPAT1	1-acylglycerol-3-phosphate O-acyltransferase 1 (lysophosphatidic acid acyltransferase, alpha)	19.5394	1.45724	72.6663	1.54951	6.32977	2.34681	85.1064	1.40227
NM_020132	56894	'AGPAT3	1-acylglycerol-3-phosphate O-acyltransferase 3	61.9622	1.0829	84.308	1.09335	14.8526	1.49395	84.198	0.964576
NM_152392	130872	'AHSA2	AHA1, activator of heat shock 90kDa protein ATPase homolog 2 (yeast)	5.19216	0.452337	71.3862	0.884596	27.9009	0.523926	73.8727	0.818013
NM_001624	202	'AIM1	absent in melanoma 1	11.0528	0.358037	28.2436	0.375351	14.7261	0.27688	0	0.222375
NM_003488	8165	'AKAP1	A kinase (PRKA) anchor protein 1	35.2671	1.60779	77.2856	1.25658	8.19539	2.72433	85.2512	1.04214
NM_004842	9465	'AKAP7	A kinase (PRKA) anchor protein 7	11.0528	0.758607	86.1286	1.0162	76.1306	0.977558	77.2311	0.968246
NM_001014431	207	'AKT1	v-akt murine thymoma viral oncogene homolog 1	58.4114	0.974002	82.5838	1.19606	10.8982	1.75824	85.2512	1.149
NM_002860	5832	'ALDH18A1	aldehyde dehydrogenase 18 family, member A1	30.4651	2.24401	84.308	1.21864	8.19539	2.11888	85.2512	1.42126
NM_000692	219	'ALDH1B1	aldehyde dehydrogenase 1 family, member B1	13.7366	3.47988	79.3634	1.38973	5.11549	4.19436	63.9535	1.98008
NM_003748	8659	'ALDH4A1	aldehyde dehydrogenase 4 family, member A1	18.4426	2.33308	79.3634	1.20616	9.76928	1.94856	85.2512	1.1521
NM_001006941	10195	'ALG3	asparagine-linked glycosylation 3 homolog (S. cerevisiae, alpha-1,3-mannosyltransferase)	13.7366	1.60167	74.0728	1.18923	13.1637	1.68459	85.2512	1.2149
NM_017758	54890	'ALKBH5	alkB, alkylation repair homolog 5 (E. coli)	34.0216	1.55656	77.7547	1.28878	11.3748	2.39792	85.2512	1.26847
NM_138775	91801	'ALKBH8	alkB, alkylation repair homolog 8 (E. coli)	7.6879	0.503487	72.1817	0.891768	76.9396	1.01112	58.4094	0.834345
NM_001634	262	'AMD1	adenosylmethionine decarboxylase 1	12.0509	0.643804	81.5247	0.953821	76.1306	0.90017	85.2512	1.0539
NM_001144	267	'AMFR	autocrine motility factor receptor	19.5394	4.33297	68.8244	3.86334	4.34042	7.45669	63.9535	4.09085
NM_181847	347902	'AMIGO2	adhesion molecule with Ig-like domain 2	13.7366	0.366166	32.3274	0.389228	69.5151	0.589587	51.3598	0.471583
NM_014885	10393	'ANAPC10	anaphase promoting complex subunit 10	14.5372	0.728386	83.8127	1.1352	80.2813	1.08453	85.2512	1.23411
NM_015391	25847	'ANAPC13	anaphase promoting complex subunit 13	0	0.547335	27.7587	0.760383	62.1486	0.92739	38.1022	0.779188
NM_013366	29882	'ANAPC2	anaphase promoting complex subunit 2	13.7366	2.05393	74.7106	1.38243	61.3381	1.25899	73.1361	1.40818
NM_024668	54882	'ANKHD1	ankyrin repeat and KH domain containing 1	48.9423	1.14165	68.8244	1.23831	14.0176	0.570222	85.2512	1.18011
NM_020319	57037	'ANKMY2	ankyrin repeat and MYND domain containing 2	10.1949	0.727053	80.4059	0.925382	17.4888	0.614166	73.8727	0.973178
NM_198493	339416	'ANKRD45	ankyrin repeat domain 45	11.8339	0.778976	88.5845	0.989358
NM_006401	10541	'ANP32B	acidic (leucine-rich) nuclear phosphoprotein 32 family, member B	12.7441	0.745766	67.942	0.889737	50.414	0.854383	68.3897	0.932722
NM_015013	23028	'AOF2	amine oxidase (flavin containing) domain 2	12.7441	1.83187	83.8127	1.14982	76.6557	1.03406	74.4203	1.38784
NM_001159	316	'AOX1	aldehyde oxidase 1	2.97147	3.68336	32.8488	3.20256	25.3241	1.83198	63.9535	2.35056
NM_003916	8905	'AP1S2	adaptor-related protein complex 1, sigma 2 subunit	7.77729	0.59805	59.9042	0.812443	57.4346	0.812198	61.2322	0.825094
NM_005503	321	'APBA2	amyloid beta (A4) precursor protein-binding, family A, member 2 (X11-like)	11.0528	0.443542	32.3274	0.520857	19.6773	0.453826	21.9434	0.459348
NM_031232	63941	'APBA2BP	amyloid beta (A4) precursor protein-binding, family A, member 2 binding protein	13.0965	1.79018	69.8147	1.49137	79.9092	1.09187	85.2512	1.14761
NM_173075	323	'APBB2	amyloid beta (A4) precursor protein-binding, family B, member 2 (Fe65-like)	12.7441	0.647913	64.3394	0.768712	58.0689	0.695597	66.0306	0.797578
NM_016022	51107	'APH1A	anterior pharynx defective 1 homolog A (C. elegans)	61.1557	1.12805	89.1058	1.04198	13.5299	1.77841	84.3315	1.34079
NM_199294	378708	'APITD1	apoptosis-inducing, TAF9-like domain 1	5.19216	0.472926	72.6663	0.888862	67.2249	0.986889	69.4587	0.944032
NM_198098	358	'AQP1	aquaporin 1 (Colton blood group)	9.26619	0.202857	27.7587	0.115804	32.1966	0.408452	26.9348	0.151274
NM_175609	55738	'ARFGAP1	ADP-ribosylation factor GTPase activating protein 1	13.0965	2.24037	69.8147	1.78401	41.0651	1.88429	75.1875	2.33318
NM_014783	9824	'ARHGAP11A	Rho GTPase activating protein 11A	7.77729	0.635553	79.7646	0.964998	76.1306	0.925606	85.2512	1.12928
NM_001175	397	'ARHGDIB	Rho GDP dissociation inhibitor (GDI) beta	10.6598	0.204755	51.6494	0.294492	45.174	0.353209	38.1022	0.229227
NM_014786	9828	'ARHGEF17	Rho guanine nucleotide exchange factor (GEF) 17	13.0965	2.50126	84.308	1.21496	13.5299	1.60558	85.2512	1.20368
NM_004840	9459	'ARHGEF6	Rac/Cdc42 guanine nucleotide exchange factor (GEF) 6	2.97147	0.601435	35.6093	0.723699	17.3873	0.624873	24.4807	0.595503
NM_015185	23229	'ARHGEF9	Cdc42 guanine nucleotide exchange factor (GEF) 9	10.1949	0.683989	71.3862	0.864674	67.0229	0.827082	66.7017	0.856248
NM_005224	1820	'ARID3A	AT rich interactive domain 3A (BRIGHT- like)	42.5095	1.35364	84.308	1.14245	9.76928	1.60672	85.2512	1.05187
NM_001177	400	'ARL1	ADP-ribosylation factor-like 1	6.61799	0.702694	86.1286	1.02475	75.413	1.1483	78.4515	0.965229
NM_012106	23568	'ARL2BP	ADP-ribosylation factor-like 2 binding protein	6.61799	0.672328	87.8863	0.949358	80.3349	1.0619	69.4587	0.908866
NM_001661	379	'ARL4D	ADP-ribosylation factor-like 4D	6.61799	0.509679	45.5569	0.581414	72.5619	1.02156	63.8477	0.707429
NM_177985	26225	'ARL5A	ADP-ribosylation factor-like 5A	8.54861	0.714464	82.5838	0.959507	76.9396	1.39699	85.2512	1.05199
NM_015161	23204	'ARL6IP	ADP-ribosylation factor-like 6 interacting protein	10.0124	0.702495	87.8689	0.967865	73.7163	1.15337	85.2512	1.09555
NM_152522	151188	'ARL6IP6	ADP-ribosylation-like factor 6 interacting protein 6	8.02996	0.588975	70.3059	0.843475	50.414	0.709769	85.2512	1.04055
NM_022838	64860	'ARMCX5	armadillo repeat containing, X-linked 5	14.5372	0.70562	61.3988	0.822514	14.8526	0.567187	51.3598	0.752661
NM_020183	56938	'ARNTL2	aryl hydrocarbon receptor nuclear translocator-like 2	4.19163	0.408401	64.3394	0.875712	43.5086	0.710574	58.4094	0.871516
NM_005717	10092	'ARPC5	actin related protein 2/3 complex, subunit 5, 16kDa	4.80259	0.567493	83.8127	0.956055	42.425	0.688879	75.4563	0.920974
NM_030978	81873	'ARPC5L	actin related protein 2/3 complex, subunit 5-like	2.97147	0.540954	27.7587	0.753795	14.0176	0.609464	36.828	0.707584
NM_006628	10776	'ARPP-19	cyclic AMP phosphoprotein, 19 kD	4.33834	0.567555	86.1286	1.02683	66.2858	0.824729	82.0174	0.963302
NM_024590	79642	'ARSJ	arylsulfatase family, member J	6.61799	0.649533	11.997	0.617078	76.4261	1.00471	37.6438	0.63075
NM_014435	27163	'ASAHL	N-acylsphingosine amidohydrolase (acid ceramidase)-like	27.327	1.65665	78.9328	1.50009	9.40769	2.394	85.2512	1.07217
NM_016114	51665	'ASB1	ankyrin repeat and SOCS box-containing 1	28.446	1.48668	55.0391	1.6218	14.8526	1.67864	85.2512	1.24295
NM_015947	51008	'ASCC1	activating signal cointegrator 1 complex subunit 1	13.0965	1.88774	46.7081	1.65286	76.4261	0.966621	79.809	1.67889
NM_014034	25842	'ASF1A	ASF1 anti-silencing function 1 homolog A (S. cerevisiae)	8.02996	0.6414	86.1286	1.0664	75.6328	0.944429	84.569	1.06997
NM_004674	9070	'ASH2L	ash2 (absent, small, or homeotic)-like (Drosophila)	41.9405	0.903854	77.7547	0.913982	13.5299	0.494627	58.4813	0.832928
NM_004192	8623	'ASMTL	acetylserotonin O-methyltransferase-like	5.14243	2.3776	72.8415	1.42996	57.4346	1.41581	75.1875	1.53563
NM_133436	440	'ASNS	asparagine synthetase	37.8884	0.822364	44.4157	0.703172	14.8526	0.47395	77.2311	0.819072
NM_019048	54529	'ASNSD1	asparagine synthetase domain containing 1	10.0124	0.712434	81.5247	0.952868	38.8938	1.44091	66.0306	0.877083
NM_018136	259266	'ASPM	asp (abnormal spindle)-like, microcephaly associated (Drosophila)	5.36998	0.582132	59.9042	0.787934	76.4261	1.1163	77.0848	0.996645
NM_012068	22809	'ATF5	activating transcription factor 5	57.2755	1.10394	50.9885	1.72279	13.0312	2.11417	85.2512	1.31184
NM_007348	22926	'ATF6	activating transcription factor 6	17.6217	1.60341	82.056	1.16696	13.5299	1.53332	85.2512	1.16469
NM_004707	9140	'ATG12	ATG12 autophagy related 12 homolog (S. cerevisiae)	2.97147	0.557924	46.7081	0.789411	80.3349	1.31132	69.9925	0.898004
NM_004849	9474	'ATG5	ATG5 autophagy related 5 homolog (S. cerevisiae)	8.54861	0.651364	87.5396	0.954478	80.3349	1.09735	85.2512	1.08061
NM_024085	79065	'ATG9A	ATG9 autophagy related 9 homolog A (S. cerevisiae)	14.8781	1.60704	82.5838	1.31426	4.34042	2.35842	85.2512	1.31705
NM_004045	475	'ATOX1	ATX1 antioxidant protein 1 homolog (yeast)	8.54861	0.601382	81.0273	0.947086	75.413	0.942567	69.4587	0.910333
NM_000701	476	'ATP1A1	ATPase, Na+/K+ transporting, alpha 1 polypeptide	27.8418	2.01702	72.8415	1.27057	5.71303	1.86627	85.2512	1.18509
NM_001001486	27032	'ATP2C1	ATPase, Ca++ transporting, type 2C, member 1	22.6086	1.3962	84.308	1.10146	12.5039	1.89838	60.4928	0.865601
NM_006886	514	'ATP5E	ATP synthase, H+ transporting, mitochondrial F1 complex, epsilon subunit	6.29242	0.649706	89.2348	0.988231	76.1306	1.00341	64.3435	0.884816
NM_005175	516	'ATP5G1	ATP synthase, H+ transporting, mitochondrial F0 complex, subunit C1 (subunit 9)	14.8781	0.689597	56.0407	0.828903	80.2064	1.01297	64.3435	0.870764
NM_007100	521	'ATP5I	ATP synthase, H+ transporting, mitochondrial F0 complex, subunit E	7.145	0.636631	59.9042	0.838561	76.4261	1.07985	56.4089	0.831731
NM_004889	9551	'ATP5J2	ATP synthase, H+ transporting, mitochondrial F0 complex, subunit F2	8.94038	0.701515	56.7668	0.88997	79.8193	1.07968	68.3897	0.933514
NM_006476	10632	'ATP5L	ATP synthase, H+ transporting, mitochondrial F0 complex, subunit G	5.19216	0.630032	51.9689	0.862742	62.3274	0.869798	66.0306	0.894884
NM_001183	537	'ATP6AP1	ATPase, H+ transporting, lysosomal accessory protein 1	11.2418	2.3223	74.7106	1.30747	18.4141	1.68851	85.2512	1.13117
NM_001690	523	'ATP6V1A	ATPase, H+ transporting, lysosomal 70kDa, V1 subunit A	56.342	1.28048	83.8127	1.16163	14.7261	0.520802	73.3726	0.923613
NM_015994	51382	'ATP6V1D	ATPase, H+ transporting, lysosomal 34kDa, V1 subunit D	5.36998	0.629669	55.0391	0.845996	80.3349	1.02618	64.3435	0.873181
NM_004231	9296	'ATP6V1F	ATPase, H+ transporting, lysosomal 14kDa, V1 subunit F	11.7086	0.647106	59.9042	0.829054	64.9638	0.874692	63.8477	0.863278
NM_004888	9550	'ATP6V1G1	ATPase, H+ transporting, lysosomal 13kDa, V1 subunit G1	14.5372	0.727849	86.1286	1.0512	76.6557	1.02473	78.8883	0.95754
NM_022745	64756	'ATPAF1	ATP synthase mitochondrial F1 complex assembly factor 1	30.7958	0.790691	59.5277	0.825301	13.5299	0.572424	66.0306	0.867908
NM_016301	51184	'ATPBD1C	ATP binding domain 1 family, member C	6.61799	0.677274	74.7106	0.875872	30.2368	0.726481	85.2512	1.08591
NM_178190	93974	'ATPIF1	ATPase inhibitory factor 1	8.02996	0.690792	87.7091	0.961901	80.0109	1.03311	68.1977	0.904134
NM_181576	550	'AUP1	ancient ubiquitous protein 1	55.1825	0.917517	89.2348	1.02838	11.3748	2.12548	85.2512	1.04585
NM_032193	84153	'AYP1	AYP1 protein	7.145	0.589675	38.4371	0.765289	58.5924	0.846717	58.4813	0.835771
NM_024830	79888	'AYTL2	acyltransferase like 2	4.33834	3.7767	36.5566	1.79315	0	2.67472	84.198	1.35649
NM_148174	51582	'AZIN1	antizyme inhibitor 1	6.61799	0.619692	71.3862	0.882008	63.6883	0.837349	85.2512	1.01519
NM_033167	8706	'B3GALT3	UDP-Gal:betaGlcNAc beta 1,3-galactosyltransferase, polypeptide 3 (Globoside blood group)	4.19163	0.445828	56.7668	0.786945	32.8203	0.655414	42.7487	0.647037
NM_012200	26229	'B3GAT3	beta-1,3-glucuronyltransferase 3 (glucuronosyltransferase I)	6.01545	2.27256	72.6663	1.36355	11.3748	2.08204	84.4226	1.28359
NM_001024372	79870	'BAALC	brain and acute leukemia, cytoplasmic	10.0124	0.400152	38.2183	0.391388	44.8883	0.429974	42.7487	0.422515
NM_004323	573	'BAG1	BCL2-associated athanogene	11.8339	0.719311	41.3266	0.774149	13.5299	0.591507	47.0394	0.74724
NM_004282	9532	'BAG2	BCL2-associated athanogene 2	5.19216	0.46963	27.7587	0.575353	37.9559	0.505773	49.5691	0.647878
NM_014952	22893	'BAHD1	bromo adjacent homology domain containing 1	5.14243	1.98124	36.5566	1.85031	73.5494	1.1152	84.5859	1.2517
NM_017450	10458	'BAIAP2	BAI1-associated protein 2	13.7366	2.15796	83.8127	1.15115	44.8883	1.61678	84.5609	1.43172
NM_000465	580	'BARD1	BRCA1 associated RING domain 1	6.01545	0.594398	35.6093	0.634298	54.4475	0.800948	55.7369	0.800767
NM_021160	7920	'BAT5	HLA-B associated transcript 5	11.8339	2.11699	64.3394	0.898709	13.1637	1.7302	58.4094	0.812133
NM_033200	91289	'BC002942	hypothetical protein BC002942	18.4426	1.92633	83.0874	1.17351	7.25287	2.19411	84.198	1.45681
NM_005745	10134	'BCAP31	B-cell receptor-associated protein 31	20.7153	1.4536	87.2821	0.99915	9.34475	1.57255	85.2512	1.0096
NM_005872	10286	'BCAS2	breast carcinoma amplified sequence 2	5.50303	0.618172	87.8834	0.966471	74.1439	0.897755	84.569	1.03636
NM_017843	55653	'BCAS4	breast carcinoma amplified sequence 4	10.6598	0.628424	56.0407	0.754514	76.9396	1.17142	64.3435	0.832894
NM_016567	56647	'BCCIP	BRCA2 and CDKN1A interacting protein	10.0124	0.643237	82.5838	1.16991	80.3349	1.09021	81.6042	1.0864
NM_005881	10295	'BCKDK	branched chain ketoacid dehydrogenase kinase	66.8335	1.05995	76.3739	0.901167	10.9522	2.1197	72.9531	0.91692
NM_182557	283149	'BCL9L	B-cell CLL/lymphoma 9-like	13.7366	3.09163	84.308	1.10851	25.8333	2.13924	85.2512	1.12091
NM_018476	55859	'BEX1	brain expressed, X-linked 1	14.5372	0.458842	61.8981	0.509289	45.174	0.315094	56.2011	0.239955
NM_032621	84707	'BEX2	brain expressed X-linked 2	5.50303	0.318253	63.416	0.66187	44.8883	0.53032	50.785	0.510286
NM_016561	51283	'BFAR	bifunctional apoptosis regulator	66.504	0.955638	68.8244	1.27161	9.76928	2.11938	85.2512	1.13954
NM_001166	329	'BIRC2	baculoviral IAP repeat-containing 2	6.61799	0.679218	31.5879	0.730164	50.414	0.809384	44.3129	0.751264
NM_001168	332	'BIRC5	baculoviral IAP repeat-containing 5 (survivin)	12.7441	0.620359	78.9328	0.984321	78.9786	1.29454	84.569	1.15688
NM_001001342	282991	'BLOC1S2	biogenesis of lysosome-related organelles complex-1, subunit 2	5.19216	0.631939	87.6458	0.992092	65.4866	0.909445	79.1991	0.90753
NM_017593	55589	'BMP2K	BMP2 inducible kinase	5.96335	0.672899	51.2073	0.766174	25.8333	0.660546	62.984	0.793707
NM_032315	84275	'BMSC-MCP	PNC1 protein	10.0124	0.63244	45.5569	0.726893	67.2249	1.18391	68.7964	0.857663
NM_013979	662	'BNIP1	BCL2/adenovirus E1B 19kDa interacting protein 1	12.7441	0.755147	83.8127	0.945914	78.3109	1.11122	83.0594	0.953594
NM_004330	663	'BNIP2	BCL2/adenovirus E1B 19kDa interacting protein 2	12.0509	0.728776	79.7646	0.929084	76.1306	1.02486	49.9996	0.805173
NM_212552	388962	'BOLA3	bolA-like 3 (E. coli)	8.54861	0.708707	88.2416	0.958886	76.1306	1.04472	71.3464	0.935886
NM_001724	669	'BPGM	2,3-bisphosphoglycerate mutase	7.145	0.517001	31.3084	0.600906	76.4261	0.876872	85.2512	0.845893
NM_007371	8019	'BRD3	bromodomain containing 3	36.5984	1.85419	61.6036	1.56853	14.8526	1.67881	84.4226	1.3051
NM_014299	23476	'BRD4	bromodomain containing 4	45.6556	1.26324	87.5396	0.928878	10.8982	1.84734	85.2512	1.08718
NM_015415	25874	'BRP44	brain protein 44	12.7441	0.740464	81.5247	1.14654	53.5569	1.44813	85.2512	1.18704
NM_016098	51660	'BRP44L	brain protein 44-like	6.61799	0.558827	76.2515	0.883007	56.0795	0.851907	62.984	0.871219
NM_032320	84280	'BTBD10	BTB (POZ) domain containing 10	6.61799	0.607462	67.3097	0.842224	57.4346	0.708281	64.3435	0.856854
NM_144653	138151	'BTBD14A	BTB (POZ) domain containing 14A	69.1702	1.09864	86.1286	1.02439	9.76928	2.00586	85.2512	1.1304
NM_014155	29068	'BTBD15	BTB (POZ) domain containing 15	50.4929	1.44699	74.0728	1.36474	9.76928	2.29132	85.2512	1.12135
NM_017658	54813	'BTBD5	BTB (POZ) domain containing 5	9.26619	0.566838	28.2436	0.494628	20.2729	0.497623	36.7054	0.480623
NM_033271	90135	'BTBD6	BTB (POZ) domain containing 6	12.7441	0.687417	46.7081	0.796722	47.8404	0.798393	68.1977	0.912231
NM_152265	91408	'BTF3L4	basic transcription factor 3-like 4	8.54861	0.651883	45.5569	0.814603	31.4092	0.718004	64.3435	0.883531
NM_001731	694	'BTG1	B-cell translocation gene 1, anti-proliferative	8.02996	0.650859	33.1155	0.72402	79.2509	1.18237	33.9088	0.70591
NM_006806	10950	'BTG3	BTG family, member 3	14.1347	0.774936	87.5396	0.935014	59.2918	0.802813	85.2512	1.02465
NM_003910	8896	'BUD31	BUD31 homolog (yeast)	4.19163	0.596817	59.9042	0.870714	79.9092	1.02682	51.0298	0.779965
NM_032194	84154	'BXDC1	brix domain containing 1	11.0528	0.719848	65.5485	0.883373	47.8404	1.24834	84.569	0.988065
NM_018321	55299	'BXDC2	brix domain containing 2	9.26619	0.644545	41.9937	0.737378	33.192	0.609271	68.1977	0.841279
NM_025065	80135	'BXDC5	brix domain containing 5	16.6173	0.78807	71.3862	0.917987	14.5686	0.601707	85.2512	1.05042
NM_144591	119032	'C10orf32	chromosome 10 open reading frame 32	6.29242	0.499751	84.308	1.20835	73.5494	0.822445	85.2512	1.12765
NM_001010924	221061	'C10orf38	chromosome 10 open reading frame 38	36.5984	1.79095	69.8147	1.63615	7.79828	2.66418	85.2512	1.40988
NM_153810	143384	'C10orf46	chromosome 10 open reading frame 46	52.57	1.23102	77.1643	1.20444	9.76928	1.74366	85.2512	1.04298
NM_032333	84293	'C10orf58	chromosome 10 open reading frame 58	4.19163	0.371278	19.7093	0.327909	13.5299	0.20092	5.42132	0.177947
NM_001031746	196740	'C10orf72	chromosome 10 open reading frame 72	27.8418	1.79357	81.5247	1.53464	5.11549	2.10758	85.2512	1.3786
NM_024099	79081	'C11orf48	chromosome 11 open reading frame 48	7.145	0.588141	75.1275	0.9113	73.5494	0.934889	63.8477	0.867613
NM_014267	10944	'C11orf58	chromosome 11 open reading frame 58	4.28932	0.582406	88.4079	1.00649	80.3026	1.05737	75.1875	0.96328
NM_020153	56912	'C11orf60	chromosome 11 open reading frame 60	14.8781	0.739021	86.1286	1.05197	68.9656	0.859563	85.2512	1.07875
NM_032930	85016	'C11orf70	chromosome 11 open reading frame 70	36.5984	0.80399	86.1286	1.07077	14.5686	0.59128	80.2917	1.03578
NM_020179	56935	'C11orf75	chromosome 11 open reading frame 75	8.02996	0.607196	71.3862	0.910121	75.7348	0.925955	64.3435	0.756269
NM_013300	29902	'C12orf24	chromosome 12 open reading frame 24	12.0509	0.693952	61.3988	0.855313	62.1486	0.808988	72.0118	0.947396
NM_032338	84298	'C12orf31	chromosome 12 open reading frame 31	4.19163	0.486678	86.2682	1.00294	62.3274	0.796148	84.569	0.956687
NM_031465	83695	'C12orf32	chromosome 12 open reading frame 32	4.19163	0.607669	83.5462	0.967359	76.1306	0.984954	78.6592	0.999077
NM_022895	64897	'C12orf43	chromosome 12 open reading frame 43	63.0721	1.2801	80.0809	1.224	9.76928	2.23569	85.2512	1.04481
NM_152318	121053	'C12orf45	chromosome 12 open reading frame 45	12.0509	0.692395	87.5396	0.961638	80.3349	1.04837	85.2512	1.17587
NM_138425	113246	'C12orf57	chromosome 12 open reading frame 57	4.19163	0.450061	28.2436	0.65502	67.7961	0.943252	58.4813	0.838654
NM_015932	51371	'C13orf12	chromosome 13 open reading frame 12	14.8781	0.745465	89.2348	0.991036	70.2533	0.888383	85.2512	1.04436
NM_025113	80183	'C13orf18	chromosome 13 open reading frame 18	8.02996	0.289479	38.4371	0.27395	14.7261	0.170428	37.6438	0.485821
NM_001010897	387923	'C13orf21	chromosome 13 open reading frame 21	7.98422	0.546014	46.7081	0.631034	46.9586	0.702671	53.9675	0.638285
NM_145061	221150	'C13orf3	chromosome 13 open reading frame 3	12.7441	0.656147	87.6458	1.06046	76.4261	1.06265	85.2512	1.30823
NM_017917	55012	'C14orf10	chromosome 14 open reading frame 10	6.61799	0.664659	75.3628	0.911029	80.3349	1.03206	78.1001	0.978131
NM_015962	51077	'C14orf111	chromosome 14 open reading frame 111	12.7441	0.74576	88.776	1.00232	74.2852	0.956544	84.198	1.28823
NM_016468	51241	'C14orf112	chromosome 14 open reading frame 112	5.61217	0.613327	87.7908	0.939828	79.6979	1.15687	83.6331	1.02105
NM_017924	55017	'C14orf119	chromosome 14 open reading frame 119	4.80259	0.65782	40.6617	0.777036	32.1966	0.746831	58.4094	0.838676
NM_016049	51016	'C14orf122	chromosome 14 open reading frame 122	6.61799	0.518479	35.6093	0.698342	76.6557	1.08976	55.0549	0.763829
NM_080664	112487	'C14orf126	chromosome 14 open reading frame 126	14.8781	0.735053	78.402	1.29869	54.0151	1.40209	84.5859	1.25729
NM_016472	51527	'C14orf129	chromosome 14 open reading frame 129	12.0509	0.693285	78.9328	0.931478	67.2249	1.14232	85.2512	1.08568
NM_024558	79609	'C14orf138	chromosome 14 open reading frame 138	4.19163	0.538022	69.8147	0.756093	79.843	1.08826	52.8664	0.729199
NM_024633	79686	'C14orf139	chromosome 14 open reading frame 139	6.61799	0.573064	53.7076	0.658716	54.7765	0.634908	42.7487	0.526486
NM_032490	84520	'C14orf142	chromosome 14 open reading frame 142	4.19163	0.505456	86.1286	1.0463	67.7961	0.899192	85.2512	1.08351
NM_145231	90141	'C14orf143	chromosome 14 open reading frame 143	11.0528	0.739661	81.5247	0.965276	54.7765	0.847563	68.7964	0.931113
NM_138288	171546	'C14orf147	chromosome 14 open reading frame 147	3.70798	0.553648	56.7668	0.750789	76.6557	1.14564	78.4515	0.998555
NM_032714	84800	'C14orf151	chromosome 14 open reading frame 151	9.26619	0.544817	51.9689	0.695556	76.4261	1.02746	64.3435	0.759483
NM_004894	9556	'C14orf2	chromosome 14 open reading frame 2	10.1949	0.665046	89.0698	0.968208	72.5619	0.918784	68.7964	0.931765
NM_024713	79768	'C15orf29	chromosome 15 open reading frame 29	6.61799	0.680456	74.7106	0.866874	46.457	1.47476	85.2512	1.13073
NM_144597	123207	'C15orf40	chromosome 15 open reading frame 40	4.80259	0.491921	84.308	1.04456	29.4557	0.681477	85.2512	1.04107
NM_144570	90861	'C16orf34	chromosome 16 open reading frame 34	10.6598	0.683627	87.6458	1.0434	80.0005	1.00807	85.1722	1.19858
NM_022744	64755	'C16orf58	chromosome 16 open reading frame 58	13.0965	1.82348	72.1817	1.43637	9.34475	1.9867	84.4069	1.49848
NM_018455	55839	'C16orf60	chromosome 16 open reading frame 60	7.6879	0.611535	79.3634	0.939304	80.3349	1.14749	85.2512	1.20912
NM_020188	56942	'C16orf61	chromosome 16 open reading frame 61	4.19163	0.543755	28.2436	0.718064	67.0229	0.894045	43.5842	0.767309
NM_144600	123811	'C16orf63	chromosome 16 open reading frame 63	6.61799	0.691714	86.1286	1.03827	52.37	0.762835	85.2512	1.11455
NM_024109	79091	'C16orf68	chromosome 16 open reading frame 68	59.0137	1.01427	87.7479	0.970149	14.0176	1.97488	85.2512	1.02231
NM_153261	255919	'C16orf69	chromosome 16 open reading frame 69	8.02996	0.635608	87.9673	0.958794	77.4042	1.23278	85.2512	1.06265
NM_032339	84299	'C17orf37	chromosome 17 open reading frame 37	8.02996	0.605235	40.3258	0.779808	76.6557	1.10202	58.4094	0.819659
NM_018149	55181	'C17orf71	chromosome 17 open reading frame 71	11.2418	2.11622	65.5485	1.40364	62.1486	1.13604	85.2512	1.2661
NM_022344	64149	'C17orf75	chromosome 17 open reading frame 75	12.0509	0.681043	84.308	1.1309	20.8053	0.659572	72.6583	0.937674
NM_018405	55352	'C17orf79	chromosome 17 open reading frame 79	5.50303	0.556617	36.5566	0.731915	58.5924	0.871368	55.0549	0.789388
NM_152352	125228	'C18orf19	chromosome 18 open reading frame 19	9.26619	0.650392	40.3258	0.749607	71.4639	1.27149	75.4563	0.922941
NM_145060	220134	'C18orf24	chromosome 18 open reading frame 24	7.145	0.638056	86.1286	1.29206	68.1752	1.20332	85.2512	1.28071
NM_194281	125476	'C18orf37	chromosome 18 open reading frame 37	14.8781	0.649021	64.3394	0.725466	73.2232	1.14746	68.7964	0.791033
NM_031448	83636	'C19orf12	chromosome 19 open reading frame 12	8.02996	0.60701	51.9689	0.72769	58.5924	0.757869	58.6663	0.764098
NM_024104	79086	'C19orf42	chromosome 19 open reading frame 42	5.96335	0.620697	89.2348	0.985128	76.6557	1.01315	70.9342	0.934507
NM_024038	79002	'C19orf43	chromosome 19 open reading frame 43	13.0965	0.723111	87.8689	0.981251	79.17	1.12767	85.2512	1.00299
NM_006333	10438	'C1D	nuclear DNA-binding protein	7.77729	0.592645	84.308	1.20736	52.37	0.788723	85.2512	1.39995
NM_018186	55732	'C1orf112	chromosome 1 open reading frame 112	8.54861	0.564629	56.7668	0.815786	34.2727	0.631984	68.7964	0.803868
NM_016076	51029	'C1orf121	chromosome 1 open reading frame 121	10.1949	0.754194	86.1286	1.01746	70.4925	1.15553	85.2512	1.01187
NM_024037	79000	'C1orf135	chromosome 1 open reading frame 135	10.1949	0.665764	56.7668	0.79945	53.5569	0.613852	66.0306	0.900203
NM_015609	26099	'C1orf144	chromosome 1 open reading frame 144	5.36998	0.600602	73.2476	0.852594	74.527	0.942752	85.2512	1.02526
NM_022756	64769	'C1orf149	chromosome 1 open reading frame 149	4.80259	0.649425	81.0273	0.926628	50.414	0.802433	66.0306	0.912277
NM_001032363	440574	'C1orf151	chromosome 1 open reading frame 151	4.28932	0.570912	77.2856	0.923438	67.2249	0.904728	63.8477	0.881759
NM_033319	91687	'C1orf155	chromosome 1 open reading frame 155	5.36998	0.52292	79.7646	0.858507	76.6557	1.04247	85.2512	1.02899
NM_023077	65260	'C1orf163	chromosome 1 open reading frame 163	5.36998	0.491131	28.2436	0.581952	59.9176	0.877925	66.0306	0.918466
NM_138467	127253	'C1orf171	chromosome 1 open reading frame 171	5.36998	0.570183	84.308	1.092	76.6557	1.1304	85.2512	1.07592
NM_052965	116461	'C1orf19	chromosome 1 open reading frame 19	2.97147	0.522292	86.1286	1.03995	80.3349	1.28188	84.569	0.997708
NM_016126	51668	'C1orf41	chromosome 1 open reading frame 41	5.50303	0.694341	81.0273	0.929091	65.7636	0.875181	75.6335	0.941812
NM_024097	79078	'C1orf50	chromosome 1 open reading frame 50	4.19163	0.495939	27.7587	0.624287	68.666	0.915655	43.5842	0.694343
NM_144697	148523	'C1orf51	chromosome 1 open reading frame 51	66.8335	1.03564	42.2555	0.38161	9.40769	2.12875	77.2311	0.820869
NM_016227	51430	'C1orf9	chromosome 1 open reading frame 9	55.6662	1.16357	86.1286	1.08225	8.19539	1.92344	78.9356	0.97319
NM_145257	126731	'C1orf96	chromosome 1 open reading frame 96	12.0509	0.759272	83.8127	1.15524	76.1306	0.956226	85.2512	1.09402
NM_020531	57136	'C20orf3	chromosome 20 open reading frame 3	13.7366	1.64086	84.308	1.10905	9.24089	1.86969	75.6335	0.950741
NM_017671	55612	'C20orf42	chromosome 20 open reading frame 42	8.02996	0.560559	53.3102	0.698861	20.0164	0.560409	62.984	0.821116
NM_016045	51012	'C20orf45	chromosome 20 open reading frame 45	6.01545	0.633019	88.4163	0.979996	66.2858	0.868488	85.2512	1.06703
NM_080748	140823	'C20orf52	chromosome 20 open reading frame 52	10.1949	0.66475	80.4059	0.952452	76.1306	0.971926	73.3726	0.941837
NM_052865	92667	'C20orf72	chromosome 20 open reading frame 72	6.61799	0.64524	81.0273	0.979511	20.0164	0.653063	68.1977	0.900634
NM_032261	84221	'C21orf56	chromosome 21 open reading frame 56	20.1325	1.81829	42.2555	1.82071	8.19539	2.25865	63.9535	1.87938
NM_020152	56911	'C21orf7	chromosome 21 open reading frame 7	4.80259	0.409894	40.3258	0.617255	45.174	0.718108	53.9675	0.739116
NM_017447	54149	'C21orf91	chromosome 21 open reading frame 91	12.0509	0.556424	67.942	0.864583	40.6568	0.685292	85.2512	1.17037
NM_012264	25829	'C22orf5	chromosome 22 open reading frame 5	69.1702	1.02931	86.1286	1.00563	14.0176	1.43944	85.2512	1.11796
NM_017546	55571	'C2orf29	chromosome 2 open reading frame 29	11.2418	1.81169	48.2476	1.40914	74.1439	1.11851	85.2512	1.1821
NM_015463	25927	'C2orf32	chromosome 2 open reading frame 32	7.98422	0.717191	84.308	1.08269	76.4261	1.00765	61.2322	0.871627
NM_020685	57415	'C3orf14	chromosome 3 open reading frame 14	4.19163	0.492329	35.6093	0.66613	76.1306	1.05536	64.3435	0.854767
NM_152531	152002	'C3orf21	chromosome 3 open reading frame 21					5.71303	2.53929	85.2512	1.51215
NM_173826	285343	'C3orf23	chromosome 3 open reading frame 23	12.7441	0.73712	84.308	1.05779	73.0217	1.17186	85.2512	1.01885
NM_032359	84319	'C3orf26	chromosome 3 open reading frame 26	5.19216	0.58725	56.0699	0.78536	62.571	1.22613	75.6335	0.998838
NM_032806	84892	'C3orf39	chromosome 3 open reading frame 39	63.9216	1.13933	74.7106	1.37081	9.76928	2.26442	85.2512	1.06479
NM_144635	131408	'C3orf40	chromosome 3 open reading frame 40	55.1825	1.21021	86.1286	1.01293	8.19539	1.44591	85.2512	1.03245
NM_024511	79441	'C4orf15	chromosome 4 open reading frame 15	6.61799	0.575364	72.6663	0.848081	62.3274	0.8238	78.9356	0.968145
NM_018569	55435	'C4orf16	chromosome 4 open reading frame 16	7.145	0.634257	58.3855	0.77509	76.9396	1.24231	85.2512	0.9606
NM_024715	79770	'C5orf14	chromosome 5 open reading frame 14	26.2887	1.5613	83.8127	1.1346	9.76928	1.75558	85.2512	1.03785
NM_152409	134553	'C5orf24	chromosome 5 open reading frame 24	4.19163	0.570213	76.3739	0.927655	79.3299	1.02879	67.8657	0.924913
NM_016603	51306	'C5orf5	chromosome 5 open reading frame 5	2.97147	0.577996	51.6494	0.801594	76.1306	0.876244	83.2566	0.996224
NM_199184	10591	'C6orf108	chromosome 6 open reading frame 108	12.7441	0.70267	67.3097	0.863706	76.4261	1.01935	49.9996	0.794224
NM_032870	25957	'C6orf111	chromosome 6 open reading frame 111	8.54861	0.580924	55.0391	0.785346	43.5086	0.658416	68.7964	0.945441
NM_138493	154467	'C6orf129	chromosome 6 open reading frame 129	6.61799	0.563463	63.416	0.849973	76.4261	1.02239	68.1977	0.928903
NM_145063	221443	'C6orf130	chromosome 6 open reading frame 130	7.77729	0.544106	86.1286	1.14672	78.847	1.1528	79.809	1.04698
NM_018132	55166	'C6orf139	chromosome 6 open reading frame 139	0	0.358268	27.7587	0.500372	13.5299	0.525426	52.5631	0.718317
NM_020408	57128	'C6orf149	chromosome 6 open reading frame 149	6.61799	0.605513	81.0273	0.950088	75.0159	0.943312	74.4203	0.940287
NM_033112	88745	'C6orf153	chromosome 6 open reading frame 153	11.4811	0.76491	56.0699	0.851874	63.2688	0.880696	68.1977	0.924822
NM_001012507	387103	'C6orf173	chromosome 6 open reading frame 173	4.80259	0.498234	57.4909	0.825402	63.2688	0.908519	62.984	0.877503
NM_013397	29964	'C6orf49	chromosome 6 open reading frame 49	13.7366	0.723765	78.9328	0.93491	76.6557	1.0719	69.4587	0.919027
NM_138408	112495	'C6orf51	chromosome 6 open reading frame 51	7.145	0.653121	86.1286	1.02211	71.2234	0.949616	85.2512	1.0572
NM_017909	55005	'C6orf96	chromosome 6 open reading frame 96	7.6879	0.696544	86.1286	1.01483	44.5871	0.787327	77.2311	0.930407
NM_024051	79017	'C7orf24	chromosome 7 open reading frame 24	8.54861	0.644531	78.402	0.921159	79.9092	1.10417	85.2512	0.967879
NM_020192	57002	'C7orf36	chromosome 7 open reading frame 36	11.0528	0.673565	73.7026	0.910069	65.4866	0.853515	72.6583	0.942719
NM_018024	55093	'C8orf32	chromosome 8 open reading frame 32	6.61799	0.668895	86.1286	1.06319	35.6304	0.788972	64.3435	0.857569
NM_023080	65265	'C8orf33	chromosome 8 open reading frame 33	4.19163	0.637812	82.5838	1.11679	68.666	0.867307	85.2512	1.17531
NM_173685	286053	'C8orf36	chromosome 8 open reading frame 36	12.7441	0.758099	33.7007	0.739693	26.798	0.724872	76.1405	0.963362
NM_152416	137682	'C8orf38	chromosome 8 open reading frame 38	11.0528	0.669392	78.9328	0.949542	32.8203	0.714895	66.0306	0.912163
NM_020130	56892	'C8orf4	chromosome 8 open reading frame 4	7.145	0.356185	61.3988	0.644661	32.1966	0.377208	56.2011	0.483485
NM_138436	114926	'C8orf40	chromosome 8 open reading frame 40	4.80259	0.59222	67.3097	0.897131	67.2249	0.937473	58.4094	0.815739
NM_032334	84294	'C8orf53	chromosome 8 open reading frame 53	0	0.454353	35.6093	0.667647	79.0746	1.03155	51.3598	0.679712
NM_016010	51101	'C8orf70	chromosome 8 open reading frame 70	4.19163	0.478195	28.2436	0.589981	22.4005	0.604983	45.6792	0.720037
NM_033428	90871	'C9orf123	chromosome 9 open reading frame 123	12.0509	0.70909	71.3862	0.928969	76.4261	0.983533	69.4587	0.928197
NM_183241	286257	'C9orf142	chromosome 9 open reading frame 142	13.7366	0.655978	59.9042	0.816367	76.1306	0.947173	67.5517	0.875564
NM_024112	79095	'C9orf16	chromosome 9 open reading frame 16	14.8781	0.593317	59.9042	0.756668	64.7992	0.864288	53.9675	0.745596
NM_032823	84909	'C9orf3	chromosome 9 open reading frame 3	7.6879	0.592958	33.7007	0.688527	62.3274	0.851626	67.5517	0.884474
NM_018465	55848	'C9orf46	chromosome 9 open reading frame 46	2.97147	0.492588	61.3988	0.774089	51.5893	0.79577	64.3435	0.828538
NM_032012	23731	'C9orf5	chromosome 9 open reading frame 5	34.8478	1.52145	86.1286	1.036	14.0176	1.90122	72.9531	0.872481
NM_152574	158219	'C9orf52	chromosome 9 open reading frame 52	6.61799	0.639785	86.1286	1.01359	23.3849	0.707572	81.6042	0.985319
NM_017832	54942	'C9orf6	chromosome 9 open reading frame 6	8.54861	0.627547	86.8869	0.967913	65.7636	1.63049	85.2512	1.12826
NM_030914	81605	'C9orf74	chromosome 9 open reading frame 74	7.6879	0.653761	38.376	0.792696	67.7961	0.924903	68.1977	0.883706
NM_024945	80010	'C9orf76	chromosome 9 open reading frame 76	12.0509	0.613632	61.3988	0.85842	75.0159	1.12498	68.7964	0.94511
NM_021218	58493	'C9orf80	chromosome 9 open reading frame 80	5.61217	0.554948	69.0578	0.887845	50.414	0.78722	68.7964	0.927406
NM_198394	138241	'C9orf85	chromosome 9 open reading frame 85	4.80259	0.542174	56.0407	0.743977	51.5893	0.764355	67.8657	0.957138
NM_183394	8618	'CADPS	Ca2+-dependent secretion activator	8.54861	0.293654	33.0224	0.231951	30.2368	0.317686	32.1445	0.320545
NM_017954	93664	'CADPS2	Ca2+-dependent activator protein for secretion 2	30.7958	0.540878	33.1155	0.568563	14.7261	0.501702	31.5293	0.539254
NM_172170	818	'CAMK2G	calcium/calmodulin-dependent protein kinase (CaM kinase) II gamma	13.7366	2.68433	74.7106	1.41169	16.8884	1.64047	85.2512	1.18342
NM_001745	819	'CAMLG	calcium modulating ligand	6.61799	0.6305	70.3059	0.85308	54.4475	0.856814	58.4094	0.801483
NM_138793	124583	'CANT1	calcium activated nucleotidase 1	69.1702	1.01189	84.308	1.10211	9.76928	1.92642	84.569	0.992616
NM_006366	10486	'CAP2	CAP, adenylate cyclase-associated protein, 2 (yeast)	16.6173	0.651685	56.0407	0.771742	14.8526	0.438086	38.1022	0.643456
NM_199141	10498	'CARM1	coactivator-associated arginine methyltransferase 1	4.33834	2.51939	72.6663	1.44915	17.387	1.5062	85.2512	1.13781
NM_001223	834	'CASP1	caspase 1, apoptosis-related cysteine peptidase (interleukin 1, beta, convertase)	40.7088	0.718268	52.7655	0.670466	14.0176	0.368191	38.1022	0.524832
NM_033307	837	'CASP4	caspase 4, apoptosis-related cysteine peptidase	40.7088	0.849245	57.4909	0.776858	14.8526	0.558028	37.6438	0.628009
NM_033356	841	'CASP8	caspase 8, apoptosis-related cysteine peptidase	5.14243	2.17638	36.5566	1.80097	70.4925	1.09341	81.3351	1.70734
NM_001233	858	'CAV2	caveolin 2	12.7441	0.707547	84.308	1.19378	76.1306	0.969139	85.2512	1.00104
NM_006807	10951	'CBX1	chromobox homolog 1 (HP1 beta homolog Drosophila )	6.61799	0.649658	56.0407	0.827627	57.4346	0.818454	58.4094	0.800892
NM_007276	11335	'CBX3	chromobox homolog 3 (HP1 gamma homolog, Drosophila)	4.19163	0.613628	81.0273	0.95099	78.744	1.05515	85.2512	1.08029
NM_012117	23468	'CBX5	chromobox homolog 5 (HP1 alpha homolog, Drosophila)	0	0.49613	88.2958	0.953872	45.7578	0.791169	73.6313	0.929854
NM_133459	147372	'CCBE1	collagen and calcium binding EGF domains 1	11.2418	3.20636	67.942	1.74643	4.34042	4.65775	84.5859	1.32259
NM_144716	151903	'CCDC12	coiled-coil domain containing 12	10.6598	0.656343	51.2073	0.790699	79.5831	1.09265	66.0306	0.906359
NM_052857	91603	'CCDC16	coiled-coil domain containing 16	13.0965	0.759264	63.416	0.850735	26.798	0.641399	49.9996	0.755006
NM_199342	374969	'CCDC23	coiled-coil domain containing 23	10.6598	0.613046	81.0273	0.948247	79.5228	1.18497	58.4813	0.825228
NM_001031708	55246	'CCDC25	coiled-coil domain containing 25	8.54861	0.720458	86.1286	1.02488	61.816	1.24654	85.2512	1.08476
NM_015439	25901	'CCDC28A	coiled-coil domain containing 28A	10.1949	0.760482	84.308	1.13055	62.571	0.812193	70.9342	0.898866
NM_030771	91057	'CCDC34	coiled-coil domain containing 34	11.0528	0.649608	83.8127	1.26219	80.3349	0.990037	84.5859	1.46937
NM_144609	124808	'CCDC43	coiled-coil domain containing 43	6.29242	0.603268	59.1517	0.839766	53.5569	1.3605	60.4928	0.818939
NM_138443	115106	'CCDC5	coiled-coil domain containing 5 (spindle associated)	5.19216	0.628625	86.1286	1.03564	73.2232	1.21476	85.2512	1.23201
NM_178335	152137	'CCDC50	coiled-coil domain containing 50	10.1949	0.73592	87.7479	0.969121	33.0564	0.736446	72.0118	0.950153
NM_016053	51019	'CCDC53	coiled-coil domain containing 53	8.54861	0.659912	87.7908	0.975234	51.7389	0.846423	58.4094	0.825233
NM_014167	29080	'CCDC59	coiled-coil domain containing 59	5.36998	0.579437	67.3097	0.865124	60.5846	0.793246	66.0306	0.823805
NM_025214	80323	'CCDC68	coiled-coil domain containing 68	5.96335	0.196094	66.5004	0.377747	58.0689	0.342572	61.2322	0.269737
NM_199512	151887	'CCDC80	coiled-coil domain containing 80	22.9886	3.20423	59.1517	2.54112	2.45744	4.14394	63.9535	2.8025
NM_018318	55297	'CCDC91	coiled-coil domain containing 91	7.77729	0.651352	54.9334	0.823244	77.2357	1.14781	52.8664	0.831561
NM_006072	10344	'CCL26	chemokine (C-C motif) ligand 26					5.71303	2.07325	84.5859	1.24495
NM_003914	8900	'CCNA1	cyclin A1	10.0124	0.272258	31.5879	0.423229	13.5299	0.236062	58.4094	0.549339
NM_021178	57820	'CCNB1IP1	cyclin B1 interacting protein 1	10.0124	0.635558	77.2856	0.904754	71.8408	0.888953	76.1405	0.943306
NM_005190	892	'CCNC	cyclin C	10.0124	0.740344	86.1286	1.01309	76.1306	0.968418	85.2512	1.04847
NM_001239	902	'CCNH	cyclin H	14.1347	0.677656	38.4371	0.721568	79.4862	1.10259	63.8477	0.783176
NM_020307	57018	'CCNL1	cyclin L1	14.1347	0.58193	86.1286	1.35702	50.414	0.482183	63.8477	0.662398
NM_006431	10576	'CCT2	chaperonin containing TCP1, subunit 2 (beta)	61.1557	1.16985	86.1286	1.01475	14.4637	0.510229	85.2512	1.04828
NM_006430	10575	'CCT4	chaperonin containing TCP1, subunit 4 (delta)	41.9405	0.898729	71.7236	0.922931	14.0176	0.582816	85.2512	1.05017
NM_020404	57124	'CD248	CD248 molecule, endosialin	22.3316	2.31946	74.7106	1.6572	8.19539	2.43748	85.2512	1.41303
NM_002231	3732	'CD82	CD82 molecule	17.7557	1.85002	86.1286	1.01335	10.9522	2.0775	85.2512	0.957324
NM_030911	81602	'CDADC1	cytidine and dCMP deaminase domain containing 1	11.7086	0.795814	69.0578	0.843599	80.3349	1.05053	71.6959	0.930348
NM_001786	983	'CDC2	cell division cycle 2, G1 to S and G2 to M	10.1949	0.568458	66.5004	0.760042	61.3381	0.732882	84.569	0.99052
NM_004661	8697	'CDC23	CDC23 (cell division cycle 23, yeast, homolog)	69.1702	1.03269	84.308	1.06236	13.5299	0.519829	85.2512	1.13838
NM_014826	8476	'CDC42BPA	CDC42 binding protein kinase alpha (DMPK-like)	7.145	0.53235	36.5566	0.673278	30.4473	0.597742	38.1022	0.650945
NM_020240	56990	'CDC42SE2	CDC42 small effector 2	14.1347	0.763466	84.308	1.10507	69.5151	1.28837	85.2512	1.24289
NM_031423	83540	'CDCA1	cell division cycle associated 1	6.61799	0.516338	89.2348	1.10802	76.1306	1.04056	85.2512	1.32112
NM_152562	157313	'CDCA2	cell division cycle associated 2	7.6879	0.626601	87.7908	1.02311	57.4346	0.771034	85.2512	1.19971
NM_080668	113130	'CDCA5	cell division cycle associated 5	10.6598	0.557987	71.3862	0.919006	70.0372	1.23741	83.6331	1.01006
NM_001797	1009	'CDH11	cadherin 11, type 2, OB-cadherin (osteoblast)	34.0216	2.7637	78.402	1.59605	13.4474	2.70995	84.3804	1.83311
NM_001794	1002	'CDH4	cadherin 4, type 1, R-cadherin (retinal)	5.14243	3.9537	41.9937	2.23464	0	5.67624	84.3315	1.58195
NM_001799	1022	'CDK7	cyclin-dependent kinase 7 (MO15 homolog, Xenopus laevis, cdk-activating kinase)	10.6598	0.668718	40.3258	0.752563	38.8938	0.671581	59.4386	0.794374
NM_079421	1032	'CDKN2D	cyclin-dependent kinase inhibitor 2D (p19, inhibits CDK4)	7.98422	0.592919	79.7646	1.00529	79.0746	1.09016	71.3464	0.927551
NM_005192	1033	'CDKN3	cyclin-dependent kinase inhibitor 3 (CDK2-associated dual specificity phosphatase)	4.19163	0.539065	76.2515	0.920508	80.3349	1.42179	76.5873	1.11422
NM_001806	1054	'CEBPG	CCAAT/enhancer binding protein (C/EBP), gamma	6.61799	0.617053	51.6494	0.769999	76.1306	1.06658	66.0306	0.848414
NM_016174	51148	'CEECAM1	cerebral endothelial cell adhesion molecule 1	21.2022	2.36538	82.056	1.4888	5.11549	3.23948	85.2512	2.23821
NM_001809	1058	'CENPA	centromere protein A, 17kDa	4.55258	0.517312	56.0699	0.820408	74.1439	1.01156	76.5873	0.99561
NM_001813	1062	'CENPE	centromere protein E, 312kDa	8.59621	0.408659	46.7081	0.719697	44.8883	1.88276	58.4813	0.808067
NM_022909	64946	'CENPH	centromere protein H	10.0124	0.615962	72.1817	0.873048	79.6979	1.19026	73.1361	0.94707
NM_018069	55125	'CEP192	centrosomal protein 192kDa	10.0124	0.468246	71.3862	0.890764	73.5494	0.876615	83.6331	1.17061
NM_018097	55142	'CEP27	centrosomal protein 27kDa	4.19163	0.569151	66.5004	0.854583	75.9041	0.953191	82.4155	0.967267
NM_014679	9702	'CEP57	centrosomal protein 57kDa	4.80259	0.622547	79.7646	0.95218	33.192	0.69214	85.2512	1.10159
NM_025180	80254	'CEP63	centrosomal protein 63kDa	5.19216	0.57976	86.2682	1.02419	76.6557	0.979995	58.4813	0.788234
NM_004344	1069	'CETN2	centrin, EF-hand protein, 2	7.145	0.631743	64.3394	0.865052	27.0955	0.718704	51.0298	0.817235
NM_138638	1073	'CFL2	cofilin 2 (muscle)	4.55258	0.585477	87.6458	0.980551	71.2234	0.933741	83.9129	1.00897
NM_001008390	8545	'CGGBP1	CGG triplet repeat binding protein 1	5.19216	0.622004	88.5845	0.97401	69.5151	1.38023	85.2512	1.06072
NM_016052	51018	'CGI-115	CGI-115 protein	5.19216	0.576035	36.5566	0.760953	62.3274	0.850401	62.984	0.83683
NM_203298	118487	'CHCHD1	coiled-coil-helix-coiled-coil-helix domain containing 1	11.8339	0.6953	88.7598	0.997715	76.4261	1.0094	76.5873	1.00344
NM_016139	51142	'CHCHD2	coiled-coil-helix-coiled-coil-helix domain containing 2	6.01545	0.722092	78.9328	0.935646	76.4261	0.984276	81.4408	0.983647
NM_017812	54927	'CHCHD3	coiled-coil-helix-coiled-coil-helix domain containing 3	4.28932	0.614459	86.1286	1.01683	80.2813	1.00303	76.1405	0.967285
NM_144636	131474	'CHCHD4	coiled-coil-helix-coiled-coil-helix domain containing 4	14.5372	0.651628	61.3988	0.845146	62.3274	1.20568	58.6663	0.84165
NM_032309	84269	'CHCHD5	coiled-coil-helix-coiled-coil-helix domain containing 5	7.6879	0.572941	78.402	0.925992	54.4475	0.804996	58.4094	0.824545
NM_001011669	79145	'CHCHD7	coiled-coil-helix-coiled-coil-helix domain containing 7	2.97147	0.498233	44.8779	0.730595	52.0343	0.831917	42.7487	0.68798
NM_016565	51287	'CHCHD8	coiled-coil-helix-coiled-coil-helix domain containing 8	8.02996	0.609321	45.2473	0.789016	76.4261	1.03111	58.4094	0.833988
NM_001274	1111	'CHEK1	CHK1 checkpoint homolog (S. pombe)	10.1949	0.713242	78.0514	0.914476	13.5299	0.654963	85.2512	1.1687
NM_014169	29082	'CHMP4A	chromatin modifying protein 4A	18.4426	0.76249	59.9042	0.837747	13.5299	0.616361	45.2089	0.710905
NM_001025201	1123	'CHN1	chimerin (chimaerin) 1	5.50303	0.535416	52.2925	0.706715	54.7765	0.777127	55.0549	0.717477
NM_017444	54108	'CHRAC1	chromatin accessibility complex 1	9.26619	0.667905	87.1341	1.04466	76.1306	1.02245	66.0306	0.895627
NM_004854	9486	'CHST10	carbohydrate sulfotransferase 10	39.2112	1.30999	86.1286	1.07188	14.8526	1.66182	79.809	0.960716
NM_018641	55501	'CHST12	carbohydrate (chondroitin 4) sulfotransferase 12	28.446	1.6086	72.6663	1.28079	0	2.50956	85.2512	1.06646
NM_004267	9435	'CHST2	carbohydrate (N-acetylglucosamine-6-O) sulfotransferase 2	56.342	1.299	72.8415	1.39731	9.76928	1.69918	79.3635	0.990265
NM_019886	56548	'CHST7	carbohydrate (N-acetylglucosamine 6-O) sulfotransferase 7	18.4426	1.99174	36.5566	1.90536	3.41033	3.17083	68.3897	1.66128
NM_033082	84324	'CIP29	cytokine induced protein 29 kDa	8.02996	0.668829	66.5004	0.85586	14.7261	0.659023	69.4587	0.926941
NM_152515	150468	'CKAP2L	cytoskeleton associated protein 2-like	12.0509	0.613232	61.3988	0.793934	45.174	0.646703	85.2512	1.05822
NM_016951	51192	'CKLF	chemokine-like factor	8.54861	0.593254	51.6494	0.758552	80.3349	1.09938	60.4928	0.788477
NM_001827	1164	'CKS2	CDC28 protein kinase regulatory subunit 2	4.19163	0.422757	56.0699	0.820559	57.2355	0.764428	85.2512	1.05834
NM_021101	9076	'CLDN1	claudin 1	7.6879	0.277006	31.3084	0.251408	17.3873	0.335298	32.1445	0.278521
NM_004071	1195	'CLK1	CDC-like kinase 1	5.19216	0.548501	88.2416	0.976286	33.7482	0.525634	67.8657	0.812888
NM_020666	57396	'CLK4	CDC-like kinase 4	14.5372	0.75042	84.308	1.11123	73.9234	0.937224	58.4094	0.784684
NM_001293	1207	'CLNS1A	chloride channel, nucleotide-sensitive, 1A	42.5095	0.900418	52.7655	0.811327	13.5299	0.72034	57.2251	0.81905
NM_001294	1209	'CLPTM1	cleft lip and palate associated transmembrane protein 1	13.7366	2.3265	82.056	1.24636	9.76928	1.85327	84.4226	1.73266
NM_152495	149111	'CNIH3	cornichon homolog 3 (Drosophila)	5.61217	0.475588	40.3258	0.667834	16.9904	0.440123	21.418	0.312842
NM_001299	1264	'CNN1	calponin 1, basic, smooth muscle	10.6598	0.528301	0	0.269385	33.7482	0.615747	33.9088	0.45988
NM_199078	26505	'CNNM3	cyclin M3	36.5984	1.90103	84.308	1.18792	13.1637	3.33202	84.4069	1.421
NM_015455	57472	'CNOT6	CCR4-NOT transcription complex, subunit 6	8.94038	0.724018	84.308	1.11031	56.7797	1.43947	68.7964	0.927858
NM_053051	116840	'CNTROB	centrobin, centrosomal BRCA2 interacting protein	14.1347	0.767923	86.1286	1.02355	45.174	0.764273	85.2512	1.01894
NM_007357	22796	'COG2	component of oligomeric golgi complex 2	34.5101	1.2889	84.308	1.06849	14.5686	0.670585	85.2512	1.15191
NM_001854	1301	'COL11A1	collagen, type XI, alpha 1	29.3266	0.850557	15.3294	0.239725	64.7992	0.848226	5.42132	0.133708
NM_080815	1305	'COL13A1	collagen, type XIII, alpha 1	6.53244	2.71613	36.5566	2.49684	9.76928	3.09827	69.4587	1.98512
NM_080808	1305	'COL13A1	collagen, type XIII, alpha 1	5.14243	2.77391	36.5566	2.48944	9.40769	3.0706	63.9535	2.0027
NM_031361	10087	'COL4A3BP	collagen, type IV, alpha 3 (Goodpasture antigen) binding protein	4.19163	0.552589	31.3084	0.616936	14.8526	0.48657	26.9348	0.603752
NM_001849	1292	'COL6A2	collagen, type VI, alpha 2	34.0216	2.03004	84.308	0.804937	11.3748	2.50575	85.2512	1.15564
NM_016094	51122	'COMMD2	COMM domain containing 2	6.29242	0.536563	77.7547	0.927002	33.7482	0.732584	77.2311	0.932316
NM_017828	54939	'COMMD4	COMM domain containing 4	14.5372	0.711904	59.9042	0.836525	76.4261	1.01526	69.4587	0.935489
NM_053041	149951	'COMMD7	COMM domain containing 7	6.01545	0.556153	52.7655	0.795117	63.8882	0.869722	58.1689	0.806064
NM_017845	54951	'COMMD8	COMM domain containing 8	13.7366	0.672872	86.1286	1.08101	80.3349	1.10134	85.2512	1.33469
NM_000754	1312	'COMT	catechol-O-methyltransferase	69.1702	1.01747	81.5247	1.21227	13.873	1.70363	84.5609	1.32014
NM_052889	114769	'COP1	caspase-1 dominant-negative inhibitor pseudo-ICE	2.97147	0.237604	15.3294	0.413278	26.798	0.374733	27.0687	0.367961
NM_016128	22820	'COPG	coatomer protein complex, subunit gamma	6.53244	3.3999	72.6663	1.77692	22.0742	2.22399	84.3315	1.73915
NM_012133	26958	'COPG2	coatomer protein complex, subunit gamma 2	13.7366	2.59068	64.3394	1.47962	47.3565	1.36034	85.2512	1.16289
NM_003653	8533	'COPS3	COP9 constitutive photomorphogenic homolog subunit 3 (Arabidopsis)	39.6116	0.887869	62.2512	0.870378	14.7261	0.640584	82.6681	1.01244
NM_016129	51138	'COPS4	COP9 constitutive photomorphogenic homolog subunit 4 (Arabidopsis)	63.9216	0.973021	76.3739	0.923815	14.0176	0.591784	69.4587	0.940932
NM_022730	64708	'COPS7B	COP9 constitutive photomorphogenic homolog subunit 7B (Arabidopsis)	55.1825	1.20343	74.0728	1.43738	9.76928	2.78141	85.2512	1.18469
NM_006710	10920	'COPS8	COP9 constitutive photomorphogenic homolog subunit 8 (Arabidopsis)	5.50303	0.699987	71.3862	0.901206	40.6568	0.762694	62.984	0.883569
NM_001863	1340	'COX6B1	cytochrome c oxidase subunit Vib polypeptide 1 (ubiquitous)	11.4811	0.671981	51.9689	0.835077	79.6979	1.05763	63.8477	0.877503
NM_004374	1345	'COX6C	cytochrome c oxidase subunit VIc	14.1347	0.752141	86.1286	1.02896	78.847	1.0619	85.2512	1.03014
NM_001864	1346	'COX7A1	cytochrome c oxidase subunit VIIa polypeptide 1 (muscle)	6.29242	0.390708	22.389	0.440155	20.2729	0.472019	29.9669	0.515706
NM_004718	9167	'COX7A2L	cytochrome c oxidase subunit VIIa polypeptide 2 like	11.2418	0.730562	53.3102	0.870651	77.9536	1.10434	73.6313	0.94856
NM_001867	1350	'COX7C	cytochrome c oxidase subunit VIIc	5.19216	0.560433	43.2627	0.799866	45.174	0.769741	45.2089	0.736036
NM_030627	80315	'CPEB4	cytoplasmic polyadenylation element binding protein 4	8.54861	0.575393	36.9403	0.663242	31.4092	0.665082	8.77738	0.492156
NM_152928	8904	'CPNE1	copine I	13.7366	1.66434	82.056	1.15933	69.5151	1.18473	84.4069	1.25161
NM_134442	1385	'CREB1	cAMP responsive element binding protein 1	7.98422	0.57528	56.7668	0.838993	51.7389	0.757283	69.4587	0.902986
NM_001310	1389	'CREBL2	cAMP responsive element binding protein-like 2	4.19163	0.633604	88.4079	0.98946	76.1306	1.04381	58.4094	0.875734
NM_001881	1390	'CREM	cAMP responsive element modulator	10.1949	0.60517	89.2348	0.941174	66.1413	0.918249	85.2512	1.15369
NM_014171	9419	'CRIPT	postsynaptic protein CRIPT	10.1949	0.703953	82.056	1.18245	80.3349	1.04857	81.6042	1.00138
NM_030782	81037	'CRR9	cisplatin resistance related protein CRR9p	57.2755	1.1211	78.9328	1.15495	8.19539	1.77507	85.2512	1.14204
NM_004270	9443	'CRSP9	cofactor required for Sp1 transcriptional activation, subunit 9, 33kDa	4.33834	0.632134	63.416	0.878118	76.1306	0.984362	70.9342	0.933018
NM_004075	1407	'CRY1	cryptochrome 1 (photolyase-like)	5.50303	0.639865	43.2627	0.760312	14.5686	0.652256	79.3635	0.971659
NM_001885	1410	'CRYAB	crystallin, alpha B	6.61799	0.56881	30.7036	0.64907	80.3349	1.04652	28.9081	0.60853
NM_019015	54480	'CSGlcA-T	chondroitin sulfate glucuronyltransferase	25.7737	1.59023	82.056	1.24612	9.40769	1.91561	84.569	1.04574
NM_000100	1476	'CSTB	cystatin B (stefin B)	7.6879	0.658291	78.402	0.884443	76.1306	0.966567	53.9675	0.739771
NM_001326	1479	'CSTF3	cleavage stimulation factor, 3 pre-RNA, subunit 3, 77kDa	7.145	0.723873	86.7206	1.02562	76.1306	0.998399	71.6959	0.895048
NM_048368	9150	'CTDP1	CTD (carboxy-terminal domain, RNA polymerase II, polypeptide A) phosphatase, subunit 1	13.0965	1.85682	88.0446	0.955068	79.6979	1.0106	85.2512	1.11126
NM_001905	1503	'CTPS	CTP synthase	11.4811	0.734463	15.3294	0.574558	13.5299	0.465711	38.1022	0.666605
NM_147783	1508	'CTSB	cathepsin B	37.8884	1.453	72.8415	1.69099	9.40769	2.26831	84.5859	1.52202
NM_000396	1513	'CTSK	cathepsin K (pycnodysostosis)	10.1949	0.496516	27.7587	0.400578	46.1707	0.6508	37.6438	0.441824
NM_144970	159013	'CXorf38	chromosome X open reading frame 38	32.2395	0.818773	66.5004	0.818436	14.8526	0.607637	46.3085	0.725582
NM_207318	139231	'CXorf39	chromosome X open reading frame 39	8.54861	0.701494	71.7236	0.891643	50.414	0.818743	85.2512	1.02302
NM_001039210	79868	'CXorf45	chromosome X open reading frame 45	6.29242	0.686081	87.6458	0.971923	51.2339	0.84594	51.3598	0.764486
NM_005491	10046	'CXorf6	chromosome X open reading frame 6	2.97147	0.380319	11.997	0.369593	20.2729	0.356457	9.21625	0.373415
NM_007022	11068	'CYB561D2	cytochrome b-561 domain containing 2	45.6556	1.19867	84.308	1.06246	9.76928	1.62993	84.4226	1.17406
NM_030579	80777	'CYB5B	cytochrome b5 type B (outer mitochondrial membrane)	5.61217	0.723948	81.5247	0.961487	76.4261	0.997087	72.6583	0.932398
NM_016230	51167	'CYB5R4	cytochrome b5 reductase 4	7.145	0.602033	83.8127	0.978431	52.6114	0.779931	77.6965	0.922302
NM_001554	3491	'CYR61	cysteine-rich, angiogenic inducer, 61	11.2418	2.85554	40.3258	2.40456	41.0651	1.79793	85.2512	1.48946
NM_130468	113189	'D4ST1	dermatan 4 sulfotransferase 1	13.7366	2.37684	84.308	1.14002	12.4147	2.03466	84.569	0.959941
NM_004394	1611	'DAP	death-associated protein	8.54861	0.645966	87.6458	1.0061	72.7339	1.16713	84.569	1.01122
NM_006716	10926	'DBF4	DBF4 homolog (S. cerevisiae)	5.19216	0.55152	51.9689	0.793593	79.2509	1.11899	83.9129	1.10118
NM_020548	1622	'DBI	diazepam binding inhibitor (GABA receptor modulator, acyl-Coenzyme A binding protein)	7.6879	0.692312	64.3394	0.879645	73.9234	0.955572	64.3435	0.844152
NM_018478	55861	'DBNDD2	dysbindin (dystrobrevin binding protein 1) domain containing 2	59.865	0.988759	84.308	1.19	8.19539	2.44077	84.198	1.41174
NM_000788	1633	'DCK	deoxycytidine kinase	7.77729	0.60665	78.402	0.898904	77.5245	1.0998	85.2512	1.25801
NM_032486	84516	'DCTN5	dynactin 5 (p25)	11.4811	0.720673	74.7106	0.929396	31.4092	0.715015	84.569	0.999341
NM_006571	10671	'DCTN6	dynactin 6	7.98422	0.703877	56.451	0.850288	50.414	0.785405	66.0306	0.880574
NM_032299	84259	'DCUN1D5	DCN1, defective in cullin neddylation 1, domain containing 5 (S. cerevisiae)	10.1949	0.7544	59.9042	0.880272	76.1306	0.946364	77.6965	0.950998
NM_004083	1649	'DDIT3	DNA-damage-inducible transcript 3	7.6879	0.462327	50.9885	0.491603	75.7348	1.26828	84.569	1.03004
NM_145244	115265	'DDIT4L	DNA-damage-inducible transcript 4-like	7.145	0.294372	61.3988	0.507338	13.5299	0.316855	26.9348	0.458287
NM_013993	780	'DDR1	discoidin domain receptor family, member 1	27.8418	1.47404	84.308	1.26175	8.19539	1.66383	85.2512	0.996797
NM_001355	1652	'DDT	D-dopachrome tautomerase	14.1347	0.700747	81.6935	0.954871	55.3692	1.38445	55.0549	0.808253
NM_018665	55510	'DDX43	DEAD (Asp-Glu-Ala-Asp) box polypeptide 43	13.0965	0.0973101	28.2436	0.229867	18.4141	0.462056	38.1022	0.370023
NM_201224	51202	'DDX47	DEAD (Asp-Glu-Ala-Asp) box polypeptide 47	22.3316	0.820996	40.3258	0.788117	14.0176	0.66573	73.1361	0.936475
NM_003472	7913	'DEK	DEK oncogene (DNA binding)	5.19216	0.601278	69.8147	0.895388	79.9092	1.07486	85.2512	1.11938
NM_024820	57706	'DENND1A	DENN/MADD domain containing 1A	5.19216	0.457687	44.8779	0.716625	66.7128	0.850947	50.5368	0.678895
NM_003677	8562	'DENR	density-regulated protein	4.28932	0.634295	78.0514	0.939328	76.6557	1.04497	66.0306	0.900828
NM_017779	55635	'DEPDC1	DEP domain containing 1	8.94038	0.588406	86.1286	1.18607	64.4177	1.74886	85.2512	1.3037
NM_015404	25861	'DFNB31	deafness, autosomal recessive 31	45.1865	2.13147	81.5247	1.41626	11.3748	4.9066	84.3315	1.72498
NM_004717	9162	'DGKI	diacylglycerol kinase, iota	6.61799	0.254806	35.6093	0.310328	34.2727	0.499042	45.6792	0.405201
NM_018706	55526	'DHTKD1	dehydrogenase E1 and transketolase domain containing 1	57.7394	1.33568	81.0273	1.22704	5.71303	2.13066	85.2512	1.11304
NM_021931	60625	'DHX35	DEAH (Asp-Glu-Ala-His) box polypeptide 35	12.7441	1.83948	61.6036	1.21806	71.8408	0.942616	85.2512	1.25711
NM_001003399	400169	'DKFZp451A211	DKFZp451A211 protein	11.7086	0.584273	22.7171	0.456753	76.1306	0.797946	38.1022	0.57398
NM_182643	10395	'DLC1	deleted in liver cancer 1	14.1347	0.52509	44.4157	0.591028	30.4473	0.544934	32.1445	0.581216
NM_024570	79621	'DLEU8	deleted in lymphocytic leukemia 8	7.77729	0.596173	87.2821	0.948872	68.666	0.838067	56.4089	0.790532
NM_021145	9988	'DMTF1	cyclin D binding myb-like transcription factor 1	5.36998	0.464836	28.2436	0.652846	31.4092	0.681055	36.865	0.633566
NM_001369	1767	'DNAH5	dynein, axonemal, heavy polypeptide 5	14.5372	0.668601	86.2682	0.928645	76.4261	0.909159	85.2512	1.04039
NM_001031723	79982	'DNAJB14	DnaJ (Hsp40) homolog, subfamily B, member 14	8.54861	0.531038	69.8147	0.872122	47.3565	0.680702	54.1383	0.759593
NM_006736	3300	'DNAJB2	DnaJ (Hsp40) homolog, subfamily B, member 2	35.6783	1.27151	72.8415	1.3065	9.76928	2.17758	85.2512	1.00416
NM_007034	11080	'DNAJB4	DnaJ (Hsp40) homolog, subfamily B, member 4	32.8135	2.58421	74.7106	2.40981	14.0176	2.45603	63.9535	3.19183
NM_058246	10049	'DNAJB6	DnaJ (Hsp40) homolog, subfamily B, member 6	47.4347	1.35635	76.3739	1.20607	10.9522	1.73207	75.1875	1.35932
NM_014280	22826	'DNAJC8	DnaJ (Hsp40) homolog, subfamily C, member 8	7.77729	0.712816	64.3394	0.875063	30.4473	0.783075	66.0306	0.914854
NM_005740	10126	'DNAL4	dynein, axonemal, light polypeptide 4	12.0509	0.738255	89.2348	0.993768	76.1306	0.943321	68.7964	0.935562
NM_003462	7802	'DNALI1	dynein, axonemal, light intermediate polypeptide 1	6.61799	0.549076	50.9885	0.76543	78.5083	1.1036	58.4094	0.668577
NM_175850	1789	'DNMT3B	DNA (cytosine-5-)-methyltransferase 3 beta	53.4392	0.842134	74.7106	1.43044	14.7261	0.568767	77.2311	0.909698
NM_003859	8813	'DPM1	dolichyl-phosphate mannosyltransferase polypeptide 1, catalytic subunit	4.28932	0.58953	45.2473	0.735791	20.0164	0.645499	52.8664	0.792048
NM_001937	1805	'DPT	dermatopontin	14.8781	0.37635	27.7587	0.322952	45.4919	0.403962	58.4813	0.721585
NM_001938	1810	'DR1	down-regulator of transcription 1, TBP-binding (negative cofactor 2)	5.19216	0.593466	88.4079	0.971099	76.6557	0.963773	81.4408	0.968289
NM_016025	51108	'DREV1	DORA reverse strand protein 1	11.2418	0.751867	77.7547	0.870161	76.4261	1.03612	61.2322	0.82978
NM_013441	11123	'DSCR1L2	Down syndrome critical region gene 1-like 2	12.0509	0.640598	84.308	1.17824	72.5619	0.713436	78.1001	1.69043
NM_003720	8624	'DSCR2	Down syndrome critical region gene 2	5.96335	0.712012	88.4446	0.981673	58.5924	0.857058	84.569	1.00369
NM_183380	667	'DST	dystonin	56.342	1.38087	73.2476	0.858862	14.5686	1.73214	51.3598	0.706583
NM_006870	11034	'DSTN	destrin (actin depolymerizing factor)	8.54861	0.695106	72.1817	0.910733	70.0372	0.892277	63.8477	0.893401
NM_018000	55686	'DSU	dilute suppressor	5.50303	0.532884	54.9334	0.660546	70.2533	0.922779	62.984	0.688112
NM_016448	51514	'DTL	denticleless homolog (Drosophila)	8.54861	0.6351	44.4157	0.651388	14.8526	0.459104	67.1263	0.799808
NM_001391	1837	'DTNA	dystrobrevin, alpha	14.1347	0.742906	77.7547	0.931187	72.5619	0.966247	69.4587	0.932481
NM_181581	11062	'DUS4L	dihydrouridine synthase 4-like (S. cerevisiae)	5.19216	0.532141	86.1286	1.03393	77.5245	1.15237	85.2512	1.09892
NM_007240	11266	'DUSP12	dual specificity phosphatase 12	12.7441	0.758484	71.7236	0.910089	76.1306	0.939473	76.5873	0.93831
NM_007026	11072	'DUSP14	dual specificity phosphatase 14	8.54861	0.678264	28.2436	0.610712	73.7163	1.12606	58.6663	0.789984
NM_001948	1854	'DUT	dUTP pyrophosphatase	7.6879	0.628466	73.5735	0.900911	37.9559	1.52501	83.9129	1.04747
NM_004411	1780	'DYNC1I1	dynein, cytoplasmic 1, intermediate chain 1	40.0686	0.884817	83.8127	1.1038	14.0176	0.694652	61.2322	0.82411
NM_014183	83658	'DYNLRB1	dynein, light chain, roadblock-type 1	6.61799	0.677968	79.7646	0.952589	79.843	1.10688	77.0848	0.967986
NM_006519	6993	'DYNLT1	dynein, light chain, Tctex-type 1	3.70798	0.619438	79.7646	0.94929	70.4925	0.964135	61.2322	0.861621
NM_006520	6990	'DYNLT3	dynein, light chain, Tctex-type 3	0	0.426633	23.2468	0.623309	57.4346	0.762475	45.6792	0.717516
NM_030796	81552	'ECOP	EGFR-coamplified and overexpressed protein	53.111	1.14979	84.308	1.06666	10.9522	1.91136	85.2512	1.11658
NM_018217	55741	'EDEM2	ER degradation enhancer, mannosidase alpha-like 2	16.8682	1.66977	81.0273	1.27645	9.40769	1.49586	85.2512	1.06896
NM_025191	80267	'EDEM3	ER degradation enhancer, mannosidase alpha-like 3	27.8418	1.56454	72.6663	1.44599	10.9522	1.90559	85.2512	1.14761
NM_003792	8721	'EDF1	endothelial differentiation-related factor 1	7.145	0.666218	56.0407	0.862668	61.816	0.892613	63.8477	0.875372
NM_004280	9521	'EEF1E1	eukaryotic translation elongation factor 1 epsilon 1	4.80259	0.526517	31.5879	0.72398	56.7797	0.727251	54.1383	0.787748
NM_005227	1945	'EFNA4	ephrin-A4	20.1325	1.65854	88.776	1.01727	14.0176	2.79064	85.2512	1.30814
NM_004093	1948	'EFNB2	ephrin-B2	5.19216	0.378192	34.7717	0.520298	67.0229	0.600279	42.7487	0.412478
NM_017555	112398	'EGLN2	egl nine homolog 2 (C. elegans)	58.6439	0.953869	84.308	1.08245	10.9522	1.78779	85.2512	1.16745
NM_015252	23301	'EHBP1	EH domain binding protein 1	6.61799	0.692055	28.2436	0.715679	76.6557	0.992664	38.1022	0.732691
NM_001007277	9538	'EI24	etoposide induced 2.4 mRNA	56.0122	0.92607	84.308	1.15984	6.32977	1.97783	85.2512	1.11452
NM_005801	10209	'EIF1	eukaryotic translation initiation factor 1	6.61799	0.731666	69.0578	0.907054	59.9176	0.858813	58.1689	0.864119
NM_001412	1964	'EIF1AX	eukaryotic translation initiation factor 1A, X-linked	4.19163	0.50712	76.9053	0.85574	76.4261	0.97505	61.2322	0.741546
NM_005875	10289	'EIF1B	eukaryotic translation initiation factor 1B	3.70798	0.541843	37.467	0.810627	58.0689	0.830657	52.8664	0.816494
NM_004836	9451	'EIF2AK3	eukaryotic translation initiation factor 2-alpha kinase 3	37.1795	1.48196	86.1286	1.02023	14.0176	1.74959	84.569	1.05923
NM_020365	8891	'EIF2B3	eukaryotic translation initiation factor 2B, subunit 3 gamma, 58kDa	22.3316	0.795615	58.1814	0.818821	13.5299	0.582272	72.6583	0.945958
NM_024852	192669	'EIF2C3	eukaryotic translation initiation factor 2C, 3	12.7441	0.626893	27.7587	0.633456	25.2669	0.647939	38.1022	0.661567
NM_003758	8669	'EIF3S1	eukaryotic translation initiation factor 3, subunit 1 alpha, 35kDa	8.59621	0.6725	72.1817	0.90095	70.4925	1.27038	70.5009	0.915206
NM_016091	51386	'EIF3S6IP	eukaryotic translation initiation factor 3, subunit 6 interacting protein	19.5394	0.807734	77.7547	0.926345	13.5299	0.593216	77.2311	0.956854
NM_004846	9470	'EIF4E2	eukaryotic translation initiation factor 4E member 2	6.61799	0.608086	40.3258	0.773321	77.2523	1.11655	75.4563	0.938911
NM_004095	1978	'EIF4EBP1	eukaryotic translation initiation factor 4E binding protein 1	14.8781	0.715993	87.6458	0.946176	71.2234	1.18634	85.2512	1.04863
NM_001970	1984	'EIF5A	eukaryotic translation initiation factor 5A	26.2887	1.94002	61.6036	1.84219	13.4474	2.67978	63.9535	2.64144
NM_024090	79071	'ELOVL6	ELOVL family member 6, elongation of long chain fatty acids (FEN1/Elo2, SUR4/Elo3-like, yeast)	5.19216	0.526747	88.4446	0.940862	27.9009	1.99175	76.5873	0.911524
NM_001424	2013	'EMP2	epithelial membrane protein 2	5.19216	0.456238	33.0224	0.547447	76.4261	0.929174	36.7054	0.510045
NM_000118	2022	'ENG	endoglin (Osler-Rendu-Weber syndrome 1)	12.7441	1.92457	56.7668	1.72983	16.8884	1.78516	79.809	2.4214
NM_001976	2027	'ENO3	enolase 3 (beta, muscle)	38.4998	0.782517	73.5735	0.915612	13.5299	0.44696	64.3435	0.831042
NM_006208	5167	'ENPP1	ectonucleotide pyrophosphatase/phosphodiesterase 1	6.61799	0.159849	11.4971	0.156517	42.425	0.290826	19.0681	0.130363
NM_207044	2029	'ENSA	endosulfine alpha	8.54861	0.622614	54.5399	0.804877	49.5547	0.79111	38.1022	0.726266
NM_020189	56943	'ENY2	enhancer of yellow 2 homolog (Drosophila)	4.19163	0.628563	62.2512	0.863805	80.3349	1.05238	64.3435	0.873743
NM_004438	2043	'EPHA4	EPH receptor A4	15.5537	0.674349	28.4553	0.430925	70.0372	0.875713	8.77738	0.29271
NM_017449	2048	'EPHB2	EPH receptor B2	13.0965	1.67265	81.0273	1.26594	14.4637	1.79717	85.2512	1.08295
NM_194356	2054	'EPIM	epimorphin	4.55258	0.632333	86.1286	0.965845	57.2355	0.78435	85.2512	1.03307
NM_005702	26284	'ERAL1	Era G-protein-like 1 (E. coli)	16.8682	1.66245	84.308	1.1886	9.24089	1.94654	85.2512	1.15479
NM_001432	2069	'EREG	epiregulin	6.29242	0.196025	27.7587	0.266709	14.0176	0.183011	37.6438	0.228275
NM_006494	2077	'ERF	Ets2 repressor factor	13.7366	1.85958	68.8244	1.76427	46.1707	1.52738	84.4069	1.83043
NM_001031711	57222	'ERGIC1	endoplasmic reticulum-golgi intermediate compartment (ERGIC) 1	13.7366	2.52541	36.5566	1.94346	5.11549	3.09615	63.9535	1.98073
NM_016570	51290	'ERGIC2	ERGIC and golgi 2	59.4949	0.938436	83.8127	1.14025	11.6934	2.54081	85.2512	1.17025
NM_198398	51614	'ERGIC3	ERGIC and golgi 3	13.7366	1.68127	86.7206	0.994849	25.2669	1.56011	85.2512	1.04306
NM_004450	2079	'ERH	enhancer of rudimentary homolog (Drosophila)	6.61799	0.726524	59.9042	0.903719	77.7253	1.09564	84.569	1.01001
NM_152461	2081	'ERN1	endoplasmic reticulum to nucleus signalling 1	12.0509	0.538671	52.7655	0.740651	77.7253	1.59698	66.0306	0.812116
NM_018948	54206	'ERRFI1	ERBB receptor feedback inhibitor 1	4.19163	0.432944	10.2196	0.415023	40.6568	0.57484	28.9081	0.465237
NM_004453	2110	'ETFDH	electron-transferring-flavoprotein dehydrogenase	67.2204	1.16934	67.7471	0.877082	13.4474	1.92812	75.544	0.923474
NM_018638	55500	'ETNK1	ethanolamine kinase 1	14.8781	0.708395	33.1155	0.694938	56.7797	0.86055	10.1154	0.705564
NM_004956	2115	'ETV1	ets variant gene 1	6.61799	0.418946	36.5566	0.529531	20.0164	0.3672	42.7487	0.48385
NM_130398	9156	'EXO1	exonuclease 1	12.0509	0.675084	59.9042	0.730368	29.2319	0.622006	84.569	1.04361
NM_002685	5394	'EXOSC10	exosome component 10	24.3567	0.798654	86.2682	1.10951	14.0627	0.50162	72.0118	0.925353
NM_058219	118460	'EXOSC6	exosome component 6	5.14243	4.58988	50.9885	3.10049	4.34042	5.91881	58.6663	4.29093
NM_181503	11340	'EXOSC8	exosome component 8	6.61799	0.563243	56.0699	0.81689	14.0176	0.567498	72.0118	0.969843
NM_001990	2140	'EYA3	eyes absent homolog 3 (Drosophila)	12.0509	0.774972	62.2512	0.872515	34.5473	0.761425	64.3435	0.881667
NM_000132	2157	'F8	coagulation factor VIII, procoagulant component (hemophilia A)	5.96335	0.515168	40.3258	0.687265	50.414	0.785846	55.0549	0.81289
NM_004102	2170	'FABP3	fatty acid binding protein 3, muscle and heart (mammary-derived growth inhibitor)	5.36998	0.298755	56.451	0.81718	26.798	0.265991	69.4587	0.797439
NM_001442	2167	'FABP4	fatty acid binding protein 4, adipocyte	5.19216	0.218008	35.6093	0.278983	15.0957	0.193269	38.1022	0.305566
NM_007051	11124	'FAF1	Fas (TNFRSF6) associated factor 1	11.8339	0.759881	86.1286	1.04831	21.8783	0.715336	69.4587	0.931424
NM_145253	124402	'FAM100A	family with sequence similarity 100, member A	35.6783	1.71158	83.8127	1.44472	9.76928	2.80944	85.2512	1.14222
NM_182565	283991	'FAM100B	family with sequence similarity 100, member B	13.0965	0.686555	88.2416	0.955676	63.6883	0.905419	75.544	0.925193
NM_032837	84923	'FAM104A	family with sequence similarity 104, member A	6.61799	0.593628	89.2348	0.993431	76.4261	1.00972	57.2251	0.813435
NM_031453	83641	'FAM107B	family with sequence similarity 107, member B	10.0124	0.60374	71.3862	0.922158	58.0689	0.821034	72.9531	0.949727
NM_022074	63901	'FAM111A	family with sequence similarity 111, member A	4.80259	0.628153	46.1513	0.72394	45.4919	0.766986	78.8883	0.987281
NM_206949	122509	'FAM14B	family with sequence similarity 14, member B	6.61799	0.480653	27.7587	0.592336	57.2355	0.791437	42.7487	0.646053
NM_020223	56975	'FAM20C	family with sequence similarity 20, member C	37.1795	1.4311	86.1286	1.07391	4.34042	2.29331	85.2512	0.978272
NM_015916	51063	'FAM26B	family with sequence similarity 26, member B	67.0056	1.15374	69.8147	1.65992	11.6934	2.24643	63.9535	1.58033
NM_014077	26017	'FAM32A	family with sequence similarity 32, member A	2.97147	0.589374	73.2476	0.929271	73.9234	0.923536	67.8657	0.912046
NM_182620	348235	'FAM33A	family with sequence similarity 33, member A	5.50303	0.594501	89.2348	1.01614	61.816	0.889401	83.6331	1.0661
NM_019054	54537	'FAM35A	family with sequence similarity 35, member A	10.6598	0.68869	74.7106	1.3006	58.5924	1.62773	85.2512	1.09004
NM_198076	116228	'FAM36A	family with sequence similarity 36, member A	10.1949	0.647843	87.6458	1.05117	76.6557	1.23339	84.569	1.08831
NM_014745	9780	'FAM38A	family with sequence similarity 38, member A	34.0216	1.63903	86.1286	1.02012	13.1637	1.96166	83.6331	0.994887
NM_153690	131583	'FAM43A	family with sequence similarity 43, member A	5.14243	2.87971	32.8488	5.29062	24.1076	1.53458	85.2512	0.813284
NM_138369	91272	'FAM44B	family with sequence similarity 44, member B	12.7441	0.697784	86.1286	0.993209	70.2533	0.871189	68.3897	0.855681
NM_016605	51307	'FAM53C	family with sequence similarity 53, member C	65.1505	1.16189	75.5453	1.20167	11.6934	1.71003	85.2512	1.14482
NM_138419	113115	'FAM54A	family with sequence similarity 54, member A	8.94038	0.631317	63.416	0.838736	78.8905	1.28446	78.8883	1.13551
NM_152274	92002	'FAM58A	family with sequence similarity 58, member A	10.1949	0.633451	61.3988	0.799985	65.4866	1.31386	67.8657	0.89422
NM_199051	339479	'FAM5C	family with sequence similarity 5, member C	11.0528	0.545386	44.4157	0.269409	40.0677	0.618721	38.1022	0.261365
NM_020734	57494	'FAM80B	family with sequence similarity 80, member B	6.61799	0.607385	77.2856	0.89463	61.3381	0.835509	85.2512	1.14506
NM_018145	55177	'FAM82C	family with sequence similarity 82, member C	48.9423	1.21085	65.5485	0.877087	7.79828	1.90342	68.7964	0.903619
NM_030919	81610	'FAM83D	family with sequence similarity 83, member D	14.8781	0.683018	69.0578	0.904514	32.1966	0.638885	69.9925	0.909696
NM_032231	84191	'FAM96A	family with sequence similarity 96, member A	11.4811	0.699328	89.2348	0.977979	76.1306	1.03076	85.2512	1.08538
NM_016062	51647	'FAM96B	family with sequence similarity 96, member B	9.26619	0.702523	31.1491	0.754247	42.425	0.827434	63.8477	0.856542
NM_001018112	2175	'FANCA	Fanconi anemia, complementation group A	12.7441	0.65984	86.8869	1.02826	43.5086	0.708461	85.2512	1.05547
NM_018062	55120	'FANCL	Fanconi anemia, complementation group L	6.01545	0.593815	40.3258	0.700143	13.5299	0.466514	51.3598	0.752152
NM_006567	10667	'FARS2	phenylalanine-tRNA synthetase 2 (mitochondrial)	56.699	1.30121	86.1286	1.02236	11.3748	1.71385	85.2512	1.06074
NM_005245	2195	'FAT	FAT tumor suppressor homolog 1 (Drosophila)	55.1825	1.21125	65.5485	0.842187	10.8982	2.25832	69.9925	0.894135
NM_148169	115290	'FBXO17	F-box protein 17	26.2887	1.98531	72.6663	1.38318	8.19539	4.86005	85.2512	1.09647
NM_012177	26271	'FBXO5	F-box protein 5	4.80259	0.527798	38.4371	0.660272	33.192	0.627222	82.6681	0.957237
NM_012180	26269	'FBXO8	F-box protein 8	4.33834	0.598397	38.4371	0.799163	67.7961	0.846153	78.6592	0.921747
NM_006731	2218	'FCMD	Fukuyama type congenital muscular dystrophy (fukutin)	42.5095	0.839891	84.308	1.09054	12.4147	2.28278	78.1001	0.888057
NM_005246	2241	'FER	fer (fps/fes related) tyrosine kinase (phosphoprotein NCP94)	9.26619	0.646463	63.416	0.827415	74.7953	0.910062	66.0306	0.873151
NM_005103	9638	'FEZ1	fasciculation and elongation protein zeta 1 (zygin I)	6.29242	0.647609	33.0224	0.670975	36.4493	0.715387	28.9081	0.557586
NM_015633	26127	'FGFR1OP2	FGFR1 oncogene partner 2	9.26619	0.687211	77.2856	0.931183	46.457	1.73274	85.2512	1.04579
NM_022116	63979	'FIGNL1	fidgetin-like 1	11.0528	0.688272	88.4079	1.09401	51.5893	0.767742	85.2512	1.26504
NM_030917	81608	'FIP1L1	FIP1 like 1 (S. cerevisiae)	14.8781	0.62826	87.6458	0.987433	13.5299	0.376288	55.0549	0.724974
NM_016068	51024	'FIS1	fission 1 (mitochondrial outer membrane) homolog (S. cerevisiae)	11.4811	0.702089	51.9689	0.840399	66.2858	0.916883	58.4813	0.871153
NM_014344	24147	'FJX1	four jointed box 1 (Drosophila)	27.327	1.83626	69.8147	1.57355	5.11549	2.65379	85.2512	1.22656
NM_016594	51303	'FKBP11	FK506 binding protein 11, 19 kDa	43.8093	0.893819	86.1286	1.19938	10.9522	1.80547	85.2512	1.47914
NM_002013	2287	'FKBP3	FK506 binding protein 3, 25kDa	8.02996	0.695707	79.7646	0.936028	80.3349	1.02262	62.984	0.852889
NM_024301	79147	'FKRP	fukutin related protein	55.1825	1.15754	87.8834	0.962553	5.71303	2.2384	85.2512	1.0334
NM_022145	64105	'FKSG14	leucine zipper protein FKSG14	4.19163	0.468632	37.467	0.682668	75.0159	0.98037	85.2512	1.17141
NM_018224	55744	'FLJ10803	hypothetical protein FLJ10803	8.59621	0.714304	86.1286	1.08116	76.4261	1.01351	82.4155	1.00946
NM_018231	55238	'FLJ10815	amino acid transporter	22.3316	1.78129	83.8127	1.13218	0	2.83936	85.2512	1.02236
NM_018352	55319	'FLJ11184	hypothetical protein FLJ11184	12.0509	0.62093	86.7206	1.09673	67.2249	1.42705	85.2512	1.36092
NM_032181	84141	'FLJ13391	hypothetical protein FLJ13391	7.77729	0.470435	37.048	0.587077	54.7765	0.729394	38.1022	0.44432
NM_022484	64418	'FLJ13576	hypothetical protein FLJ13576	56.342	1.14501	76.2515	1.32583	8.19539	1.8511	84.4226	1.57535
NM_022770	64785	'FLJ13912	hypothetical protein FLJ13912	5.61217	0.595861	56.451	0.723171	66.7128	0.831319	77.6965	0.897147
NM_024845	79903	'FLJ14154	hypothetical protein FLJ14154	68.2687	1.07633	84.308	1.06092	9.40769	1.80651	67.8657	0.904591
NM_025029	80097	'FLJ14346	hypothetical protein FLJ14346	8.59621	0.695589	88.5635	0.982111	76.4261	0.994888	68.7964	0.92569
NM_032822	84908	'FLJ14668	hypothetical protein FLJ14668	7.6879	0.665604	86.1286	1.00344	59.2918	0.825742	85.2512	1.14037
NM_032868	84954	'FLJ14981	hypothetical protein FLJ14981	8.54861	0.579977	69.0578	0.806259	67.0229	0.847999	42.7487	0.635852
NM_207514	54849	'FLJ20186	hypothetical protein FLJ20186	62.4998	1.18599	83.8127	1.1635	14.8526	1.87876	85.2512	1.18219
NM_017723	54863	'FLJ20245	hypothetical protein FLJ20245	17.7557	1.8033	36.5566	2.37135	0	2.91618	63.9535	1.78444
NM_017727	54867	'FLJ20254	hypothetical protein FLJ20254	5.14243	1.77926	86.1286	1.04638	62.1486	1.21148	85.2512	1.17181
NM_017741	54876	'FLJ20280	hypothetical protein FLJ20280	10.6598	0.531565	56.0407	0.807861	58.0689	0.726842	58.4094	0.712644
NM_017786	55638	'FLJ20366	hypothetical protein FLJ20366	12.7441	0.465084	27.7587	0.371031	15.5005	0.441587	33.4143	0.536244
NM_017875	54977	'FLJ20551	hypothetical protein FLJ20551	66.243	0.971887	80.0809	1.20912	13.0312	1.63024	85.2512	1.1717
NM_022483	64417	'FLJ21657	hypothetical protein FLJ21657	6.61799	0.645342	86.1286	1.0441	76.8457	1.32973	83.2566	0.970165
NM_024622	79675	'FLJ21901	hypothetical protein FLJ21901	33.4551	1.72758	72.8415	1.38524	4.34042	2.77812	85.2512	1.20389
NM_024560	79611	'FLJ21963	FLJ21963 protein	16.1308	0.665783	27.7587	0.466027	13.5299	0.324396	24.4807	0.444101
NM_024808	79866	'FLJ22624	FLJ22624 protein	6.61799	0.512151	69.0578	0.84619	37.4075	0.711404	64.3435	0.921281
NM_145018	220042	'FLJ25416	hypothetical protein FLJ25416	3.70798	0.432766	56.451	0.689736	79.9092	1.11198	77.2311	0.842835
NM_198566	375444	'FLJ32363	FLJ32363 protein	8.02996	0.539615	77.7547	0.949081	33.7482	0.688117	85.2512	1.04512
NM_152683	201973	'FLJ33167	hypothetical protein FLJ33167	10.6598	0.513784	56.7668	0.723595	44.8883	0.563208	84.569	0.780409
NM_152400	132720	'FLJ39370	hypothetical protein FLJ39370	4.80259	0.362639	63.416	0.75565	59.2918	0.733016	80.8311	0.927671
NM_152523	151195	'FLJ40432	hypothetical protein FLJ40432	7.6879	0.589925	82.056	1.28369	49.5547	0.663372	85.2512	1.07085
NM_207504	401459	'FLJ46365	FLJ46365 protein	36.5984	0.816542	71.3862	0.916838	14.8526	0.58375	55.7369	0.702986
NM_022823	64838	'FNDC4	fibronectin type III domain containing 4	8.02996	0.507335	40.3258	0.733359	76.4261	1.05936	37.6438	0.624536
NM_002027	2339	'FNTA	farnesyltransferase, CAAX box, alpha	13.0965	0.760748	84.308	1.07064	66.1413	0.8885	85.2512	1.06611
NM_021953	2305	'FOXM1	forkhead box M1	8.54861	0.625811	86.1286	1.14721	79.0746	1.17978	74.4203	0.981524
NM_004477	2483	'FRG1	FSHD region gene 1	7.98422	0.682257	77.1643	0.92746	23.3849	0.683385	74.686	0.940812
NM_003088	6624	'FSCN1	fascin homolog 1, actin-bundling protein (Strongylocentrotus purpuratus)	13.0965	1.81332	75.1275	1.28747	78.847	1.09198	84.4069	1.52835
NM_022476	64400	'FTS	fused toes homolog (mouse)	14.5372	0.738357	86.8869	0.981699	77.5245	1.11482	83.0594	0.984385
NM_173794	139341	'FUNDC1	FUN14 domain containing 1	4.80259	0.588324	84.308	1.11624	75.6328	1.03308	68.1977	0.89972
NM_023934	65991	'FUNDC2	FUN14 domain containing 2	6.61799	0.614641	38.376	0.862854	63.2688	0.833465	58.4094	0.85748
NM_004480	2530	'FUT8	fucosyltransferase 8 (alpha (1,6) fucosyltransferase)	59.1903	1.1997	72.6663	1.4062	9.76928	3.17426	84.4226	1.35474
NM_002035	2531	'FVT1	follicular lymphoma variant translocation 1	13.7366	1.58682	86.1286	0.975705	44.5871	1.99357	85.2512	1.01802
NM_012192	26515	'FXC1	fracture callus 1 homolog (rat)	8.54861	0.730333	63.416	0.869354	54.4475	0.816937	81.6042	0.990638
NM_014164	53827	'FXYD5	FXYD domain containing ion transport regulator 5	56.342	1.12802	75.5453	1.24212	11.3748	1.75	84.3315	1.25684
NM_003505	8321	'FZD1	frizzled homolog 1 (Drosophila)	45.1865	1.26016	86.1286	1.07355	13.1637	2.24509	85.2512	1.10915
NM_001466	2535	'FZD2	frizzled homolog 2 (Drosophila)	11.2418	2.42989	68.8244	1.91035	13.0312	2.95269	84.4226	1.31648
NM_005458	9568	'GABBR2	gamma-aminobutyric acid (GABA) B receptor, 2	13.7366	6.21649	32.8488	5.38324	0	8.97535	17.7857	5.8772
NM_001924	1647	'GADD45A	growth arrest and DNA-damage-inducible, alpha	6.61799	0.46819	48.2476	0.62166	54.4475	0.691382	69.4587	0.809505
NM_015675	4616	'GADD45B	growth arrest and DNA-damage-inducible, beta	10.0124	0.535463	52.7655	0.523972	17.4888	0.5474	38.1022	0.453782
NM_015973	51083	'GAL	galanin	5.96335	0.414679	31.3084	0.580351	44.3096	0.678607	8.77738	0.3754
NM_138801	130589	'GALM	galactose mutarotase (aldose 1-epimerase)	10.1949	2.19119	36.5566	2.12917	62.1486	1.20682	85.2512	1.15706
NM_004481	2590	'GALNT2	UDP-N-acetyl-alpha-D-galactosamine:polypeptide N-acetylgalactosaminyltransferase 2 (GalNAc-T2)	22.3316	2.1755	84.308	1.15624	11.3748	1.62495	85.2512	1.23656
NM_007210	11226	'GALNT6	UDP-N-acetyl-alpha-D-galactosamine:polypeptide N-acetylgalactosaminyltransferase 6 (GalNAc-T6)	23.9596	0.598543	31.1491	0.504345	51.2339	0.736314	11.9811	0.332996
NM_054110	117248	'GALNTL2	UDP-N-acetyl-alpha-D-galactosamine:polypeptide N-acetylgalactosaminyltransferase-like 2	11.2418	1.97489	82.056	1.16392	0	4.18928	63.9962	2.12116
NM_002045	2596	'GAP43	growth associated protein 43	6.61799	0.15631	48.2476	0.419716	20.0164	0.104652	62.984	0.486454
NM_175085	2618	'GART	phosphoribosylglycinamide formyltransferase, phosphoribosylglycinamide synthetase, phosphoribosylaminoimidazole synthetase	32.8135	0.859429	43.2627	0.793775	13.5299	0.481883	72.0118	0.915231
NM_174942	283431	'GAS2L3	growth arrest-specific 2 like 3	2.97147	0.287542	28.2436	0.562906	27.9009	0.563812	58.6663	0.863984
NM_032638	2624	'GATA2	GATA binding protein 2	23.6508	2.2679	80.0809	1.26698	3.41033	2.7501	85.2512	1.15872
NM_004193	8729	'GBF1	golgi-specific brefeldin A resistance factor 1	31.5829	2.33331	69.8147	1.74448	9.40769	1.9488	85.2512	1.15379
NM_002053	2633	'GBP1	guanylate binding protein 1, interferon-inducible, 67kDa	7.145	0.461296	19.3151	0.439632	6.28218	0.232858	8.77738	0.388556
NM_004120	2634	'GBP2	guanylate binding protein 2, interferon-inducible	17.3261	0.65631	38.4371	0.67806	13.5299	0.407895	8.77738	0.429601
NM_001490	2650	'GCNT1	glucosaminyl (N-acetyl) transferase 1, core 2 (beta-1,6-N-acetylglucosaminyltransferase)	59.865	0.931546	86.1286	0.997196	9.76928	1.76009	73.1361	1.57769
NM_004864	9518	'GDF15	growth differentiation factor 15	5.14243	5.53446	68.8244	2.06156	17.3873	3.17014	85.2512	1.42814
NM_001007269	79760	'GEMIN7	gem (nuclear organelle) associated protein 7	12.0509	0.786111	76.2515	0.93556	70.8572	1.19646	81.3351	0.987905
NM_005262	2671	'GFER	growth factor, augmenter of liver regeneration (ERV1 homolog, S. cerevisiae)	10.0124	0.605252	83.5462	0.974797	53.272	0.815886	77.6965	0.947849
NM_030819	81577	'GFOD2	glucose-fructose oxidoreductase domain containing 2	59.0137	0.953181	86.1286	1.00744	12.5039	1.919	85.2512	1.02809
NM_000163	2690	'GHR	growth hormone receptor	18.901	0.783866	31.5879	0.343447	76.4261	0.982447	11.9811	0.281826
NM_005497	10052	'GJA7	gap junction protein, alpha 7, 45kDa (connexin 45)	9.26619	0.279879	31.3084	0.293251	73.9234	0.862485	64.3435	0.682531
NM_015554	26035	'GLCE	glucuronyl C5-epimerase	39.2112	1.33782	68.8244	1.49589	0	3.01863	85.2512	1.10349
NM_006851	11010	'GLIPR1	GLI pathogenesis-related 1 (glioma)	2.97147	0.391266	19.7093	0.521443	44.8883	0.687755	38.1022	0.63241
NM_006708	2739	'GLO1	glyoxalase I	4.80259	0.610799	88.9062	0.973271	45.4919	1.41613	85.2512	1.09625
NM_024656	79709	'GLT25D1	glycosyltransferase 25 domain containing 1	12.7441	1.97425	82.056	1.3594	5.11549	1.80893	84.3315	1.66188
NM_018466	55849	'GLT28D1	glycosyltransferase 28 domain containing 1	5.19216	0.560811	79.7646	0.940932	44.8883	0.720725	74.8724	0.916278
NM_004124	2764	'GMFB	glia maturation factor, beta	7.6879	0.660119	89.2348	0.980606	76.1306	0.955072	85.2512	1.1009
NM_004877	9535	'GMFG	glia maturation factor, gamma	10.1949	0.551453	75.9477	0.947817	29.2319	0.467477	56.2011	0.483634
NM_015895	51053	'GMNN	geminin, DNA replication inhibitor	7.6879	0.579039	58.4307	0.774017	80.0005	1.02004	85.2512	1.05713
NM_002067	2767	'GNA11	guanine nucleotide binding protein (G protein), alpha 11 (Gq class)	11.2418	2.31747	57.4909	1.42511	4.34042	2.31426	63.9535	1.65298
NM_021629	59345	'GNB4	guanine nucleotide binding protein (G protein), beta polypeptide 4	4.19163	0.551559	45.2473	0.624796	22.4005	0.556366	71.3464	0.863266
NM_001017998	2790	'GNG10	guanine nucleotide binding protein (G protein), gamma 10	8.54861	0.70848	89.0698	0.979451	68.666	0.925953	85.2512	1.02552
NM_018841	55970	'GNG12	guanine nucleotide binding protein (G protein), gamma 12	12.7441	0.707707	74.7106	1.36084	68.9656	1.24828	63.9535	1.45394
NM_053064	54331	'GNG2	guanine nucleotide binding protein (G protein), gamma 2	5.61217	0.496006	70.3059	0.749281	29.2319	0.529945	55.0549	0.644301
NM_005274	2787	'GNG5	guanine nucleotide binding protein (G protein), gamma 5	3.70798	0.579963	87.2821	0.971297	63.2688	0.877595	66.7017	0.869938
NM_198066	64841	'GNPNAT1	glucosamine-phosphate N-acetyltransferase 1	2.97147	0.614596	40.3258	0.784947	76.4261	0.983465	72.6583	0.933776
NM_024312	79158	'GNPTAB	N-acetylglucosamine-1-phosphate transferase, alpha and beta subunits	31.5829	1.38848	75.5453	1.41419	8.19539	1.96807	85.2512	1.08445
NM_016099	51125	'GOLGA7	golgi autoantigen, golgin subfamily a, 7	10.1949	0.600236	78.9328	0.87988	75.0159	0.876236	85.2512	1.01531
NM_177937	51280	'GOLPH2	golgi phosphoprotein 2	28.8674	1.99296	78.0514	1.29529	3.41033	2.7914	85.2512	1.0661
NM_016072	51026	'GOLT1B	golgi transport 1 homolog B (S. cerevisiae)	10.1949	0.704828	86.1286	1.05178	77.1429	1.11378	85.2512	1.10587
NM_001037533	54856	'GON4L	gon-4-like (C.elegans)	10.1949	0.6735	41.3266	0.710286	53.5569	0.830036	38.1022	0.6606
NM_002079	2805	'GOT1	glutamic-oxaloacetic transaminase 1, soluble (aspartate aminotransferase 1)	33.4551	0.822186	81.0273	0.910801	14.0176	0.528994	75.544	0.93947
NM_015590	54865	'GPATC4	G patch domain containing 4	14.8781	0.630807	33.1155	0.690317	61.3381	1.14726	59.4386	0.835176
NM_002081	2817	'GPC1	glypican 1	11.2418	2.21756	84.308	1.21279	9.34475	2.35975	85.2512	1.43877
NM_005708	10082	'GPC6	glypican 6	3.70798	0.362409	10.2196	0.297209	15.5005	0.479505	0	0.294931
NM_005279	2825	'GPR1	G protein-coupled receptor 1	10.1949	0.607156	59.5277	0.735254	44.3096	0.781504	63.8477	0.797239
NM_145290	166647	'GPR125	G protein-coupled receptor 125	47.0196	1.18735	83.8127	1.14766	10.8982	1.69848	85.2512	1.03434
NM_001032394	57211	'GPR126	G protein-coupled receptor 126	57.2755	1.14119	76.2515	0.895046	13.0312	1.50724	79.1991	0.97954
NM_024531	79581	'GPR172A	G protein-coupled receptor 172A	49.6416	1.22361	84.308	1.12584	10.9522	2.02863	85.2512	1.21248
NM_001002292	79971	'GPR177	G protein-coupled receptor 177	64.7655	1.06453	31.5879	0.559472	57.2355	0.767421	10.9717	0.434028
NM_001031682	2852	'GPR30	G protein-coupled receptor 30	12.7441	0.710449	81.0273	0.951159	70.0372	1.15088	84.569	0.942193
NM_013296	29899	'GPSM2	G-protein signalling modulator 2 (AGS3-like, C. elegans)	10.1949	0.709776	69.0578	0.887598	71.691	0.932271	85.2512	1.05728
NM_002085	2879	'GPX4	glutathione peroxidase 4 (phospholipid hydroperoxidase)	7.6879	0.64888	56.451	0.829488	51.2339	0.809433	67.8657	0.888237
NM_001001550	2887	'GRB10	growth factor receptor-bound protein 10	7.145	0.666024	23.2468	0.604334	32.1966	0.601175	37.6438	0.607339
NM_022469	64388	'GREM2	gremlin 2, cysteine knot superfamily, homolog (Xenopus laevis)	7.145	0.520073	57.4909	0.678897	44.3096	0.593727	23.0406	0.427844
NM_025196	80273	'GRPEL1	GrpE-like 1, mitochondrial (E. coli)	11.4811	0.769596	58.1814	0.830902	45.174	0.750624	52.8664	0.742533
NM_031965	83903	'GSG2	germ cell associated 2 (haspin)	11.2418	0.668725	49.6142	0.747721	37.0273	0.59424	69.4587	0.853625
NM_018094	23708	'GSPT2	G1 to S phase transition 2	53.9699	0.87844	79.7646	0.928359	14.5686	0.430732	66.0306	0.870777
NM_000851	2949	'GSTM5	glutathione S-transferase M5	7.145	0.459131	22.389	0.431407	28.484	0.551597	8.77738	0.449248
NM_004492	2958	'GTF2A2	general transcription factor IIA, 2, 12kDa	8.02996	0.668574	88.0492	0.961626	76.6557	1.04201	82.6681	0.998507
NM_002095	2961	'GTF2E2	general transcription factor IIE, polypeptide 2, beta 34kDa	10.1949	0.722319	88.2416	0.983823	75.413	0.898339	64.3435	0.887401
NM_004128	2963	'GTF2F2	general transcription factor IIF, polypeptide 2, 30kDa	5.61217	0.616417	81.7811	1.17673	52.6114	0.845557	85.2512	1.14871
NM_207118	404672	'GTF2H5	general transcription factor IIH, polypeptide 5	10.0124	0.582106	88.2416	0.999656	44.3096	0.747521	58.4094	0.813874
NM_138485	29083	'GTPBP8	GTP-binding protein 8 (putative)	14.1347	0.71498	80.4059	0.93161	57.4346	0.86891	85.2512	1.07442
NM_000858	2987	'GUK1	guanylate kinase 1	10.6598	0.652523	80.4059	0.938703	15.5005	0.63145	69.9925	0.932652
NM_201436	94239	'H2AFV	H2A histone family, member V	4.55258	0.607536	79.3634	0.944861	54.7765	0.843649	68.1977	0.91335
NM_002106	3015	'H2AFZ	H2A histone family, member Z	10.0124	0.730439	73.2476	0.915581	58.5924	0.89968	77.6965	0.974142
NM_005324	3021	'H3F3B	H3 histone, family 3B (H3.3B)	4.33834	0.684605	63.416	0.897681	71.691	0.914515	58.4094	0.855804
NM_020771	57531	'HACE1	HECT domain and ankyrin repeat containing, E3 ubiquitin protein ligase 1	5.36998	0.50317	33.7007	0.68837	21.8783	0.662403	55.0549	0.792554
NM_006402	10542	'HBXIP	hepatitis B virus x interacting protein	8.94038	0.639506	38.4371	0.835559	76.4261	1.03994	55.0549	0.817145
NM_005333	3052	'HCCS	holocytochrome c synthase (cytochrome c heme-lyase)	11.8339	0.687993	56.0407	0.846963	71.691	0.881437	67.8657	0.903042
NM_004964	3065	'HDAC1	histone deacetylase 1	64.2782	1.07104	86.1286	1.06446	13.5299	0.603142	58.4094	0.820839
NM_018486	55869	'HDAC8	histone deacetylase 8	5.19216	0.665307	89.2348	0.97213	76.4261	0.931024	64.3435	0.882502
NM_016073	50810	'HDGFRP3	hepatoma-derived growth factor, related protein 3	8.54861	0.651092	89.2348	0.99515	76.4261	1.0073	85.2512	1.05097
NM_032124	84064	'HDHD2	haloacid dehalogenase-like hydrolase domain containing 2	10.6598	0.696897	82.5838	0.964083	44.8883	1.57074	70.5009	0.923396
NM_006831	10978	'HEAB	ATP/GTP-binding protein	63.2984	0.994081	76.9053	0.885693	14.0176	0.607284	52.8664	0.767513
NM_016217	51696	'HECA	headcase homolog (Drosophila)	5.36998	0.643634	78.402	0.929763	76.4261	1.05558	52.8664	0.774577
NM_024602	79654	'HECTD3	HECT domain containing 3	11.2418	2.04799	81.5247	1.23871	73.5494	1.08351	85.2512	1.07398
NM_022373	64224	'HERPUD2	HERPUD family member 2	10.6598	0.719321	86.1286	1.03589	77.8562	1.05719	85.2512	1.08192
NM_004712	9146	'HGS	hepatocyte growth factor-regulated tyrosine kinase substrate	14.1347	2.30114	82.056	1.25179	80.3349	0.995288	84.5859	1.2854
NM_014056	25994	'HIGD1A	HIG1 domain family, member 1A	4.80259	0.547499	86.1286	1.04011	66.2858	0.899908	85.2512	1.11888
NM_005340	3094	'HINT1	histidine triad nucleotide binding protein 1	7.77729	0.695171	79.3634	0.936001	80.3349	1.04739	68.1977	0.905568
NM_138571	135114	'HINT3	histidine triad nucleotide binding protein 3	10.0124	0.453069	88.4163	0.864488	77.9536	1.13322	66.0306	0.797432
NM_005339	3093	'HIP2	huntingtin interacting protein 2	3.70798	0.555668	69.0578	0.897755	73.5494	1.15892	64.3435	0.893319
NM_015700	27247	'HIRIP5	HIRA interacting protein 5	37.1795	0.879673	88.4446	0.983242	14.0176	0.637324	69.4587	0.920193
NM_003542	8364	'HIST1H4C	histone 1, H4c	6.29242	0.491691	28.2436	0.555953	62.1486	0.985606	48.6483	0.741382
NM_006120	3108	'HLA-DMA	major histocompatibility complex, class II, DM alpha	66.8335	1.09171	15.3294	0.350377	34.2727	0.599931	0	0.19422
NM_002118	3109	'HLA-DMB	major histocompatibility complex, class II, DM beta	11.2418	0.55374	30.4334	0.488541	20.8053	0.486144	26.9348	0.414095
NM_002128	3146	'HMGB1	high-mobility group box 1	11.4811	0.77083	82.5838	1.14106	76.4261	0.984297	85.2512	1.2175
NM_004965	3150	'HMGN1	high-mobility group nucleosome binding domain 1	4.19163	0.578184	51.9689	0.809135	45.174	0.773523	38.1022	0.760731
NM_138730	9324	'HMGN3	high mobility group nucleosomal binding domain 3	4.19163	0.541145	73.2476	0.898087	58.5924	0.859408	58.4094	0.851117
NM_001024074	3176	'HNMT	histamine N-methyltransferase	7.98422	0.559854	84.308	1.46701	52.0343	0.776203	64.3435	0.748262
NM_138394	92906	'HNRPLL	heterogeneous nuclear ribonucleoprotein L-like	41.0909	0.891696	89.2348	1.00192	13.5299	0.57833	59.4386	0.853333
NM_139211	84525	'HOP	homeodomain-only protein	5.61217	0.584445	28.2436	0.749621	29.4557	0.481112	32.1445	0.40571
NM_004503	3223	'HOXC6	homeobox C6	30.4651	5.04806	41.3641	7.31933	9.40769	7.28591	63.9535	6.73451
NM_002149	3241	'HPCAL1	hippocalcin-like 1	14.8781	0.591168	44.4157	0.625609	76.1306	0.958579	37.6438	0.621351
NM_000194	3251	'HPRT1	hypoxanthine phosphoribosyltransferase 1 (Lesch-Nyhan syndrome)	12.7441	0.775362	86.1286	1.02404	76.4261	1.0158	79.809	0.983489
NM_024747	79803	'HPS6	Hermansky-Pudlak syndrome 6	5.14243	2.36557	61.6036	1.53944	30.4473	1.42296	85.2512	1.23399
NM_007069	11145	'HRASLS3	HRAS-like suppressor 3	4.19163	0.388603	38.4371	0.566852	45.174	0.605076	38.1022	0.483271
NM_000861	3269	'HRH1	histamine receptor H1	58.0184	1.21539	87.6458	1.18249	14.4637	1.93262	85.2512	2.22197
NM_001537	3281	'HSBP1	heat shock factor binding protein 1	3.70798	0.476066	51.6494	0.823251	42.425	0.772096	58.4094	0.83966
NM_004506	3298	'HSF2	heat shock transcription factor 2	64.2782	1.15243	82.056	1.23936	14.0176	0.57377	85.2512	1.06419
NM_001541	3316	'HSPB2	heat shock 27kDa protein 2	6.61799	0.492703	33.1155	0.59314	45.174	0.752313	43.5842	0.617077
NM_006308	8988	'HSPB3	heat shock 27kDa protein 3	2.97147	0.0721492	19.3151	0.102755	16.9451	0.137879	19.0681	0.118644
NM_014365	26353	'HSPB8	heat shock 22kDa protein 8	10.6598	0.475645	27.7587	0.444595	52.8041	0.782794	46.1285	0.571016
NM_014047	28974	'HSPC023	HSPC023 protein	10.0124	0.680401	84.308	0.966702	73.7163	0.938371	79.3635	0.99383
NM_016403	51503	'HSPC148	hypothetical protein HSPC148	8.94038	0.750975	86.1286	1.022	49.1095	1.41329	85.2512	1.06705
NM_016209	51693	'HSPC176	hematopoietic stem/progenitor cells 176	12.0509	0.641079	76.3739	0.916458	42.425	0.732592	66.0306	0.902435
NM_002157	3336	'HSPE1	heat shock 10kDa protein 1 (chaperonin 10)	5.96335	0.66606	86.1286	1.00751	62.3274	0.850525	66.0306	0.903473
NM_145014	219844	'HYLS1	hydrolethalus syndrome 1	4.19163	0.584671	65.5485	0.886023	51.2339	0.789906	77.6965	1.02479
NM_006389	10525	'HYOU1	hypoxia up-regulated 1	7.77729	2.40542	50.9885	1.45612	6.21469	1.92402	85.2512	1.43909
NM_016400	25764	'HYPK	Huntingtin interacting protein K	6.61799	0.551705	56.0407	0.836268	80.3349	1.03685	58.4094	0.829575
NM_152553	154214	'IBRDC1	IBR domain containing 1	11.8339	0.712263	81.0273	0.927188	67.2249	0.88035	62.984	0.839436
NM_017872	54974	'ICF45	interphase cyctoplasmic foci protein 45	44.2967	0.881928	27.7587	0.61589	13.5299	0.412387	38.1022	0.630061
NM_016513	22858	'ICK	intestinal cell (MAK-like) kinase	49.962	0.927044	72.8415	1.34712	13.5299	1.33248	85.2512	1.24728
NM_016097	51124	'IER3IP1	immediate early response 3 interacting protein 1	4.19163	0.478897	69.8147	0.876276	76.6557	1.05665	85.2512	0.991108
NM_001550	3475	'IFRD1	interferon-related developmental regulator 1	2.97147	0.355029	38.4371	0.703902	56.0795	0.661886	68.3897	0.83154
NM_174887	90410	'IFT20	intraflagellar transport 20 homolog (Chlamydomonas)	8.02996	0.718916	86.1286	1.0748	68.9656	1.33856	85.2512	1.1222
NM_016004	51098	'IFT52	intraflagellar transport 52 homolog (Chlamydomonas)	19.5394	0.777041	76.9053	0.90112	13.5299	0.537217	46.6567	0.750717
NM_001551	3476	'IGBP1	immunoglobulin (CD79A) binding protein 1	54.4096	0.920996	77.069	0.942697	13.5299	0.609424	59.4386	0.860653
NM_006547	10643	'IGF2BP3	insulin-like growth factor 2 mRNA binding protein 3	9.26619	0.42071	45.5569	0.640765	37.4075	0.562021	53.9675	0.842409
NM_000876	3482	'IGF2R	insulin-like growth factor 2 receptor	68.1245	1.14008	86.1286	1.02478	8.19539	2.19753	66.0306	0.863405
NM_001552	3487	'IGFBP4	insulin-like growth factor binding protein 4	27.327	2.1539	82.5838	1.71332	14.4637	2.30397	85.2512	1.89994
NM_002178	3489	'IGFBP6	insulin-like growth factor binding protein 6	16.6173	1.76547	74.0728	1.40875	5.71303	2.26788	84.4226	1.44604
NM_014333	23705	'IGSF4	immunoglobulin superfamily, member 4	4.19163	0.302302	10.2196	0.222453	17.3873	0.380276	8.77738	0.223573
NM_001005910	51447	'IHPK2	inositol hexaphosphate kinase 2	5.19216	0.466941	33.1155	0.596569	76.4261	0.913618	68.7964	0.727472
NM_000628	3588	'IL10RB	interleukin 10 receptor, beta	17.6217	2.00495	61.6036	1.4191	14.7261	1.93769	64.3435	0.883446
NM_004512	3590	'IL11RA	interleukin 11 receptor, alpha	53.9699	1.16428	58.4307	0.786425	8.98	1.83546	58.6663	0.742664
NM_172174	3600	'IL15	interleukin 15	13.0965	0.614333	88.2958	0.90937	76.4261	1.01653	85.2512	0.876029
NM_014339	23765	'IL17R	interleukin 17 receptor	12.7441	1.80446	83.8127	1.25665	2.45744	2.45622	78.8883	0.97339
NM_004515	3608	'ILF2	interleukin enhancer binding factor 2, 45kDa	67.2204	1.10933	61.3988	0.850443	14.0176	0.564828	66.0306	0.885906
NM_144981	196294	'IMMP1L	IMP1 inner mitochondrial membrane peptidase-like (S. cerevisiae)	14.1347	0.66799	87.2821	0.968542	80.3349	1.03294	84.569	1.03318
NM_005536	3612	'IMPA1	inositol(myo)-1(or 4)-monophosphatase 1	10.0124	0.746879	86.1286	0.998627	67.7961	0.88507	85.2512	1.04569
NM_018439	55364	'IMPACT	Impact homolog (mouse)	12.7441	0.699458	84.308	1.11093	76.6557	1.006	85.2512	1.04109
NM_001564	3622	'ING2	inhibitor of growth family, member 2	2.97147	0.459687	31.5879	0.693164	75.413	0.901397	46.3085	0.680568
NM_019071	54556	'ING3	inhibitor of growth family, member 3	10.0124	0.630424	75.9477	0.92526	20.0164	0.578876	62.984	0.868309
NM_006774	11185	'INMT	indolethylamine N-methyltransferase	10.6598	0.308953	44.8779	0.570615	37.0273	0.258016	42.7487	0.331671
NM_003866	8821	'INPP4B	inositol polyphosphate-4-phosphatase, type II, 105kDa	4.33834	0.409035	19.3151	0.395159	18.3389	0.464125	44.3129	0.537061
NM_014937	22876	'INPP5F	inositol polyphosphate-5-phosphatase F	10.0124	0.719937	78.9328	0.944322	79.426	1.03877	55.7369	0.823415
NM_015723	50640	'IPLA2(GAMMA)	intracellular membrane-associated calcium-independent phospholipase A2 gamma	66.8335	1.07082	86.1286	1.04533	9.40769	1.90017	85.2512	1.15463
NM_001023570	9657	'IQCB1	IQ motif containing B1	4.19163	0.473592	28.2436	0.632499	36.4493	0.727892	55.0549	0.699558
NM_002201	3669	'ISG20	interferon stimulated exonuclease gene 20kDa	5.96335	0.525493	43.2627	0.537666	80.3349	1.0345	42.7487	0.473659
NM_005545	3671	'ISLR	immunoglobulin superfamily containing leucine-rich repeat	12.0509	7.48228	46.2308	11.3626	16.8884	4.40194	63.9535	14.1982
NM_016048	51015	'ISOC1	isochorismatase domain containing 1	11.2418	0.686827	79.3634	0.902372	77.2523	1.04531	64.3435	0.827743
NM_031483	83737	'ITCH	itchy homolog E3 ubiquitin protein ligase (mouse)	8.54861	0.681008	51.9689	0.846485	63.2688	0.852122	85.2512	1.11253
NM_032039	83986	'ITFG3	integrin alpha FG-GAP repeat containing 3	54.4096	0.922112	89.2348	1.0118	9.76928	1.4847	85.2512	1.07604
NM_002208	3682	'ITGAE	integrin, alpha E (antigen CD103, human mucosal lymphocyte antigen 1; alpha polypeptide)	8.02996	0.630888	66.5004	0.86867	72.4205	0.976872	69.9925	0.906411
NM_004763	9270	'ITGB1BP1	integrin beta 1 binding protein 1	12.0509	0.722137	87.8689	0.978846	76.1306	0.987256	73.8727	0.951058
NM_014288	23421	'ITGB3BP	integrin beta 3 binding protein (beta3-endonexin)	2.97147	0.474964	34.7717	0.686387	74.7953	0.926762	78.9356	1.11531
NM_002222	3708	'ITPR1	inositol 1,4,5-triphosphate receptor, type 1	26.2887	0.572288	45.2473	0.511142	61.816	0.820798	9.21625	0.293991
NM_021219	58494	'JAM2	junctional adhesion molecule 2	2.97147	0.228539	0	0.172861	16.9904	0.289469	0	0.180996
NM_014876	9929	'JOSD1	Josephin domain containing 1	6.61799	0.670755	77.7547	0.892485	80.3349	1.05503	59.4386	0.856326
NM_007044	11104	'KATNA1	katanin p60 (ATPase-containing) subunit A 1	8.54861	0.686983	71.3862	0.87495	27.9009	0.653891	66.0306	0.861731
NM_032116	84056	'KATNAL1	katanin p60 subunit A-like 1	4.80259	0.662339	72.1817	0.887456	33.0564	0.723262	75.6335	0.944448
NM_020122	56888	'KCMF1	potassium channel modulatory factor 1	8.54861	0.781389	65.5485	0.898514	45.4919	0.828101	66.0306	0.913494
NM_001017424	3776	'KCNK2	potassium channel, subfamily K, member 2	28.8674	4.35034	32.8488	11.0584	9.76928	7.90889	58.6663	11.3783
NM_002252	3790	'KCNS3	potassium voltage-gated channel, delayed-rectifier, subfamily S, member 3	10.0124	0.338629	63.416	0.71795	54.7765	0.626473	37.6438	0.512068
NM_015353	23510	'KCTD2	potassium channel tetramerisation domain containing 2	66.8335	1.00777	86.1286	1.07114	13.1637	1.69993	82.6681	0.985135
NM_153331	200845	'KCTD6	potassium channel tetramerisation domain containing 6	11.7086	0.717693	78.402	0.914796	76.4261	1.0218	85.2512	1.00524
NM_006559	10657	'KHDRBS1	KH domain containing, RNA binding, signal transduction associated 1	39.6116	0.877621	83.8127	0.960617	14.8526	0.523936	83.0594	0.979912
NM_001029989	9768	'KIAA0101	KIAA0101	4.80259	0.539414	56.7668	0.806403	59.9176	0.859398	66.0306	0.861107
NM_014730	9761	'KIAA0152	KIAA0152	62.1982	1.05325	84.308	1.07982	8.19539	1.78761	78.6592	0.941573
NM_015060	23080	'KIAA0241	KIAA0241	8.54861	0.635741	27.7587	0.578248	27.0955	0.633539	48.6483	0.656482
NM_014701	9728	'KIAA0256	KIAA0256 gene product	4.80259	0.407813	35.6093	0.579473	29.4557	0.561271	37.6438	0.578036
NM_014845	9896	'KIAA0274	KIAA0274	22.6086	0.75635	46.1513	0.70831	14.0176	0.454827	33.9088	0.574162
NM_001039479	9870	'KIAA0317	KIAA0317	67.6801	1.13122	67.942	1.38487	13.0312	1.76306	85.2512	0.913557
NM_024874	79932	'KIAA0319L	KIAA0319-like	30.7958	1.42243	84.308	1.05772	9.34475	1.80361	72.0118	0.753752
NM_014772	9811	'KIAA0427	KIAA0427	14.8781	1.43312	84.308	1.07654	64.4177	1.16603	85.2512	1.14522
NM_018999	54462	'KIAA1128	KIAA1128	11.0528	0.519807	62.2512	0.781539	76.4261	0.953897	68.3897	0.883164
NM_015634	26128	'KIAA1279	KIAA1279	56.342	1.15241	84.308	1.20516	14.0176	0.541768	85.2512	1.22325
NM_020931	57691	'KIAA1586	KIAA1586	5.36998	0.608904	84.308	1.10905	58.0689	0.763538	80.2917	0.965893
NM_018559	55425	'KIAA1704	KIAA1704	4.33834	0.643358	77.2856	0.920749	14.0176	0.578051	66.7562	0.865291
NM_030650	80856	'KIAA1715	KIAA1715	69.1702	0.978957	76.9053	0.871378	2.45744	2.15091	85.2512	1.11228
NM_018193	55215	'KIAA1794	KIAA1794	12.7441	0.646644	65.5485	0.845551	36.4493	0.679787	68.1977	0.876836
NM_052913	114801	'KIAA1913	KIAA1913	20.1325	1.7996	69.8147	1.48557	10.9522	1.86979	84.67	1.28957
NM_022113	63971	'KIF13A	kinesin family member 13A	53.4392	0.860218	86.1286	1.03968	9.40769	1.46493	64.3435	0.874483
NM_020242	56992	'KIF15	kinesin family member 15	6.01545	0.490071	61.3988	0.854117	64.9638	1.33554	70.5009	1.12578
NM_031217	81930	'KIF18A	kinesin family member 18A	10.6598	0.506812	77.7547	0.984651	74.7261	0.896863	85.2512	1.39792
NM_182902	64147	'KIF9	kinesin family member 9	5.96335	0.675598	67.4477	0.915979	76.6557	1.08606	66.7017	0.897352
NM_016270	10365	'KLF2	Kruppel-like factor 2 (lung)	12.0509	0.565468	58.4307	0.717912	16.9904	0.630116	44.3129	0.604561
NM_004235	9314	'KLF4	Kruppel-like factor 4 (gut)	12.7441	0.548019	77.2856	1.23923	63.8882	0.708957	69.4587	0.760693
NM_001730	688	'KLF5	Kruppel-like factor 5 (intestinal)	12.7441	0.598865	34.7717	0.509178	54.0151	0.751132	68.7964	0.86824
NM_033495	90293	'KLHL13	kelch-like 13 (Drosophila)	13.0965	0.439806	23.9726	0.181054	13.5299	0.248965	26.9348	0.321168
NM_007246	11275	'KLHL2	kelch-like 2, Mayven (Drosophila)	8.02996	0.73494	73.2476	0.889194	77.5245	1.14401	82.0174	1.01969
NM_018316	55295	'KLHL26	kelch-like 26 (Drosophila)	6.01545	2.9141	83.8127	1.56273	60.5846	1.21491	84.5859	1.49125
NM_006101	10403	'KNTC2	kinetochore associated 2	8.54861	0.591702	83.0874	1.0202	45.4919	0.649928	85.2512	1.19786
NM_033360	3845	'KRAS	v-Ki-ras2 Kirsten rat sarcoma viral oncogene homolog	5.19216	0.449539	28.4553	0.593942	79.426	0.997612	52.5631	0.764753
NM_000421	3858	'KRT10	keratin 10 (epidermolytic hyperkeratosis; keratosis palmaris et plantaris)	4.80259	0.579435	65.158	0.894781	76.1306	0.974879	55.7369	0.836286
NM_000224	3875	'KRT18	keratin 18	5.61217	205.769	54.9334	192.603	4.34042	66.7223	63.9535	90.3263
NM_005556	3855	'KRT7	keratin 7	13.0965	6.63469	32.8488	8.19985	8.19539	5.03244	58.6663	8.36645
NM_138417	112970	'KTI12	KTI12 homolog, chromatin associated (S. cerevisiae)	5.14243	1.71932	80.4059	0.904567	80.3349	1.04157	75.1875	0.93103
NM_182926	3895	'KTN1	kinectin 1 (kinesin receptor)	40.0686	1.38556	87.8834	0.977953	4.34042	2.19583	67.1263	0.90572
NM_199129	387521	'Kua	ubiquitin-conjugating enzyme variant Kua	62.1982	1.10303	86.1286	1.06669	11.3748	1.9034	85.2512	1.32806
NM_003349	387522	'Kua-UEV	ubiquitin-conjugating enzyme E2 variant 1	4.28932	0.574451	81.0273	0.943679	78.8905	1.02469	85.2512	1.02157
NM_000426	3908	'LAMA2	laminin, alpha 2 (merosin, congenital muscular dystrophy)	49.2476	1.18458	32.8488	1.55314	8.19539	1.45149	85.2512	1.12642
NM_015907	51056	'LAP3	leucine aminopeptidase 3	69.1702	1.03566	86.1286	1.03927	13.5299	0.500159	69.4587	0.932172
NM_014357	26239	'LCE2B	late cornified envelope 2B	10.1949	0.0582062	35.6093	0.0915535	35.6304	0.0592184	38.1022	0.084774
NM_032563	84648	'LCE3D	late cornified envelope 3D	6.61799	0.326078	44.4157	0.384725	54.4475	0.670414	62.984	0.62092
NM_024298	79143	'LENG4	leukocyte receptor cluster (LRC) member 4	5.36998	1.88926	40.6617	1.7582	0	2.58588	77.2311	1.69186
NM_022356	64175	'LEPRE1	leucine proline-enriched proteoglycan (leprecan) 1	34.5101	1.79057	86.1286	1.04448	13.873	1.69184	85.2512	1.23989
NM_014262	10536	'LEPREL2	leprecan-like 2	17.7557	2.15499	86.1286	1.06392	13.4474	2.14888	64.3435	0.818634
NM_018471	55854	'LEREPO4	likely ortholog of mouse immediate early response, erythropoietin 4	8.02996	0.63637	64.6578	0.908807	79.843	1.02075	76.5873	0.96836
NM_012318	3954	'LETM1	leucine zipper-EF-hand containing transmembrane protein 1	56.342	1.10789	87.6458	1.00454	14.4637	2.06086	82.6681	0.982224
NM_144652	137994	'LETM2	leucine zipper-EF-hand containing transmembrane protein 2	5.19216	0.396469	87.6458	0.86429	79.9092	1.63839	84.569	1.0634
NM_005780	10186	'LHFP	lipoma HMGIC fusion partner	8.54861	0.571981	56.451	0.777631	68.1752	0.807144	58.4094	0.766173
NM_004664	8825	'LIN7A	lin-7 homolog A (C. elegans)	6.29242	0.403994	45.5569	0.665739	33.7482	0.439709	62.984	0.620577
NM_006816	10960	'LMAN2	lectin, mannose-binding 2	11.2418	2.04441	86.1286	1.06976	16.8884	1.61864	79.5605	0.965188
NM_198147	116236	'LOC116236	hypothetical protein LOC116236	28.446	1.70087	84.308	1.12668	8.19539	2.95445	85.2512	1.08242
NM_173480	126295	'LOC126295	hypothetical protein LOC126295	10.6598	0.665081	38.2183	0.710369	72.7339	0.90633	69.4587	0.875385
NM_173793	128977	'LOC128977	hypothetical protein LOC128977	10.0124	0.688482	86.1286	1.05354	62.1486	1.25391	85.2512	1.15732
NM_001017927	130355	'LOC130355	hypothetical protein LOC130355	4.19163	0.490381	67.3097	0.787885	73.5494	0.962773	42.7487	0.673411
NM_199133	134145	'LOC134145	hypothetical protein LOC134145	6.61799	0.665103	87.7908	0.912627	46.457	1.3245	84.569	1.01501
NM_001001660	144363	'LOC144363	hypothetical protein LOC144363	4.19163	0.56414	88.2958	0.945707	76.4261	1.12473	64.3435	0.84807
NM_178126	162427	'LOC162427	hypothetical protein LOC162427	41.9405	1.24208	68.8244	1.49562	4.34042	2.03418	84.3804	1.33146
NM_001008393	201725	'LOC201725	hypothetical protein LOC201725	4.80259	0.506223	59.1517	0.845706	76.1306	0.97846	82.4155	1.01047
NM_015389	25845	'LOC25845	hypothetical LOC25845	32.2395	1.49293	44.85	1.66038	10.9522	2.36719	84.4226	1.3976
NM_001010878	283951	'LOC283951	hypothetical protein LOC283951	11.7086	0.69658	73.5735	0.874302	73.7163	1.11086	55.0549	0.714348
NM_001039613	285148	'LOC285148	hypothetical protein LOC285148	8.94038	0.696067	56.7668	0.810291	18.8396	0.718038	51.8694	0.755666
NM_199337	374395	'LOC374395	similar to RIKEN cDNA 1810059G22	5.14243	1.92586	66.5004	1.41911	8.47354	1.74104	84.4226	1.32857
NM_207376	387882	'LOC387882	hypothetical protein	7.145	0.607522	79.3634	0.933674	67.2249	0.834789	74.8724	0.942977
NM_001001436	388272	'LOC388272	similar to RIKEN cDNA 4921524J17	7.145	0.501002	88.4079	0.943879	42.425	0.669468	77.6965	0.881899
NM_001013642	388610	'LOC388610	hypothetical LOC388610	10.1949	0.585741	58.1814	0.756184	39.2705	0.660145	64.3435	0.794611
NM_001013649	388969	'LOC388969	hypothetical LOC388969	13.0965	0.583617	86.1286	0.856437	80.3349	0.882943	56.2011	0.642464
NM_001013663	391356	'LOC391356	similar to CG14903-PA	14.1347	0.690397	78.9328	0.929094	76.6557	1.04147	56.6594	0.806576
NM_212554	399818	'LOC399818	similar to CG9643-PA	6.61799	0.610719	72.6663	1.49548	76.6557	1.15844	85.2512	1.35261
NM_001001701	401152	'LOC401152	HCV F-transactivated protein 1	4.19163	0.653695	81.0273	0.959973	76.1306	1.0075	59.4386	0.878176
NM_001035005	497661	'LOC497661	putative NFkB activating protein	10.6598	0.719333	86.1286	1.08851	58.5924	0.837185	78.6592	0.96704
NM_016125	51136	'LOC51136	PTD016 protein	11.7086	0.728708	89.2348	0.960928	77.2357	1.12551	79.1991	0.85235
NM_016494	51255	'LOC51255	hypothetical protein LOC51255	11.0528	0.689813	66.5004	0.883165	50.414	1.53938	76.1405	0.959749
NM_004125	552891	'LOC552891	hypothetical protein LOC552891	8.54861	0.70848	89.0698	0.979451	68.666	0.925953	85.2512	1.02552
NM_020424	57149	'LOC57149	hypothetical protein A-211C6.1	10.0124	0.668853	69.8147	0.872071	62.1486	0.836972	62.984	0.839353
NM_001031628	57228	'LOC57228	small trans-membrane and glycosylated protein	4.19163	0.517085	73.2476	0.886501	67.7961	0.93871	38.1022	0.750279
NM_032574	84661	'LOC84661	dpy-30-like protein	5.61217	0.614033	76.2515	0.898936	77.7253	1.16564	78.6592	0.992926
NM_033318	91689	'LOC91689	hypothetical gene supported by AL449243	8.54861	0.603849	43.4763	0.78797	46.9586	0.779168	58.4094	0.807877
NM_138389	92689	'LOC92689	hypothetical protein BC001096	7.145	0.705923	86.1286	1.02602	52.6114	0.844028	85.2512	1.05153
NM_152271	91694	'LONRF1	LON peptidase N-terminal domain and ring finger 1	11.2418	0.624298	41.3641	0.664786	45.174	0.661432	55.0549	0.683655
NM_005576	4016	'LOXL1	lysyl oxidase-like 1	24.3567	1.90038	68.8244	1.65867	5.71303	2.63167	84.5859	1.3087
NM_002318	4017	'LOXL2	lysyl oxidase-like 2	20.1325	4.43265	50.9885	2.3945	0	2.22976	78.4515	2.78329
NM_014873	9926	'LPGAT1	lysophosphatidylglycerol acyltransferase 1	5.36998	0.438343	80.4059	0.943939	67.2249	0.968817	55.0549	0.772899
NM_012302	23266	'LPHN2	latrophilin 2	45.1865	2.23058	83.8127	1.87957	9.76928	2.01265	82.6681	1.23435
NM_152447	145581	'LRFN5	leucine rich repeat and fibronectin type III domain containing 5	12.0509	0.453268	31.5879	0.322154	56.7797	0.632205	37.6438	0.286036
NM_002332	4035	'LRP1	low density lipoprotein-related protein 1 (alpha-2-macroglobulin receptor)	37.8884	1.50047	83.8127	1.49365	14.4637	1.7446	85.2512	1.86911
NM_014045	26020	'LRP10	low density lipoprotein receptor-related protein 10	18.901	1.4826	82.5838	1.13626	6.32977	1.80134	84.569	0.99746
NM_032832	84918	'LRP11	low density lipoprotein receptor-related protein 11	8.02996	0.667958	15.3294	0.575998	42.2453	0.658962	0	0.510975
NM_018214	55227	'LRRC1	leucine rich repeat containing 1	50.8639	0.934346	61.3988	0.823164	13.5299	0.472744	58.6663	0.808042
NM_153353	151827	'LRRC34	leucine rich repeat containing 34	4.80259	0.525823	88.4079	0.998348	66.2858	0.910854	85.2512	1.09046
NM_006369	10489	'LRRC41	leucine rich repeat containing 41	5.14243	1.85235	81.5247	1.21183	50.6387	1.2522	77.2311	1.49821
NM_015516	25987	'LRRC54	leucine rich repeat containing 54	31.8584	2.89058	75.3628	2.55247	14.4637	3.69463	85.2512	3.16003
NM_153260	255252	'LRRC57	leucine rich repeat containing 57	14.8781	0.706826	81.5247	0.918206	73.0217	0.928578	80.8311	0.981253
NM_019594	56262	'LRRC8A	leucine rich repeat containing 8 family, member A	50.4929	1.29799	89.2348	1.01382	5.71303	1.8767	85.2512	0.981778
NM_006309	9209	'LRRFIP2	leucine rich repeat (in FLII) interacting protein 2	9.26619	0.736845	78.402	0.955311	79.0206	1.03186	84.569	1.00772
NM_014462	27257	'LSM1	LSM1 homolog, U6 small nuclear RNA associated (S. cerevisiae)	11.2418	0.736631	86.1286	1.0079	80.3349	1.09188	80.2917	0.994082
NM_021177	57819	'LSM2	LSM2 homolog, U6 small nuclear RNA associated (S. cerevisiae)	10.1949	0.666997	87.6458	0.994523	77.4042	1.16499	85.028	1.25924
NM_014463	27258	'LSM3	LSM3 homolog, U6 small nuclear RNA associated (S. cerevisiae)	4.19163	0.599105	80.4059	0.94835	71.691	1.03018	77.6965	0.999321
NM_012322	23658	'LSM5	LSM5 homolog, U6 small nuclear RNA associated (S. cerevisiae)	14.1347	0.693825	89.2348	1.00785	70.7035	0.968962	85.2512	1.08302
NM_007080	11157	'LSM6	LSM6 homolog, U6 small nuclear RNA associated (S. cerevisiae)	5.19216	0.589762	56.7668	0.831391	76.1306	0.951507	68.1977	0.862096
NM_016199	51690	'LSM7	LSM7 homolog, U6 small nuclear RNA associated (S. cerevisiae)	6.61799	0.634988	66.5004	0.856045	80.3349	1.11024	66.7017	0.899358
NM_016200	51691	'LSM8	LSM8 homolog, U6 small nuclear RNA associated (S. cerevisiae)	4.19163	0.564446	55.0391	0.825173	52.0343	0.81171	68.7964	0.91193
NM_002340	4047	'LSS	lanosterol synthase (2,3-oxidosqualene-lanosterol cyclase)	13.0965	2.16817	61.6036	1.61088	77.5245	0.985112	85.2512	1.04975
NM_000895	4048	'LTA4H	leukotriene A4 hydrolase	56.699	0.95651	86.7206	0.949155	13.5299	0.419249	43.5842	0.761419
NM_206943	4052	'LTBP1	latent transforming growth factor beta binding protein 1	7.77729	0.491666	27.7587	0.470966	24.5606	0.544758	21.418	0.395483
NM_002342	4055	'LTBR	lymphotoxin beta receptor (TNFR superfamily, member 3)	42.5095	1.24363	84.308	1.12778	11.6934	1.55581	85.2512	1.05454
NM_017816	55646	'LYAR	hypothetical protein FLJ20425	11.2418	0.708377	62.2512	0.81128	74.1439	0.885153	77.2311	0.879657
NM_006330	10434	'LYPLA1	lysophospholipase I	4.19163	0.598583	72.6663	0.896207	27.0955	0.803626	85.2512	1.08585
NM_198273	116068	'LYSMD3	LysM, putative peptidoglycan-binding, domain containing 3	69.1702	1.11433	81.0273	1.2523	11.6934	2.14394	85.2512	1.23413
NM_032368	84328	'LZIC	leucine zipper and CTNNBIP1 domain containing	7.98422	0.667832	86.1286	1.02399	68.666	1.32942	75.6335	0.982437
NM_006767	8216	'LZTR1	leucine-zipper-like transcription regulator 1	13.0965	1.79933	72.6663	1.22823	76.4261	0.895428	85.2512	1.07313
NM_005817	10226	'M6PRBP1	mannose-6-phosphate receptor binding protein 1	13.0965	1.48122	74.7106	1.23917	70.7035	1.0897	84.4226	1.28197
NM_002358	4085	'MAD2L1	MAD2 mitotic arrest deficient-like 1 (yeast)	4.80259	0.525782	74.7106	0.877214	59.2918	0.830747	85.2512	1.12766
NM_014628	9587	'MAD2L1BP	MAD2L1 binding protein	10.6598	0.747003	44.4157	0.727168	67.7961	0.882072	66.7017	0.821895
NM_002370	4116	'MAGOH	mago-nashi homolog, proliferation-associated (Drosophila)	10.6598	0.760709	63.416	0.879694	57.4346	0.826325	64.3435	0.82778
NM_025146	80218	'MAK3	Mak3 homolog (S. cerevisiae)	13.7366	0.636037	84.308	1.15738	75.6328	1.23332	85.2512	1.1957
NM_001003897	63905	'MANBAL	mannosidase, beta A, lysosomal-like	8.94038	0.648036	62.2512	0.851551	80.0005	1.10881	85.2512	1.00378
NM_005909	4131	'MAP1B	microtubule-associated protein 1B	8.94038	0.393428	27.593	0.509649	54.0151	0.642539	24.4807	0.513368
NM_021970	8649	'MAP2K1IP1	mitogen-activated protein kinase kinase 1 interacting protein 1	8.02996	0.631524	81.5247	0.957648	76.6557	1.13559	85.2512	1.04267
NM_014017	28956	'MAPBPIP	mitogen-activated protein-binding protein-interacting protein	8.02996	0.675463	70.3059	0.8884	25.2669	0.727023	37.6438	0.703927
NM_002748	5597	'MAPK6	mitogen-activated protein kinase 6	11.0528	0.678544	56.7668	0.798439	78.6405	1.12149	80.615	0.991333
NM_002752	5601	'MAPK9	mitogen-activated protein kinase 9	14.8781	0.765542	77.7547	0.914969	67.7961	0.894171	78.4515	0.956826
NM_004635	7867	'MAPKAPK3	mitogen-activated protein kinase-activated protein kinase 3	4.33834	0.467138	28.2436	0.588267	57.4346	0.831572	38.1022	0.64842
NM_003668	8550	'MAPKAPK5	mitogen-activated protein kinase-activated protein kinase 5	10.6598	0.767038	86.1286	1.03058	68.666	0.879722	58.4094	0.829067
NM_178450	115123	'MARCH3	membrane-associated ring finger (C3HC4) 3	7.98422	0.600736	72.1817	0.829238	73.9234	1.40146	84.569	0.879474
NM_021204	58478	'MASA	E-1 enzyme	8.54861	0.696866	81.0273	0.936212	45.4919	0.780985	69.4587	0.900985
NM_003925	8930	'MBD4	methyl-CpG binding domain protein 4	14.1347	0.727999	80.4059	0.948791	75.6328	0.906837	82.0174	1.00505
NM_006500	4162	'MCAM	melanoma cell adhesion molecule	19.802	0.65654	11.997	0.331835	30.4473	0.64902	0	0.244146
NM_022132	64087	'MCCC2	methylcrotonoyl-Coenzyme A carboxylase 2 (beta)	13.7366	2.74687	36.5566	2.00949	76.6557	1.1128	74.8724	1.50644
NM_018843	55972	'MCFP	mitochondrial carrier family protein	4.80259	0.34075	66.5004	0.632803	80.3349	0.981913	85.2512	1.14417
NM_182802	84515	'MCM8	MCM8 minichromosome maintenance deficient 8 (S. cerevisiae)	14.8781	0.640494	78.0514	0.911826	59.9176	0.863492	82.0174	0.980853
NM_014060	28985	'MCTS1	malignant T cell amplified sequence 1	13.0965	0.721651	88.3506	0.972453	62.3274	0.882308	76.1405	0.976992
NM_199072	29969	'MDFIC	MyoD family inhibitor domain containing	4.33834	0.627166	76.2515	0.916245	76.6557	1.01311	84.569	0.971353
NM_021825	60492	'MDS025	hypothetical protein MDS025	8.02996	0.680416	78.0514	0.927109	51.5893	0.771592	77.2311	0.967876
NM_002395	4199	'ME1	malic enzyme 1, NADP(+)-dependent, cytosolic	19.5394	0.75874	81.5247	0.94616	14.0176	0.479905	44.3129	0.713069
NM_014623	4201	'MEA1	male-enhanced antigen 1	10.0124	0.724372	79.3634	0.949232	70.4925	0.938714	51.0298	0.80331
NM_032286	84246	'MED10	mediator of RNA polymerase II transcription, subunit 10 homolog (NUT2, S. cerevisiae)	0	0.484355	46.7081	0.780574	56.7797	0.767873	69.4587	0.898244
NM_025205	80306	'MED28	mediator of RNA polymerase II transcription, subunit 28 homolog (S. cerevisiae)	8.02996	0.667957	76.9053	0.904106	66.1413	0.877424	66.7562	0.897953
NM_001001653	112950	'MED8	mediator of RNA polymerase II transcription, subunit 8 homolog (S. cerevisiae)	8.54861	0.712172	51.6494	0.788573	45.4919	0.770394	53.4652	0.739704
NM_005587	4205	'MEF2A	MADS box transcription enhancer factor 2, polypeptide A (myocyte enhancer factor 2A)	18.4426	0.687593	83.8127	1.10026	13.5299	0.430602	85.2512	1.09277
NM_014791	9833	'MELK	maternal embryonic leucine zipper kinase	4.19163	0.559667	44.8779	0.735125	33.7482	0.700852	68.1977	0.903063
NM_130801	4221	'MEN1	multiple endocrine neoplasia I	13.7366	1.66915	68.8244	1.42129	41.1694	1.46065	85.2512	1.06968
NM_032889	84975	'MFSD5	major facilitator superfamily domain containing 5	21.2022	1.85407	84.308	1.15203	2.45744	2.65121	85.2512	1.14409
NM_002406	4245	'MGAT1	mannosyl (alpha-1,3-)-glycoprotein beta-1,2-N-acetylglucosaminyltransferase	13.0965	1.78619	82.056	1.29688	3.41033	2.46942	84.4226	1.37684
NM_001015883	4247	'MGAT2	mannosyl (alpha-1,6-)-glycoprotein beta-1,2-N-acetylglucosaminyltransferase	59.1903	1.14252	84.308	1.06179	8.19539	1.96988	85.2512	1.09985
NM_024321	79171	'MGC10433	hypothetical protein MGC10433	5.14243	1.65995	84.308	1.10957	77.5245	1.13286	84.5859	1.24344
NM_080656	91368	'MGC13017	similar to RIKEN cDNA A430101B06 gene	10.6598	0.646365	83.8127	1.1489	58.5924	0.857886	85.2512	1.09128
NM_033410	92595	'MGC13138	hypothetical protein MGC13138	32.8135	0.797516	51.6494	0.723769	43.5086	0.690927	9.21625	0.461649
NM_199249	84798	'MGC13170	multidrug resistance-related protein	8.02996	0.487816	32.3274	0.544402	58.0689	0.802395	62.984	0.74094
NM_001001870	84981	'MGC14376	hypothetical protein MGC14376	5.61217	0.483895	51.6494	0.661939	43.5086	0.661202	8.77738	0.498662
NM_032895	84981	'MGC14376	hypothetical protein MGC14376	5.61217	0.483895	51.6494	0.661939	43.5086	0.661202	8.77738	0.498662
NM_052880	113791	'MGC17330	HGFL gene	10.1949	2.11111	36.5566	1.80428	8.47354	2.24589	84.5859	1.45941
NM_182960	153768	'MGC21644	hypothetical protein MGC21644	5.50303	0.562093	46.7081	0.743537	76.1306	0.980126	38.1022	0.650968
NM_052861	92070	'MGC21675	hypothetical protein MGC21675	69.1702	1.14764	58.4307	1.55632	14.8526	1.80213	85.2512	1.09868
NM_144683	147015	'MGC23280	hypothetical protein MGC23280	47.0196	1.43191	45.2473	0.726128	14.7261	2.315	58.4813	0.731899
NM_174909	153339	'MGC23909	hypothetical protein MGC23909	7.98422	0.702606	84.308	1.08744	76.1306	1.02212	85.2512	1.00245
NM_152308	116028	'MGC24665	hypothetical protein MGC24665	0	0.264859	27.7587	0.535243	31.4092	0.590174	20.2478	0.513454
NM_024069	79036	'MGC2749	hypothetical protein MGC2749	11.8339	0.661084	73.2476	0.899425	76.6557	1.1168	73.1361	0.959189
NM_152773	255758	'MGC33212	hypothetical protein MGC33212	4.19163	0.502025	59.5277	0.802991	60.5846	0.900544	55.0549	0.777238
NM_153706	133383	'MGC33648	hypothetical protein MGC33648	10.1949	0.605544	66.5004	0.791246	37.9559	0.708644	64.3435	0.871305
NM_152755	245812	'MGC40499	PRotein Associated with Tlr4	44.778	1.36769	89.2348	1.01297	13.4474	1.4436	84.569	0.930333
NM_033309	84752	'MGC4655	hypothetical protein MGC4655	49.2476	1.24909	84.308	1.13509	3.41033	2.32591	84.569	0.99668
NM_001008215	493753	'MGC52110	hypothetical protein MGC52110	11.0528	0.696471	77.069	0.932428	79.7765	1.08297	66.7017	0.895433
NM_182523	152100	'MGC61571	hypothetical protein MGC61571	5.96335	0.577247	89.2348	0.967487	76.1306	0.986058	78.6592	0.980944
NM_152705	219404	'MGC9850	hypothetical protein MGC9850	6.61799	0.647174	87.8863	0.954643	76.1306	1.05184	61.2322	0.845406
NM_021242	58526	'MID1IP1	MID1 interacting protein 1 (gastrulation specific G12-like (zebrafish))	8.54861	0.587462	32.3274	0.580096	62.571	0.773774	38.1022	0.659484
NM_174889	91942	'mimitin	Myc-induced mitochondria protein	6.01545	0.743299	82.056	1.1485	58.5924	1.25403	85.2512	1.23308
NM_024039	79003	'MIS12	MIS12 homolog (yeast)	12.0509	0.6139	58.8988	0.81296	44.5871	1.47131	66.7017	0.849602
NM_018848	8195	'MKKS	McKusick-Kaufman syndrome	7.6879	0.636878	78.402	0.937488	80.3349	1.06951	78.8883	0.980434
NM_022443	4291	'MLF1	myeloid leukemia factor 1	6.61799	0.530494	46.7081	0.680008	59.2918	0.868654	79.1991	0.976509
NM_024629	79682	'MLF1IP	MLF1 interacting protein	4.28932	0.5153	81.0273	0.992248	73.7163	1.2988	85.2512	1.16927
NM_182931	55904	'MLL5	myeloid/lymphoid or mixed-lineage leukemia 5 (trithorax homolog, Drosophila)	5.50303	0.491794	38.2183	0.712544	71.8408	0.836657	47.0394	0.725972
NM_006818	10962	'MLLT11	myeloid/lymphoid or mixed-lineage leukemia (trithorax homolog, Drosophila); translocated to, 11	12.7441	0.693229	59.9042	0.813605	45.174	0.744814	55.7369	0.77532
NM_170607	6945	'MLX	MAX-like protein X	8.02996	0.658983	58.4307	0.841463	73.5494	1.13037	42.7487	0.750817
NM_012213	23417	'MLYCD	malonyl-CoA decarboxylase	11.2418	2.23617	86.1286	1.01138	66.7128	0.815305	58.4813	0.854545
NM_018835	54542	'MNAB	membrane associated DNA binding protein	6.61799	0.578128	56.0699	0.829778	72.5619	0.921448	64.3435	0.855389
NM_032117	84057	'MND1	meiotic nuclear divisions 1 homolog (S. cerevisiae)	5.19216	0.440876	87.6458	1.24859	48.4126	0.768123	82.4155	1.11212
NM_183418	4338	'MOCS2	molybdenum cofactor synthesis 2	10.0124	0.659991	72.8415	1.35067	76.4261	0.991219	84.4226	1.36192
NM_014484	27304	'MOCS3	molybdenum cofactor synthesis 3	11.2418	3.3013	81.5247	1.61104	72.4205	1.38617	85.2512	1.64115
NM_194270	378464	'MORN2	MORN repeat containing 2	8.02996	0.691997	69.8147	1.2779	76.6557	1.02568	77.6965	0.948521
NM_005792	10200	'MPHOSPH6	M-phase phosphoprotein 6	5.61217	0.622813	81.5247	0.922528	72.4205	0.9057	64.3435	0.824778
NM_002436	4354	'MPP1	membrane protein, palmitoylated 1, 55kDa	50.8639	0.936664	59.9042	0.819529	13.5299	0.410342	51.0298	0.724379
NM_016447	51678	'MPP6	membrane protein, palmitoylated 6 (MAGUK p55 subfamily member 6)	8.02996	0.530872	28.2436	0.644415	66.1413	0.892037	33.9088	0.698904
NM_023075	65258	'MPPE1	metallophosphoesterase 1	67.3987	1.09199	83.8127	1.16492	2.45744	2.32928	85.2512	1.00771
NM_006471	10627	'MRCL3	myosin regulatory light chain MRCL3	7.98422	0.685141	56.0699	0.829563	61.3381	0.877425	52.8664	0.783543
NM_033546	103910	'MRLC2	myosin regulatory light chain MRLC2	14.1347	0.680947	84.308	1.06708	70.0372	0.898753	77.6965	0.978947
NM_024026	78988	'MRP63	mitochondrial ribosomal protein 63	10.0124	0.646115	79.7646	0.933491	78.6405	1.12331	68.1977	0.921019
NM_014161	29074	'MRPL18	mitochondrial ribosomal protein L18	10.6598	0.715732	87.6458	1.00752	72.7339	1.1283	78.6592	0.985746
NM_145330	9553	'MRPL33	mitochondrial ribosomal protein L33	7.98422	0.679096	89.2348	0.993659	76.9396	1.1318	81.6042	0.980391
NM_017446	54148	'MRPL39	mitochondrial ribosomal protein L39	66.243	0.98669	79.7646	0.943635	14.0176	0.634254	84.198	1.06538
NM_172177	28977	'MRPL42	mitochondrial ribosomal protein L42	4.80259	0.635874	86.1286	1.03659	64.9638	1.46439	85.2512	1.0841
NM_177988	57129	'MRPL47	mitochondrial ribosomal protein L47	11.4811	0.775582	77.7547	0.93202	51.5893	0.835506	78.8883	0.995956
NM_019051	54534	'MRPL50	mitochondrial ribosomal protein L50	8.59621	0.608568	80.4059	0.927913	51.5893	0.821215	85.2512	1.12792
NM_016497	51258	'MRPL51	mitochondrial ribosomal protein L51	12.7441	0.754528	87.8834	0.977038	49.1095	1.36532	70.5009	0.945355
NM_053050	116540	'MRPL53	mitochondrial ribosomal protein L53	10.1949	0.64661	57.4909	0.862822	51.5893	0.811274	66.0306	0.873492
NM_018141	55173	'MRPS10	mitochondrial ribosomal protein S10	6.29242	0.613556	86.7206	0.945322	25.2669	0.591599	78.6592	0.937337
NM_022100	63931	'MRPS14	mitochondrial ribosomal protein S14	10.6598	0.706662	46.7081	0.843953	57.4346	0.8614	73.8727	0.960231
NM_015969	51373	'MRPS17	mitochondrial ribosomal protein S17	6.61799	0.634508	61.3988	0.852773	79.17	1.08432	73.8727	0.968082
NM_016067	51023	'MRPS18C	mitochondrial ribosomal protein S18C	14.5372	0.754705	69.8147	0.926934	75.4754	0.962452	78.8883	0.976856
NM_018997	54460	'MRPS21	mitochondrial ribosomal protein S21	4.19163	0.502428	31.5879	0.751844	71.691	0.928488	53.9675	0.788076
NM_053035	51650	'MRPS33	mitochondrial ribosomal protein S33	8.54861	0.628698	67.942	0.877516	63.6883	0.881858	57.2251	0.817074
NM_033281	92259	'MRPS36	mitochondrial ribosomal protein S36	5.36998	0.573405	73.5735	0.916245	34.5473	0.779203	58.4094	0.84008
NM_032476	64968	'MRPS6	mitochondrial ribosomal protein S6	4.80259	0.522661	69.0578	0.8745	76.4261	1.06594	53.9675	0.781362
NM_199176	92399	'MRRF	mitochondrial ribosome recycling factor	7.77729	0.58171	64.3394	0.850105	71.8408	1.17877	73.3726	0.972395
NM_020662	57380	'MRS2L	MRS2-like, magnesium homeostasis factor (S. cerevisiae)	7.145	0.555329	86.1286	1.00942	71.2234	1.1282	79.1991	0.853588
NM_130385	10335	'MRVI1	murine retrovirus integration site 1 homolog	4.19163	0.218207	28.2436	0.442302	20.0164	0.214264	37.6438	0.427917
NM_170721	124540	'MSI2	musashi homolog 2 (Drosophila)	12.0509	0.752623	87.5396	0.981246	43.5086	0.755074	75.4563	0.941737
NM_012331	4482	'MSRA	methionine sulfoxide reductase A	10.0124	0.6437	56.451	0.825967	76.4261	1.02797	37.6438	0.686318
NM_032947	85027	'MST150	MSTP150	8.94038	0.654868	48.2476	0.762884	80.3349	1.06239	42.7487	0.696808
NM_001018024	4515	'MTCP1	mature T-cell proliferation 1	14.1347	0.724798	77.2856	0.932375	76.4261	1.07829	58.1689	0.824398
NM_178812	92140	'MTDH	metadherin	36.5984	0.888161	84.308	1.10254	10.9522	1.64444	85.2512	1.083
NM_007358	22823	'MTF2	metal response element binding transcription factor 2	8.54861	0.566331	47.6943	0.708091	68.666	0.898909	45.6792	0.688376
NM_001004346	441024	'MTHFD2L	methylenetetrahydrofolate dehydrogenase (NADP+ dependent) 2-like	8.54861	0.64153	59.9042	0.779852	63.8882	1.16278	58.0337	0.712603
NM_022764	64779	'MTHFSD	methenyltetrahydrofolate synthetase domain containing	10.1949	2.31217	68.117	1.37746	73.2232	1.06976	85.2512	1.08805
NM_001005369	4528	'MTIF2	mitochondrial translational initiation factor 2	68.8513	1.11487	86.1286	0.9959	3.41033	2.75864	83.6331	1.02814
NM_181873	10903	'MTMR11	myotubularin related protein 11	4.80259	0.584238	56.451	0.865438	26.798	0.59318	38.1022	0.718291
NM_001003704	51537	'MTP18	mitochondrial protein 18 kDa	7.6879	0.561952	28.2436	0.582136	79.5831	1.29252	21.9434	0.524549
NM_000255	4594	'MUT	methylmalonyl Coenzyme A mutase	13.7366	2.15452	83.8127	1.13365	46.9586	1.3725	84.569	1.03396
NM_201280	63915	'MUTED	muted homolog (mouse)	2.97147	0.439342	31.3084	0.656227	50.1647	0.723513	31.5293	0.621693
NM_002357	4084	'MXD1	MAX dimerization protein 1	12.7441	0.605336	41.3266	0.652071	43.5086	0.654561	62.984	0.735088
NM_001020818	91663	'MYADM	myeloid-associated differentiation marker	20.1325	1.65193	84.308	1.1311	2.45744	1.80171	85.2512	1.36147
NM_002466	4605	'MYBL2	v-myb myeloblastosis viral oncogene homolog (avian)-like 2	6.01545	0.554591	51.9689	0.752488	76.6557	0.929568	85.2512	1.04293
NM_012333	26292	'MYCBP	c-myc binding protein	5.19216	0.583978	84.308	1.07156	79.5228	1.03612	85.2512	1.02988
NM_079423	4637	'MYL6	myosin, light polypeptide 6, alkali, smooth muscle and non-muscle	13.7366	0.753672	76.3739	0.936214	79.7594	1.04564	68.7964	0.939691
NM_002475	140465	'MYL6B	myosin, light polypeptide 6B, alkali, smooth muscle and non-muscle	11.0528	0.657323	44.8779	0.740831	66.2858	0.903955	32.2791	0.606018
NM_005594	4666	'NACA	nascent-polypeptide-associated complex alpha polypeptide	8.54861	0.723098	87.7908	0.980912	76.1306	0.951633	76.5873	0.962374
NM_016256	51172	'NAGPA	N-acetylglucosamine-1-phosphodiester alpha-N-acetylglucosaminidase	14.1347	1.86315	67.942	1.38535	17.754	1.84646	85.2512	1.02065
NM_004538	4675	'NAP1L3	nucleosome assembly protein 1-like 3	11.4811	0.407152	37.467	0.452413	14.0176	0.36389	37.6438	0.491273
NM_145201	93100	'NAPRT1	nicotinate phosphoribosyltransferase domain containing 1	32.2395	0.729638	51.9689	0.674963	33.7482	0.583787	10.9717	0.415166
NM_005380	4681	'NBL1	neuroblastoma, suppression of tumorigenicity 1	13.7366	1.67526	72.8415	1.34518	4.34042	2.36672	84.3315	1.52269
NM_182744	4681	'NBL1	neuroblastoma, suppression of tumorigenicity 1	13.7366	1.67526	72.8415	1.34518	4.34042	2.36672	84.3315	1.52269
NM_007362	22916	'NCBP2	nuclear cap binding protein subunit 2, 20kDa	11.2418	0.707214	80.4059	0.942539	67.2249	0.883038	66.0306	0.89342
NM_000433	4688	'NCF2	neutrophil cytosolic factor 2 (65kDa, chronic granulomatous disease, autosomal 2)	3.70798	0.0775052	22.7171	0.157307	17.754	0.0518097	37.6438	0.160745
NM_020170	56926	'NCLN	nicalin homolog (zebrafish)	13.0965	2.31132	72.8415	1.44468	7.79828	2.46456	85.2512	1.39931
NM_000266	4693	'NDP	Norrie disease (pseudoglioma)	4.80259	0.171711	27.593	0.266629	14.0176	0.127651	37.6438	0.210456
NM_032013	57446	'NDRG3	NDRG family member 3	10.1949	2.06726	36.5566	1.79841	75.413	0.981252	81.3351	1.51316
NM_004541	4694	'NDUFA1	NADH dehydrogenase (ubiquinone) 1 alpha subcomplex, 1, 7.5kDa	8.54861	0.663045	72.6663	0.908707	80.3349	1.05427	54.1383	0.819075
NM_015965	51079	'NDUFA13	NADH dehydrogenase (ubiquinone) 1 alpha subcomplex, 13	11.7086	0.673867	61.8981	0.864523	79.0746	1.07606	64.3435	0.888474
NM_002488	4695	'NDUFA2	NADH dehydrogenase (ubiquinone) 1 alpha subcomplex, 2, 8kDa	8.02996	0.621288	56.7668	0.841012	80.3349	1.01445	64.3435	0.878947
NM_002489	4697	'NDUFA4	NADH dehydrogenase (ubiquinone) 1 alpha subcomplex, 4, 9kDa	7.98422	0.674985	70.3059	0.89078	80.3349	1.01767	66.0306	0.911743
NM_005000	4698	'NDUFA5	NADH dehydrogenase (ubiquinone) 1 alpha subcomplex, 5, 13kDa	10.1949	0.565835	86.1286	1.12441	54.4475	0.746819	85.2512	1.14088
NM_002490	4700	'NDUFA6	NADH dehydrogenase (ubiquinone) 1 alpha subcomplex, 6, 14kDa	4.19163	0.494071	27.7587	0.654748	29.4557	0.701468	38.1022	0.662897
NM_005001	4701	'NDUFA7	NADH dehydrogenase (ubiquinone) 1 alpha subcomplex, 7, 14.5kDa	12.7441	0.638218	82.5838	0.918123	67.7961	0.894354	69.4587	0.919091
NM_014222	4702	'NDUFA8	NADH dehydrogenase (ubiquinone) 1 alpha subcomplex, 8, 19kDa	8.02996	0.691193	70.3059	0.864718	71.4639	1.16123	64.3435	0.870625
NM_004545	4707	'NDUFB1	NADH dehydrogenase (ubiquinone) 1 beta subcomplex, 1, 7kDa	8.59621	0.62845	80.4059	0.907852	76.8457	1.12432	66.0306	0.866455
NM_002491	4709	'NDUFB3	NADH dehydrogenase (ubiquinone) 1 beta subcomplex, 3, 12kDa	8.02996	0.704653	53.1254	0.82336	77.9228	1.11774	66.0306	0.873733
NM_002493	4712	'NDUFB6	NADH dehydrogenase (ubiquinone) 1 beta subcomplex, 6, 17kDa	12.0509	0.767725	78.9328	0.935818	69.5151	0.930683	75.544	0.96285
NM_004550	4720	'NDUFS2	NADH dehydrogenase (ubiquinone) Fe-S protein 2, 49kDa (NADH-coenzyme Q reductase)	13.7366	1.96749	84.308	1.10671	44.5871	1.4057	85.2512	1.05387
NM_004553	4726	'NDUFS6	NADH dehydrogenase (ubiquinone) Fe-S protein 6, 13kDa (NADH-coenzyme Q reductase)	10.0124	0.656444	56.0407	0.838843	37.0273	0.778017	55.0549	0.798965
NM_002497	4751	'NEK2	NIMA (never in mitosis gene a)-related kinase 2	7.77729	0.572183	89.2348	1.20021	50.6387	0.79896	85.2512	1.30437
NM_152720	4752	'NEK3	NIMA (never in mitosis gene a)-related kinase 3	4.19163	0.4902	58.4307	0.785703	14.8526	0.488032	64.3435	0.8099
NM_002498	4752	'NEK3	NIMA (never in mitosis gene a)-related kinase 3	4.19163	0.4902	58.4307	0.785703	14.8526	0.488032	64.3435	0.8099
NM_003157	6787	'NEK4	NIMA (never in mitosis gene a)-related kinase 4	5.96335	0.572292	86.7206	1.04343	58.0689	1.29694	85.2512	1.03628
NM_005863	10276	'NET1	neuroepithelial cell transforming gene 1	11.0528	0.558187	75.5453	0.894947	38.8938	0.640598	58.4094	0.604818
NM_018092	81831	'NETO2	neuropilin (NRP) and tolloid (TLL)-like 2	7.145	0.349484	51.2073	0.458544	58.0689	0.582615	57.2251	0.414238
NM_181834	4771	'NF2	neurofibromin 2 (bilateral acoustic neuroma)	66.8335	0.980572	55.0391	1.41598	12.4147	1.44559	84.3315	1.23817
NM_003204	4779	'NFE2L1	nuclear factor (erythroid-derived 2)-like 1	13.7366	1.72431	68.8244	1.31783	0	1.89955	85.2512	1.17911
NM_205843	4782	'NFIC	nuclear factor I/C (CCAAT-binding transcription factor)	16.8682	1.72189	86.1286	1.04829	5.71303	1.95526	81.3351	0.87883
NM_006166	4801	'NFYB	nuclear transcription factor Y, beta	8.54861	0.653655	84.308	1.09245	76.6557	0.99797	67.8657	0.897782
NM_206917	27018	'NGFRAP1	nerve growth factor receptor (TNFRSF16) associated protein 1	8.54861	0.724075	45.2473	0.848966	76.1306	0.981213	42.7487	0.78979
NM_018297	55768	'NGLY1	N-glycanase 1	11.0528	0.741351	27.7587	0.68392	16.9451	0.584968	42.7487	0.683614
NM_016645	51335	'NGRN	neugrin, neurite outgrowth associated	12.0509	0.766809	86.1286	1.0096	76.6557	1.03821	83.0594	0.993074
NM_005008	4809	'NHP2L1	NHP2 non-histone chromosome protein 2-like 1 (S. cerevisiae)	7.145	0.687849	61.3988	0.878808	77.5245	1.1183	67.1263	0.922949
NM_001008894	81614	'NIPA2	non imprinted in Prader-Willi/Angelman syndrome 2	7.6879	0.655548	70.3059	0.898579	73.0217	1.23576	85.2512	1.02147
NM_020202	56954	'NIT2	nitrilase family, member 2	69.1702	1.01522	46.1513	0.832681	14.7261	0.687607	42.7487	0.712279
NM_005385	4820	'NKTR	natural killer-tumor recognition sequence	12.7441	0.72047	71.3862	0.862975	79.0746	0.999378	68.3897	0.946538
NM_170722	79671	'NOD9	NOD9 protein	46.0821	1.58303	83.8127	1.23903	8.47354	2.06686	82.6681	0.974024
NM_005450	9241	'NOG	noggin	6.01545	0.362411	11.4971	0.258572	33.0564	0.611853	29.9669	0.366054
NM_016167	51406	'NOL7	nucleolar protein 7, 27kDa	8.02996	0.726742	86.1286	1.05402	73.5494	1.08502	85.2512	1.02709
NM_032993	54433	'NOLA1	nucleolar protein family A, member 1 (H/ACA small nucleolar RNPs)	12.0509	0.757354	51.6494	0.817237	30.2368	0.733543	56.6594	0.834144
NM_203458	388677	'NOTCH2NL	Notch homolog 2 (Drosophila) N-terminal like	6.01545	0.534141	38.376	0.683085	76.1306	0.993372	53.9675	0.762021
NM_002514	4856	'NOV	nephroblastoma overexpressed gene	14.1347	0.509542	27.7587	0.370942	29.2319	0.334553	26.9348	0.319997
NM_020448	57185	'NPAL3	NIPA-like domain containing 3	8.02996	0.657239	75.9477	0.879862	76.943	1.12498	61.2322	0.84173
NM_015392	56654	'NPDC1	neural proliferation, differentiation and control, 1	60.5505	1.14995	68.8244	1.57214	5.71303	1.91069	85.2512	1.51012
NM_017921	55666	'NPLOC4	nuclear protein localization 4 homolog (S. cerevisiae)	13.7366	1.61954	86.1286	1.02291	80.3349	1.00802	85.2512	1.07283
NM_002522	4884	'NPTX1	neuronal pentraxin I	13.7366	0.647222	15.3294	0.255539	45.174	1.04056	19.0681	0.323929
NM_005126	9975	'NR1D2	nuclear receptor subfamily 1, group D, member 2	6.01545	0.378638	31.3084	0.514115	54.7765	0.565391	44.3129	0.596738
NM_002524	4893	'NRAS	neuroblastoma RAS viral (v-ras) oncogene homolog	11.0528	0.699592	83.8127	1.17811	76.6557	1.06842	85.2512	1.20218
NM_030759	29982	'NRBF2	nuclear receptor binding factor 2	6.61799	0.645766	89.139	0.998469	72.5619	0.940493	77.6965	0.931616
NM_145080	197370	'NSMCE1	non-SMC element 1 homolog (S. cerevisiae)	12.7441	0.701458	45.5569	0.743592	73.9234	1.18557	45.8912	0.693552
NM_199044	387338	'NSUN4	NOL1/NOP2/Sun domain family, member 4	13.7366	1.61915	84.308	1.09219	80.0005	1.03916	77.0848	0.965633
NM_022908	64943	'NT5DC2	5-nucleotidase domain containing 2	13.7366	1.79978	69.8147	1.54994	39.2705	1.38338	78.4515	1.52152
NM_173474	123803	'NTAN1	N-terminal asparagine amidase	11.4811	0.69908	79.7646	0.93697	21.4466	0.611377	62.984	0.83898
NM_022731	64710	'NUCKS1	nuclear casein kinase and cyclin-dependent kinase substrate 1	8.54861	0.579841	75.5453	0.971119	46.9586	1.26741	85.2512	1.14796
NM_145266	134492	'NUDCD2	NudC domain containing 2	5.36998	0.603261	84.308	1.10407	58.0689	0.871204	66.0306	0.896096
NM_018283	55270	'NUDT15	nudix (nucleoside diphosphate linked moiety X)-type motif 15	9.26619	0.675843	86.1286	1.05084	58.0689	0.876197	79.809	1.01001
NM_198041	11162	'NUDT6	nudix (nucleoside diphosphate linked moiety X)-type motif 6	7.98422	0.587626	70.3059	0.892597	40.0677	0.723734	44.3129	0.696758
NM_015231	23279	'NUP160	nucleoporin 160kDa	11.4811	0.689931	81.5247	1.26301	13.5299	0.467757	85.2512	1.10628
NM_138285	129401	'NUP35	nucleoporin 35kDa	12.7441	0.725918	64.3394	0.862548	33.192	0.756549	70.9342	0.93096
NM_002532	4927	'NUP88	nucleoporin 88kDa	49.2476	0.916704	76.9053	0.911816	14.0176	0.523733	72.6583	0.909315
NM_014089	9818	'NUPL1	nucleoporin like 1	8.54861	0.522123	71.7236	0.815191	58.5924	0.701056	78.6592	0.971877
NM_007342	11097	'NUPL2	nucleoporin like 2	41.9405	0.880251	77.7547	0.874784	14.7261	0.616495	77.0848	0.934961
NM_018454	51203	'NUSAP1	nucleolar and spindle associated protein 1	4.19163	0.576934	79.7646	0.979886	54.0151	0.82557	85.2512	1.18229
NM_013248	29107	'NXT1	NTF2-like export factor 1	9.26619	0.629395	27.7587	0.675345	68.9656	0.897425	45.6792	0.711612
NM_033417	93323	'NY-SAR-48	sarcoma antigen NY-SAR-48	9.26619	0.596188	33.1155	0.515014	24.5606	0.506258	64.3435	0.696076
NM_000274	4942	'OAT	ornithine aminotransferase (gyrate atrophy)	14.1347	1.64879	78.9328	1.20056	36.4493	0.758723	85.2512	1.02088
NM_152398	132299	'OCIAD2	OCIA domain containing 2	7.145	0.470754	37.048	0.606762	57.2355	0.810885	42.7487	0.586291
NM_001007022	57489	'ODF2L	outer dense fiber of sperm tails 2-like	11.8339	0.69208	84.308	1.0824	79.426	1.05018	67.8657	0.924723
NM_007280	11339	'OIP5	Opa interacting protein 5	11.7086	0.650551	86.1286	1.21467	76.1306	0.916274	85.2512	1.23175
NM_032412	84418	'ORF1-FL49	putative nuclear protein ORF1-FL49	5.50303	0.567055	38.4371	0.746646	76.1306	0.912898	42.7487	0.732063
NM_139280	94103	'ORMDL3	ORM1-like 3 (S. cerevisiae)	63.6082	1.08403	73.7026	1.35894	11.3748	1.68403	85.2512	1.30532
NM_133268	114876	'OSBPL1A	oxysterol binding protein-like 1A	5.19216	0.534112	46.1513	0.762951	25.2669	0.596598	37.6438	0.612849
NM_053001	116039	'OSR2	odd-skipped related 2 (Drosophila)	27.8418	1.96113	81.5247	2.23697	4.34042	3.04663	84.4226	1.5783
NM_005109	9943	'OXSR1	oxidative-stress responsive 1	12.7441	0.760609	35.6093	0.715832	30.4473	0.661342	58.4094	0.819523
NM_173829	285672	'P18SRP	P18SRP protein	3.70798	0.540905	77.7547	0.844868	61.3381	1.67228	85.2512	0.944478
NM_000918	5034	'P4HB	procollagen-proline, 2-oxoglutarate 4-dioxygenase (proline 4-hydroxylase), beta polypeptide	17.6217	2.75806	68.8244	1.69871	9.40769	1.96031	84.198	1.88082
NM_012385	26471	'P8	p8 protein (candidate of metastasis 1)	13.7366	0.52434	46.7081	0.693189	73.5494	0.85373	54.1383	0.689589
NM_182789	10605	'PAIP1	poly(A) binding protein interacting protein 1	8.54861	0.737968	70.3059	0.900561	17.4144	0.677065	71.3464	0.934024
NM_032632	10914	'PAPOLA	poly(A) polymerase alpha	6.61799	0.663503	86.1286	1.02477	80.3349	1.11265	85.2512	1.05166
NM_177453	152559	'PAQR3	progestin and adipoQ receptor family member III	10.6598	0.654875	88.4446	0.992153	73.5494	1.2119	85.2512	1.21402
NM_152341	124222	'PAQR4	progestin and adipoQ receptor family member IV	49.962	0.878	89.2348	1.19588	9.76928	2.4924	85.2512	1.1512
NM_024615	79668	'PARP8	poly (ADP-ribose) polymerase family, member 8	6.61799	0.413556	34.7717	0.573629	54.4475	0.608529	55.7369	0.681413
NM_018492	55872	'PBK	PDZ binding kinase	6.61799	0.599864	65.5485	0.821321	36.4493	0.662854	85.2512	1.08339
NM_006195	5090	'PBX3	pre-B-cell leukemia transcription factor 3	7.145	0.588725	80.4059	0.956437	19.4623	0.6011	53.4652	0.734285
NM_003884	8850	'PCAF	p300/CBP-associated factor	11.0528	0.624177	63.416	0.818658	76.1306	0.984013	53.4652	0.797364
NM_032151	84105	'PCBD2	pterin-4 alpha-carbinolamine dehydratase/dimerization cofactor of hepatocyte nuclear factor 1 alpha (TCF1) 2	6.29242	0.577603	71.3862	0.92635	71.8408	0.947544	76.1405	0.933564
NM_000532	5096	'PCCB	propionyl Coenzyme A carboxylase, beta polypeptide	16.8682	2.0101	81.0273	1.20564	13.4474	1.77829	83.9129	1.00817
NM_018912	56114	'PCDHGA1	protocadherin gamma subfamily A, 1	18.4426	2.18528	84.308	1.24083	10.8982	1.53559	85.2512	1.49114
NM_018913	56106	'PCDHGA10	protocadherin gamma subfamily A, 10	18.4426	2.2405	84.308	1.23118	12.4147	1.53813	85.2512	1.49888
NM_032092	56105	'PCDHGA11	protocadherin gamma subfamily A, 11	18.4426	2.30604	84.308	1.27033	11.3748	1.57952	85.2512	1.52338
NM_003735	26025	'PCDHGA12	protocadherin gamma subfamily A, 12	18.4426	2.3315	84.308	1.28735	11.3748	1.59577	85.2512	1.53105
NM_018915	56113	'PCDHGA2	protocadherin gamma subfamily A, 2	18.4426	2.3315	84.308	1.28735	11.3748	1.59577	85.2512	1.53105
NM_018916	56112	'PCDHGA3	protocadherin gamma subfamily A, 3	18.4426	2.27451	84.308	1.2608	10.9522	1.57816	85.2512	1.51779
NM_018917	56111	'PCDHGA4	protocadherin gamma subfamily A, 4	18.4426	2.3315	84.308	1.28735	11.3748	1.59577	85.2512	1.53105
NM_018918	56110	'PCDHGA5	protocadherin gamma subfamily A, 5	18.4426	2.3315	84.308	1.28735	11.3748	1.59577	85.2512	1.53105
NM_018919	56109	'PCDHGA6	protocadherin gamma subfamily A, 6	18.4426	2.3315	84.308	1.28735	11.3748	1.59577	85.2512	1.53105
NM_018920	56108	'PCDHGA7	protocadherin gamma subfamily A, 7	18.4426	2.3315	84.308	1.28735	11.3748	1.59577	85.2512	1.53105
NM_032088	9708	'PCDHGA8	protocadherin gamma subfamily A, 8	18.4426	2.3315	84.308	1.28735	11.3748	1.59577	85.2512	1.53105
NM_018921	56107	'PCDHGA9	protocadherin gamma subfamily A, 9	18.901	2.07781	84.308	1.25189	10.8982	1.50781	85.2512	1.4589
NM_018922	56104	'PCDHGB1	protocadherin gamma subfamily B, 1	18.4426	2.3315	84.308	1.28735	11.3748	1.59577	85.2512	1.53105
NM_018923	56103	'PCDHGB2	protocadherin gamma subfamily B, 2	18.4426	2.3315	84.308	1.28735	11.3748	1.59577	85.2512	1.53105
NM_018924	56102	'PCDHGB3	protocadherin gamma subfamily B, 3	18.4426	2.3315	84.308	1.28735	11.3748	1.59577	85.2512	1.53105
NM_003736	8641	'PCDHGB4	protocadherin gamma subfamily B, 4	18.4426	2.3315	84.308	1.28735	11.3748	1.59577	85.2512	1.53105
NM_018925	56101	'PCDHGB5	protocadherin gamma subfamily B, 5	17.7557	2.28657	84.308	1.28561	13.0312	1.54417	85.2512	1.52982
NM_018926	56100	'PCDHGB6	protocadherin gamma subfamily B, 6	18.6803	2.05485	84.308	1.23862	10.9522	1.50647	85.2512	1.47962
NM_018927	56099	'PCDHGB7	protocadherin gamma subfamily B, 7	19.1891	2.031	84.308	1.25055	10.9522	1.5018	85.2512	1.51564
NM_032403	5098	'PCDHGC3	protocadherin gamma subfamily C, 3	18.4426	2.3315	84.308	1.28735	11.3748	1.59577	85.2512	1.53105
NM_018928	56098	'PCDHGC4	protocadherin gamma subfamily C, 4	18.4426	2.09701	84.308	1.24257	10.9522	1.49335	85.2512	1.44131
NM_018929	56097	'PCDHGC5	protocadherin gamma subfamily C, 5	19.1891	2.01822	84.308	1.24405	10.8982	1.49785	85.2512	1.46636
NM_005180	648	'PCGF4	polycomb group ring finger 4	14.5372	0.690993	87.7908	0.926894	40.0677	1.49416	85.2512	1.26972
NM_020357	57092	'PCNP	PEST proteolytic signal containing nuclear protein	7.98422	0.618718	86.1286	1.06081	80.3349	1.14962	85.2512	1.0161
NM_004716	9159	'PCSK7	proprotein convertase subtilisin/kexin type 7	23.6508	1.48218	84.308	1.14053	2.45744	2.39584	84.4069	1.26355
NM_021213	58488	'PCTP	phosphatidylcholine transfer protein	13.7366	0.753963	51.6494	0.75464	27.0955	0.677407	52.8664	0.755374
NM_145860	11235	'PDCD10	programmed cell death 10	4.19163	0.580875	37.467	0.80818	71.4639	0.893106	75.1875	0.939575
NM_004708	9141	'PDCD5	programmed cell death 5	4.19163	0.528434	65.5485	0.870554	71.691	0.970325	76.5873	0.955959
NM_004208	9131	'PDCD8	programmed cell death 8 (apoptosis-inducing factor)	13.7366	2.90952	81.5247	1.19495	12.4147	1.85054	69.9925	0.940769
NM_018945	27115	'PDE7B	phosphodiesterase 7B	13.7366	3.25247	36.5566	2.33762	31.4092	2.02992	78.1001	1.73174
NM_016205	56034	'PDGFC	platelet derived growth factor C	14.5372	0.541818	31.5879	0.592565	42.2453	0.579221	42.7487	0.656579
NM_006207	5157	'PDGFRL	platelet-derived growth factor receptor-like	41.0909	0.765702	11.4971	0.23746	43.5086	0.447747	33.9088	0.248293
NM_004911	9601	'PDIA4	protein disulfide isomerase family A, member 4	11.2418	2.59756	72.6663	1.41043	19.1915	1.59079	85.2512	1.16285
NM_001011515	10611	'PDLIM5	PDZ and LIM domain 5	18.901	0.516119	45.5569	0.658116	13.5299	0.432315	37.6438	0.636182
NM_016484	51248	'PDZD11	PDZ domain containing 11	8.02996	0.728507	69.0578	0.891583	77.2357	1.08775	66.7562	0.915962
NM_000285	5184	'PEPD	peptidase D	10.0124	1.64613	83.8127	1.12887	65.7636	0.874224	80.615	0.956676
NM_004564	5188	'PET112L	PET112-like (yeast)	13.7366	2.61866	74.0728	1.27918	25.2669	1.61266	85.2512	1.07617
NM_017929	55670	'PEX26	peroxisome biogenesis factor 26	68.6162	1.09698	77.7547	0.883945	14.4637	2.36909	81.4408	0.920019
NM_003630	8504	'PEX3	peroxisomal biogenesis factor 3	28.446	1.39688	78.0514	1.16575	9.24089	1.9785	85.2512	1.16896
NM_000319	5830	'PEX5	peroxisomal biogenesis factor 5	5.14243	2.27422	68.117	1.46856	54.0151	1.37787	84.4226	1.29331
NM_000288	5191	'PEX7	peroxisomal biogenesis factor 7	10.1949	0.74885	38.4371	0.765568	13.5299	0.53287	24.4807	0.617872
NM_014887	10443	'PFAAP5	phosphonoformate immuno-associated protein 5	12.7441	0.700385	54.5399	0.809682	37.9559	0.687598	42.7487	0.68175
NM_002622	5201	'PFDN1	prefoldin subunit 1	5.19216	0.615177	81.0273	0.913947	76.1306	0.952905	80.615	0.964678
NM_012394	5202	'PFDN2	prefoldin subunit 2	8.54861	0.727342	40.3258	0.775545	75.0159	0.94631	53.4652	0.785902
NM_002623	5203	'PFDN4	prefoldin subunit 4	7.145	0.749748	82.5838	1.20178	78.847	1.1467	84.4226	1.3719
NM_002624	5204	'PFDN5	prefoldin subunit 5	7.145	0.6314	61.3988	0.843268	39.2705	0.736806	56.2011	0.811427
NM_002628	5217	'PFN2	profilin 2	10.1949	0.723308	86.1286	1.02357	32.8203	0.762618	74.4203	0.954281
NM_016095	51659	'Pfs2	DNA replication complex GINS protein PSF2	6.61799	0.541043	59.9042	0.795178	69.5151	0.930961	79.1991	1.07079
NM_032507	84547	'PGBD1	piggyBac transposable element derived 1	5.19216	0.571675	81.5247	0.963099	14.7261	0.657548	83.6331	1.02469
NM_024947	80012	'PHC3	polyhomeotic like 3 (Drosophila)	14.8781	0.733362	81.5247	0.915736	76.4261	0.96865	37.6438	0.631157
NM_016119	51131	'PHF11	PHD finger protein 11	12.0509	0.695411	88.2416	0.9552	54.0151	0.856366	68.1977	0.873634
NM_024900	79960	'PHF17	PHD finger protein 17	8.02996	0.547865	74.7106	0.927935	75.413	0.762557	68.1977	0.919497
NM_015651	26147	'PHF19	PHD finger protein 19	8.94038	0.63503	76.9053	0.918466	67.7961	0.937278	76.5873	0.999863
NM_016018	51105	'PHF20L1	PHD finger protein 20-like 1	57.0517	1.34668	84.308	1.0768	11.6934	1.63134	85.2512	1.17856
NM_002637	5255	'PHKA1	phosphorylase kinase, alpha 1 (muscle)	11.4811	0.560121	28.4553	0.53882	13.5299	0.374982	10.9717	0.543959
NM_014172	29085	'PHPT1	phosphohistidine phosphatase 1	7.145	0.604038	35.6093	0.750401	58.0689	0.851063	51.8694	0.798061
NM_012260	26061	'PHYH2	phytanoyl-CoA 2-hydroxylase 2	35.6783	0.898971	72.1817	0.880665	13.5299	0.595481	75.1875	0.956284
NM_018323	55300	'PI4K2B	phosphatidylinositol 4-kinase type 2 beta	4.19163	0.631417	65.5485	0.862238	76.4261	0.985928	67.8657	0.9113
NM_020473	5277	'PIGA	phosphatidylinositol glycan, class A (paroxysmal nocturnal hemoglobinuria)	6.29242	0.579571	77.7547	0.895346	64.7992	1.27331	85.2512	1.06393
NM_002642	5279	'PIGC	phosphatidylinositol glycan, class C	10.1949	0.662002	84.308	1.08164	79.7442	1.0564	68.1977	0.898925
NM_145167	93183	'PIGM	phosphatidylinositol glycan, class M	13.7366	2.05805	82.056	1.16566	10.9522	2.19118	72.0118	0.876157
NM_153682	51227	'PIGP	phosphatidylinositol glycan, class P	12.7441	0.674988	76.2515	0.873699	74.7261	1.02126	58.4094	0.749098
NM_032906	84992	'PIGY	phosphatidylinositol glycan, class Y	6.61799	0.6605	86.1286	1.07549	52.0343	0.778596	83.9129	0.989382
NM_181523	5295	'PIK3R1	phosphoinositide-3-kinase, regulatory subunit 1 (p85 alpha)	0	0.374855	19.3151	0.473275	14.7261	0.450552	24.4807	0.487991
NM_006221	5300	'PIN1	protein (peptidylprolyl cis/trans isomerase) NIMA-interacting 1	14.5372	0.672897	58.3855	0.810278	76.1306	1.03391	58.4094	0.801693
NM_006223	5303	'PIN4	protein (peptidylprolyl cis/trans isomerase) NIMA-interacting, 4 (parvulin)	7.145	0.659584	56.7668	0.808445	76.6557	1.08608	58.0337	0.803801
NM_032409	65018	'PINK1	PTEN induced putative kinase 1	13.0965	2.02751	69.8147	1.52845	51.5893	1.39053	85.2512	1.35636
NM_014338	23761	'PISD	phosphatidylserine decarboxylase	27.327	1.38612	84.308	1.1169	9.40769	1.65217	85.1217	1.26589
NM_181839	5569	'PKIA	protein kinase (cAMP-dependent, catalytic) inhibitor alpha	4.19163	0.455791	27.7587	0.540896	29.4557	0.620252	38.1022	0.594956
NM_197976	5316	'PKNOX1	PBX/knotted 1 homeobox 1	11.2418	0.70336	50.9885	0.812495	48.4126	1.25863	73.1361	0.903334
NM_030821	81579	'PLA2G12A	phospholipase A2, group XIIA	10.1949	0.706796	78.9328	0.898189	79.6184	1.06606	70.9342	0.948694
NM_001012973	219348	'PLAC9	placenta-specific 9	4.80259	0.328459	19.3151	0.335283	37.0273	0.550317	24.4807	0.370815
NM_012388	26258	'PLDN	pallidin homolog (mouse)	5.61217	0.648976	84.308	1.15271	76.6557	1.0843	74.686	0.933741
NM_019091	65977	'PLEKHA3	pleckstrin homology domain containing, family A (phosphoinositide binding specific) member 3	4.80259	0.601896	63.416	0.860617	73.9234	1.12846	85.2512	1.01808
NM_006832	10979	'PLEKHC1	pleckstrin homology domain containing, family C (with FERM domain) member 1	27.693	0.781296	33.7007	0.665844	14.8526	0.481524	51.3598	0.747605
NM_024613	79666	'PLEKHF2	pleckstrin homology domain containing, family F (with FYVE domain) member 2	10.0124	0.647207	89.0698	1.03152	73.5494	1.31112	85.2512	1.23958
NM_014264	10733	'PLK4	polo-like kinase 4 (Drosophila)	3.70798	0.476288	71.3862	0.820633	75.6328	1.26785	85.2512	1.1356
NM_000302	5351	'PLOD1	procollagen-lysine 1, 2-oxoglutarate 5-dioxygenase 1	17.7557	2.33434	82.056	1.23728	8.08578	2.01004	85.2512	1.25566
NM_000935	5352	'PLOD2	procollagen-lysine, 2-oxoglutarate 5-dioxygenase 2	20.7153	3.25644	78.9328	1.48138	5.11549	2.70994	85.2512	1.73922
NM_002668	5355	'PLP2	proteolipid protein 2 (colonic epithelium-enriched)	11.8339	0.688939	56.451	0.835628	63.2688	1.35434	77.6965	0.968716
NM_002669	5356	'PLRG1	pleiotropic regulator 1 (PRL1 homolog, Arabidopsis)	21.2022	0.769275	76.2515	0.917993	13.5299	0.499139	75.4563	0.958811
NM_025179	5362	'PLXNA2	plexin A2	58.0184	1.1078	86.1286	0.75595	4.34042	3.08529	85.2512	0.90213
NM_021127	5366	'PMAIP1	phorbol-12-myristate-13-acetate-induced protein 1	0	0.31368	27.593	0.522152	19.4623	0.396195	37.6438	0.484406
NM_002679	5380	'PMS2L2	postmeiotic segregation increased 2-like 2	11.2418	0.650367	86.1286	1.02696	80.3349	1.04855	85.2512	1.04359
NM_017761	55629	'PNRC2	proline-rich nuclear receptor coactivator 2	10.0124	0.459756	86.1286	1.0285	67.7961	0.764681	85.2512	0.912321
NM_133635	23275	'POFUT2	protein O-fucosyltransferase 2	35.2671	1.4409	78.9328	0.944018	8.08578	1.62267	85.2512	1.09072
NM_002690	5423	'POLB	polymerase (DNA directed), beta	12.7441	0.599385	59.9042	0.819403	55.3692	0.761346	64.3435	0.845325
NM_017443	54107	'POLE3	polymerase (DNA directed), epsilon 3 (p17 subunit)	4.80259	0.599626	79.7646	0.934714	72.5619	0.925499	85.2512	1.09359
NM_019896	56655	'POLE4	polymerase (DNA-directed), epsilon 4 (p12 subunit)	2.97147	0.414454	19.7093	0.657937	43.5086	0.742028	38.1022	0.65987
NM_006502	5429	'POLH	polymerase (DNA directed), eta	10.0124	0.661001	86.1286	1.01537	65.4866	0.743947	85.2512	1.13802
NM_015972	51082	'POLR1D	polymerase (RNA) I polypeptide D, 16kDa	6.61799	0.593865	51.6494	0.779039	76.4261	1.11901	56.2011	0.783088
NM_004805	5433	'POLR2D	polymerase (RNA) II (DNA directed) polypeptide D	4.33834	0.580986	78.9328	0.929503	76.6557	1.07712	85.2512	1.12079
NM_002696	5436	'POLR2G	polymerase (RNA) II (DNA directed) polypeptide G	14.8781	0.732302	38.4371	0.79451	69.5151	0.932888	54.549	0.786073
NM_006232	5437	'POLR2H	polymerase (RNA) II (DNA directed) polypeptide H	11.4811	0.673707	56.451	0.834608	80.0531	1.03779	58.4813	0.840633
NM_006234	5439	'POLR2J	polymerase (RNA) II (DNA directed) polypeptide J, 13.3kDa	6.61799	0.664779	35.6093	0.767359	73.9234	0.997573	79.1991	0.989798
NM_005034	5440	'POLR2K	polymerase (RNA) II (DNA directed) polypeptide K, 7.0kDa	4.55258	0.606446	86.1286	0.966084	76.4261	1.05623	85.2512	1.03994
NM_007055	11128	'POLR3A	polymerase (RNA) III (DNA directed) polypeptide A, 155kDa	13.0965	2.09292	75.5453	1.29581	44.5871	1.35393	83.2566	0.925232
NM_006468	10623	'POLR3C	polymerase (RNA) III (DNA directed) polypeptide C (62kD)	22.3316	0.78382	89.2348	1.00282	14.0176	0.644194	85.2512	1.0852
NM_022361	64208	'POPDC3	popeye domain containing 3	5.19216	0.424747	79.3634	0.909059	58.0689	0.930401	56.6594	0.757689
NM_001034192	27068	'PPA2	pyrophosphatase (inorganic) 2	59.865	1.11303	86.1286	1.03595	14.7261	0.58237	42.7487	0.741939
NM_001030059	196051	'PPAPDC1A	phosphatidic acid phosphatase type 2 domain containing 1A	24.3567	1.5932	32.8488	4.27477	2.45744	4.27999	58.6663	3.61392
NM_005037	5468	'PPARG	peroxisome proliferative activated receptor, gamma	10.1949	0.615388	38.2183	0.722218	13.5299	0.438169	43.5842	0.625202
NM_016059	51645	'PPIL1	peptidylprolyl isomerase (cyclophilin)-like 1	5.36998	0.556054	89.2348	0.972729	66.7128	0.903795	72.6583	0.908406
NM_203466	122769	'PPIL5	peptidylprolyl isomerase (cyclophilin)-like 5	10.0124	0.669679	72.6663	0.906182	71.691	0.953276	85.2512	1.12022
NM_177951	5494	'PPM1A	protein phosphatase 1A (formerly 2C), magnesium-dependent, alpha isoform	13.0965	0.627055	67.7471	0.812064	40.0677	0.811245	58.4094	0.7184
NM_177968	5495	'PPM1B	protein phosphatase 1B (formerly 2C), magnesium-dependent, beta isoform	53.9699	1.07662	86.1286	1.0784	5.11549	2.31597	85.2512	1.21608
NM_003620	8493	'PPM1D	protein phosphatase 1D magnesium-dependent, delta isoform	40.0686	0.886899	69.8147	0.894848	14.0176	0.562093	85.2512	1.0839
NM_002710	5501	'PPP1CC	protein phosphatase 1, catalytic subunit, gamma isoform	6.61799	0.686821	40.3258	0.830807	43.5086	0.757965	64.3435	0.886393
NM_170781	6992	'PPP1R11	protein phosphatase 1, regulatory (inhibitor) subunit 11	12.0509	0.674443	87.8689	0.973343	44.8883	1.5353	69.4587	0.902599
NM_033256	94274	'PPP1R14A	protein phosphatase 1, regulatory (inhibitor) subunit 14A	11.7086	0.389729	51.6494	0.537653	65.4866	0.657949	64.3435	0.73125
NM_002712	5510	'PPP1R7	protein phosphatase 1, regulatory subunit 7	11.2418	0.765025	77.2856	0.913209	19.6773	0.719711	56.6594	0.810879
NM_005605	5533	'PPP3CC	protein phosphatase 3 (formerly 2B), catalytic subunit, gamma isoform (calcineurin A gamma)	6.61799	0.614702	66.5004	0.840989	27.0955	0.665895	78.4515	0.95141
NM_139283	160760	'PPTC7	PTC7 protein phosphatase homolog (S. cerevisiae)	4.28932	0.469513	31.3084	0.688037	70.4925	0.856375	66.0306	0.858481
NM_012406	11108	'PRDM4	PR domain containing 4	11.4811	0.695922	61.3988	0.858314	79.9092	1.01659	78.8883	0.980539
NM_006406	10549	'PRDX4	peroxiredoxin 4	36.5984	1.24841	86.7206	0.973933	9.40769	1.64913	85.2512	1.00886
NM_002727	5552	'PRG1	proteoglycan 1, secretory granule	13.7366	2.99369	44.85	2.48465	9.76928	4.12565	63.9535	2.82274
NM_002736	5577	'PRKAR2B	protein kinase, cAMP-dependent, regulatory, type II, beta	11.2418	0.646497	53.1254	0.806383	33.0564	0.600615	58.4094	0.821658
NM_005813	23683	'PRKD3	protein kinase D3	8.02996	0.654152	89.2348	1.02048	73.5494	1.06708	67.5517	0.916696
NM_006904	5591	'PRKDC	protein kinase, DNA-activated, catalytic polypeptide	66.8335	1.0316	72.8415	1.27895	13.1637	1.76999	76.5873	0.920774
NM_005044	5613	'PRKX	protein kinase, X-linked	29.9233	0.80671	81.7811	1.30766	10.9522	2.01779	68.7964	0.914185
NM_006404	10544	'PROCR	protein C receptor, endothelial (EPCR)	13.7366	1.83957	44.85	1.60734	44.8883	1.46982	84.569	0.985261
NM_003675	8559	'PRPF18	PRP18 pre-mRNA processing factor 18 homolog (S. cerevisiae)	14.1347	0.694389	81.0273	1.15393	80.3349	1.18147	85.2512	1.0367
NM_016307	51450	'PRRX2	paired related homeobox 2	8.54861	0.426702	40.3258	0.380997	61.3381	0.746615	55.0549	0.559652
NM_004793	9361	'PRSS15	protease, serine, 15	13.7366	1.77729	83.8127	1.17167	29.2319	1.40653	85.2512	1.11195
NM_020200	56952	'PRTFDC1	phosphoribosyl transferase domain containing 1	6.61799	0.532532	78.9328	0.916552	67.2249	0.963224	69.9925	0.988056
NM_002781	5673	'PSG5	pregnancy specific beta-1-glycoprotein 5	17.6217	3.96814	56.7668	3.4682	9.76928	3.74591	63.9535	3.9349
NM_002787	5683	'PSMA2	proteasome (prosome, macropain) subunit, alpha type, 2	47.0196	0.898047	86.1286	1.03311	13.5299	0.586727	68.1977	0.922838
NM_002789	5685	'PSMA4	proteasome (prosome, macropain) subunit, alpha type, 4	14.1347	0.764936	79.7646	0.94258	65.7636	0.910804	80.2917	0.984537
NM_002803	5701	'PSMC2	proteasome (prosome, macropain) 26S subunit, ATPase, 2	66.8335	0.995447	86.1286	1.0422	14.7261	0.638411	84.569	0.997093
NM_016556	29893	'PSMC3IP	PSMC3 interacting protein	4.80259	0.538987	46.1513	0.698825	14.5686	0.557018	55.0549	0.758815
NM_005047	5711	'PSMD5	proteasome (prosome, macropain) 26S subunit, non-ATPase, 5	27.693	1.39583	88.8301	0.971394	13.5299	0.66418	84.569	1.0006
NM_014814	9861	'PSMD6	proteasome (prosome, macropain) 26S subunit, non-ATPase, 6	53.9699	0.947693	86.1286	1.00892	13.5299	0.606959	78.6592	0.974928
NM_014062	28987	'PSMD8BP1	PSMD8 binding protein 1	66.8335	1.03132	59.9042	0.859239	13.5299	0.634953	52.8664	0.780101
NM_002813	5715	'PSMD9	proteasome (prosome, macropain) 26S subunit, non-ATPase, 9	14.8781	0.751458	89.0698	0.991679	79.6199	1.0636	85.2512	1.05141
NM_004577	5723	'PSPH	phosphoserine phosphatase	12.0509	0.619186	74.7106	0.810354	68.9656	0.715515	75.544	0.773038
NM_016145	51398	'PTD008	PTD008 protein	7.145	0.650123	45.5569	0.82756	76.6557	1.06955	66.7017	0.913293
NM_000956	5732	'PTGER2	prostaglandin E receptor 2 (subtype EP2), 53kDa	5.36998	0.428005	28.2436	0.538621	64.7992	0.839133	38.1022	0.593012
NM_006601	10728	'PTGES3	prostaglandin E synthase 3 (cytosolic)	5.36998	0.679753	86.1286	0.971796	78.744	1.05669	85.2512	1.02764
NM_002823	5757	'PTMA	prothymosin, alpha (gene sequence 28)	6.29242	0.561485	56.7668	0.808303	76.4261	0.979605	59.4386	0.855517
NM_002825	5764	'PTN	pleiotrophin (heparin binding growth factor 8, neurite growth-promoting factor 1)	2.97147	0.333607	11.997	0.342696	43.5086	0.567137	24.4807	0.379713
NM_198402	201562	'PTPLB	protein tyrosine phosphatase-like (proline instead of catalytic arginine), member b	68.1245	1.02508	82.056	1.22076	9.40769	2.03538	75.1875	1.39377
NM_080683	5783	'PTPN13	protein tyrosine phosphatase, non-receptor type 13 (APO-1/CD95 (Fas)-associated phosphatase)	43.8093	0.807793	45.5569	0.790257	69.5151	0.80838	8.77738	0.592201
NM_002830	5775	'PTPN4	protein tyrosine phosphatase, non-receptor type 4 (megakaryocyte)	4.19163	0.512049	57.4909	0.800821	53.272	0.683511	69.4587	0.830651
NM_130440	5792	'PTPRF	protein tyrosine phosphatase, receptor type, F	22.6086	2.47583	72.8415	1.77544	0	2.43509	83.2566	2.19633
NM_004219	9232	'PTTG1	pituitary tumor-transforming 1	7.6879	0.664163	51.6494	0.790423	76.4261	1.02176	68.7964	0.963989
NM_004339	754	'PTTG1IP	pituitary tumor-transforming 1 interacting protein	59.865	1.08214	84.308	1.07717	14.8526	1.64622	85.2512	1.08382
NM_017771	54899	'PXK	PX domain containing serine/threonine kinase	16.6173	0.602126	48.2476	0.671688	14.4637	0.363036	43.5842	0.630583
NM_014298	23475	'QPRT	quinolinate phosphoribosyltransferase (nicotinate-nucleotide pyrophosphorylase (carboxylating))	11.4811	0.637996	27.593	0.519988	31.4092	0.677799	28.6021	0.44591
NM_001004128	5768	'QSCN6	quiescin Q6	19.5394	4.55016	78.0514	1.71502	13.0312	2.46502	84.4226	1.85435
NM_024774	79832	'QSER1	glutamine and serine rich 1	4.19163	0.386464	36.5566	0.648766	17.4888	0.580282	38.1022	0.684591
NM_014925	22864	'R3HDM2	R3H domain containing 2	13.0965	0.633045	88.6251	0.788341	56.4162	0.803469	58.4094	0.680489
NM_002870	5872	'RAB13	RAB13, member RAS oncogene family	11.4811	0.683178	77.2856	0.880025	54.7765	0.789395	55.0549	0.784831
NM_016277	51715	'RAB23	RAB23, member RAS oncogene family	5.36998	0.453998	45.2473	0.710657	80.3349	0.94662	73.8727	0.809365
NM_001017979	9364	'RAB28	RAB28, member RAS oncogene family	6.29242	0.686943	86.1286	1.0212	72.5619	0.949847	69.9925	0.928834
NM_006834	10981	'RAB32	RAB32, member RAS oncogene family	11.7086	0.694244	83.8127	0.942329	51.2339	0.829691	78.6592	0.98269
NM_022337	23682	'RAB38	RAB38, member RAS oncogene family	4.80259	0.257329	27.7587	0.388591	15.5005	0.358171	19.0681	0.319145
NM_004251	9367	'RAB9A	RAB9A, member RAS oncogene family	3.70798	0.599168	52.3844	0.822585	76.4261	1.00208	53.4652	0.74351
NM_002871	5877	'RABIF	RAB interacting factor	12.0509	0.676824	63.416	0.829001	67.7961	1.38053	68.7964	0.907216
NM_133340	5884	'RAD17	RAD17 homolog (S. pombe)	8.54861	0.703141	83.0874	1.15445	64.7992	1.20258	85.2512	1.06368
NM_020165	56852	'RAD18	RAD18 homolog (S. cerevisiae)	13.7366	0.71492	77.7547	0.950752	32.1966	0.68923	77.0848	0.940403
NM_006479	10635	'RAD51AP1	RAD51 associated protein 1	5.19216	0.537968	46.1513	0.663816	37.4075	0.720764	85.2512	1.1474
NM_014226	5891	'RAGE	renal tumor antigen	56.699	1.21338	81.0273	1.44351	2.45744	2.04925	73.1361	1.8403
NM_021785	10742	'RAI2	retinoic acid induced 2	11.4811	0.552635	51.6494	0.80647	25.2669	0.494506	58.4094	0.798799
NM_006788	10928	'RALBP1	ralA binding protein 1	45.6556	0.916608	83.8127	1.20614	10.9522	1.43898	84.569	0.997556
NM_016492	29098	'RANGNRF	RAN guanine nucleotide release factor	12.7441	0.656283	28.2436	0.655161	73.5494	1.35593	60.4928	0.84867
NM_002884	5906	'RAP1A	RAP1A, member of RAS oncogene family	10.1949	0.618461	74.7106	0.903739	77.4042	1.14624	85.2512	1.11446
NM_021159	5910	'RAP1GDS1	RAP1, GTP-GDP dissociation stimulator 1	66.8335	1.00896	84.308	1.05338	14.5686	0.607232	69.9925	0.938477
NM_021033	5911	'RAP2A	RAP2A, member of RAS oncogene family	2.97147	0.527828	40.3258	0.733729	79.6979	1.08321	58.4094	0.82152
NM_021183	57826	'RAP2C	RAP2C, member of RAS oncogene family	13.7366	0.731231	77.7547	0.933103	64.9638	0.898867	60.4928	0.864534
NM_016290	51720	'RAP80	receptor associated protein 80	12.7441	0.771265	51.9689	0.82779	25.4031	0.676191	61.2322	0.798687
NM_007023	11069	'RAPGEF4	Rap guanine nucleotide exchange factor (GEF) 4	8.02996	0.698504	56.451	0.824661	32.1966	0.599329	53.9675	0.594402
NM_014737	9770	'RASSF2	Ras association (RalGDS/AF-6) domain family 2	6.61799	0.157685	28.2436	0.201598	19.6773	0.123008	54.1383	0.208948
NM_133452	125950	'RAVER1	ribonucleoprotein, PTB-binding 1	13.0965	1.53507	84.308	1.28526	79.843	1.04505	84.198	1.53055
NM_002893	5931	'RBBP7	retinoblastoma binding protein 7	16.1308	0.802936	69.0578	0.894967	13.5299	0.642736	66.7017	0.897358
NM_153020	221662	'RBM24	RNA binding motif protein 24	10.0124	0.499081	79.3634	1.0115	36.4493	0.667419	58.4094	0.800999
NM_005777	10180	'RBM6	RNA binding motif protein 6	14.5372	0.788418	88.5845	0.98593	80.3349	1.00698	60.4928	0.821529
NM_016090	10179	'RBM7	RNA binding motif protein 7	8.02996	0.645624	69.8147	0.893155	67.2249	0.886093	85.2512	1.00504
NM_005105	9939	'RBM8A	RNA binding motif protein 8A	4.19163	0.583797	86.1286	1.01712	63.6883	1.28386	82.4155	0.978591
NM_001031695	23543	'RBM9	RNA binding motif protein 9	6.01545	0.610859	38.376	0.696362	21.8783	0.642579	42.7487	0.71915
NM_019610	494115	'RBMXL1	RNA binding motif protein, X-linked-like 1	4.80259	0.42505	46.7081	0.66941	13.5299	0.395847	55.0549	0.802021
NM_014248	9978	'RBX1	ring-box 1	8.02996	0.659017	72.6663	0.908807	78.9786	1.20318	66.0306	0.898074
NM_001008925	25898	'RCHY1	ring finger and CHY zinc finger domain containing 1	8.54861	0.645222	83.8127	0.966001	52.8041	0.8705	85.2512	1.05501
NM_002901	5954	'RCN1	reticulocalbin 1, EF-hand calcium binding domain	13.7366	1.77445	75.5453	1.25879	6.32977	1.83529	85.2512	1.22457
NM_020650	57333	'RCN3	reticulocalbin 3, EF-hand calcium binding domain	12.0509	3.64063	78.402	1.41698	29.2319	2.18473	84.4069	1.70685
NM_031922	85021	'REPS1	RALBP1 associated Eps domain containing 1	17.6217	0.760356	72.1817	0.881655	14.7261	0.60855	59.4386	0.817825
NM_017750	54884	'RetSat	all-trans-13,14-dihydroretinol saturase	17.7557	2.80151	81.5247	1.42474	13.1637	1.78067	85.2512	1.47025
NM_002916	5984	'RFC4	replication factor C (activator 1) 4, 37kDa	8.54861	0.635368	66.5004	0.899867	19.4623	0.682095	75.1875	0.9911
NM_181578	5985	'RFC5	replication factor C (activator 1) 5, 36.5kDa	14.5372	0.694201	69.0578	0.82291	54.7765	0.752508	85.2512	1.07052
NM_018339	55312	'RFK	riboflavin kinase	11.2418	0.777314	84.308	1.08104	59.9176	0.881077	85.2512	1.07677
NM_002917	5986	'RFNG	radical fringe homolog (Drosophila)	27.693	1.43357	77.2856	0.868491	14.7261	1.83042	78.6592	0.948635
NM_015149	23179	'RGL1	ral guanine nucleotide dissociation stimulator-like 1	11.8339	0.432466	51.6494	0.517744	56.0795	0.531443	38.1022	0.475283
NM_173670	285704	'RGMB	RGM domain family, member B	6.29242	0.369812	67.942	0.711104	76.6557	1.02532	72.9531	0.722371
NM_012419	26575	'RGS17	regulator of G-protein signalling 17	11.2418	0.483191	76.2515	0.7802	70.7035	1.83615	68.1977	0.836619
NM_170587	8601	'RGS20	regulator of G-protein signalling 20	7.6879	0.580605	71.3862	0.831648	38.0826	0.687051	77.0848	0.938586
NM_130795	5998	'RGS3	regulator of G-protein signalling 3	13.7366	0.613429	50.9885	0.551186	61.816	0.785505	43.5842	0.498982
NM_003617	8490	'RGS5	regulator of G-protein signalling 5	8.54861	0.191444	28.2436	0.323004	43.5086	0.645671	43.5842	0.597252
NM_012249	23433	'RHOQ	ras homolog gene family, member Q	4.19163	0.615565	81.5247	0.941789	70.0372	0.961636	60.4928	0.823786
NM_001033002	84268	'RIP	RPA interacting protein	11.0528	0.656705	63.416	0.804233	37.4075	0.771037	58.6663	0.7808
NM_003821	8767	'RIPK2	receptor-interacting serine-threonine kinase 2	11.8339	0.66931	48.2476	0.69935	57.4346	0.747448	66.7017	0.811372
NM_006912	6016	'RIT1	Ras-like without CAAX 1	10.0124	0.580285	59.9042	0.727853	70.2533	0.841778	55.7369	0.751143
NM_022064	63891	'RNF123	ring finger protein 123	5.14243	1.99755	82.5838	1.13725	47.3565	1.26488	68.3897	0.889811
NM_198128	51444	'RNF138	ring finger protein 138	6.61799	0.681833	81.5247	0.906386	73.9234	0.929915	84.569	1.00866
NM_152737	221687	'RNF182	ring finger protein 182	5.19216	0.412702	45.2473	0.677353	36.4493	0.569544	51.8694	0.596396
NM_007219	11237	'RNF24	ring finger protein 24	53.9699	1.25902	86.1286	1.01792	9.76928	2.31229	77.2311	0.905768
NM_032015	79102	'RNF26	ring finger protein 26	45.1865	1.29108	75.5453	1.45555	8.19539	2.42229	85.2512	1.20041
NM_006913	6048	'RNF5	ring finger protein 5	8.94038	0.636957	40.3258	0.736376	68.666	1.22681	85.2512	1.0492
NM_183237	9616	'RNF7	ring finger protein 7	7.98422	0.681129	82.5838	1.11241	76.4261	1.0277	85.2512	1.07994
NM_058163	90121	'RP1-112K5.2	hypothetical protein DT1P1A10	11.2418	0.764009	65.5485	0.889115	67.2249	1.18336	66.0306	0.906497
NM_145284	159090	'RP11-308B5.5	similar to hypothetical protein MGC17347	7.77729	0.628735	84.308	1.09674	72.7339	1.15144	78.8883	1.0014
NM_138779	93081	'RP11-484I6.3	hypothetical protein BC015148	4.19163	0.593602	61.3988	0.845006	50.1647	0.721293	70.9342	0.921468
NM_001008662	56267	'RP11-82K18.3	kynurenine aminotransferase III	22.6086	0.722028	33.0224	0.732862	13.5299	0.50174	46.3085	0.753855
NM_002947	6119	'RPA3	replication protein A3, 14kDa	8.02996	0.649434	78.402	0.932205	79.4862	1.18133	83.9129	1.08624
NM_001023582	6103	'RPGR	retinitis pigmentosa GTPase regulator	10.1949	0.662861	66.5004	0.877553	74.527	0.998994	79.4836	0.991611
NM_138290	154661	'RPIB9	Rap2-binding protein 9	9.26619	0.370494	61.3988	0.783808	28.484	0.515796	55.0549	0.74247
NM_000975	6135	'RPL11	ribosomal protein L11	14.1347	0.828496	84.308	1.03743	76.6557	0.992141	85.2512	1.05692
NM_000976	6136	'RPL12	ribosomal protein L12	6.61799	0.637214	71.3862	0.903495	43.5086	0.780573	66.0306	0.909186
NM_000977	6137	'RPL13	ribosomal protein L13	14.5372	0.799695	77.7547	0.943021	57.4346	0.90024	79.3635	0.98487
NM_000985	6139	'RPL17	ribosomal protein L17	4.19163	0.446476	28.2436	0.719502	37.4075	0.527872	66.7017	0.916555
NM_000979	6141	'RPL18	ribosomal protein L18	12.0509	0.73025	61.9743	0.897501	80.3349	1.04715	69.4587	0.938293
NM_000980	6142	'RPL18A	ribosomal protein L18a	14.5372	0.758827	61.3988	0.892348	32.1966	0.795744	85.2512	1.04413
NM_000983	6146	'RPL22	ribosomal protein L22	4.80259	0.598404	86.8869	0.962294	50.6387	0.729946	85.2512	1.01872
NM_016093	51121	'RPL26L1	ribosomal protein L26-like 1	6.29242	0.648047	70.3059	0.903174	76.6557	1.02342	61.2322	0.862335
NM_000989	6156	'RPL30	ribosomal protein L30	6.61799	0.703369	81.7811	0.971523	59.2918	0.874119	69.9925	0.94694
NM_000993	6160	'RPL31	ribosomal protein L31	7.77729	0.768039	69.0578	0.92554	80.3349	1.00079	85.2512	1.02909
NM_007209	11224	'RPL35	ribosomal protein L35	11.4811	0.796182	65.5485	0.91676	76.1306	0.966636	85.2512	1.04155
NM_000996	6165	'RPL35A	ribosomal protein L35a	11.2418	0.76647	89.2348	0.996639	75.9041	0.966398	74.8724	0.959349
NM_021029	6173	'RPL36A	ribosomal protein L36a	7.98422	0.669403	87.7908	0.974923	58.0689	0.889324	67.8657	0.923776
NM_001001	6166	'RPL36AL	ribosomal protein L36a-like	7.145	0.722242	86.1286	1.01551	58.0689	1.38755	80.615	0.985144
NM_000997	6167	'RPL37	ribosomal protein L37	10.1949	0.758491	89.2348	0.994113	73.5494	0.95335	84.569	0.991263
NM_000998	6168	'RPL37A	ribosomal protein L37a	10.6598	0.810358	72.6663	0.943276	71.4639	0.945048	81.3351	0.983887
NM_000999	6169	'RPL38	ribosomal protein L38	14.1347	0.710271	89.2348	1.00299	80.3349	1.0411	85.2512	1.02953
NM_052969	116832	'RPL39L	ribosomal protein L39-like	10.1949	0.600765	56.0407	0.813709	67.7961	0.923548	64.3435	0.839888
NM_000972	6130	'RPL7A	ribosomal protein L7a	4.19163	0.701819	67.942	0.899058	52.8041	0.855115	81.6042	0.993097
NM_002950	6184	'RPN1	ribophorin I	12.7441	2.31135	76.3739	1.36646	4.34042	2.10557	85.2512	1.31954
NM_001016	6206	'RPS12	ribosomal protein S12	8.02996	0.579207	65.5485	0.895707	49.1095	0.73717	79.5605	0.976835
NM_005617	6208	'RPS14	ribosomal protein S14	5.50303	0.66935	51.9689	0.869968	59.9176	0.90308	66.0306	0.911982
NM_194326	91582	'RPS19BP1	ribosomal protein S19 binding protein 1	12.0509	0.645024	51.9689	0.818569	17.4888	0.693718	58.4094	0.820707
NM_002952	6187	'RPS2	ribosomal protein S2	14.5372	0.82242	56.0407	0.864351	62.3274	0.897268	78.8883	0.975466
NM_001023	6224	'RPS20	ribosomal protein S20	5.19216	0.596131	74.0728	0.929018	47.3565	0.79409	73.6313	0.945966
NM_001024	6227	'RPS21	ribosomal protein S21	5.19216	0.607592	65.5485	0.901079	64.9638	0.907753	69.9925	0.941859
NM_001028	6230	'RPS25	ribosomal protein S25	5.19216	0.638082	82.056	1.1101	70.0372	0.910844	77.2311	0.956166
NM_001032	6235	'RPS29	ribosomal protein S29	7.77729	0.634166	69.8147	0.917018	45.4919	0.789312	69.4587	0.925557
NM_001005	6188	'RPS3	ribosomal protein S3	12.7441	0.816637	56.7668	0.899101	32.8203	0.837697	68.7964	0.933438
NM_001009	6193	'RPS5	ribosomal protein S5	11.0528	0.730385	67.4477	0.906515	68.9656	1.14974	85.2512	1.02405
NM_004755	9252	'RPS6KA5	ribosomal protein S6 kinase, 90kDa, polypeptide 5	12.7441	0.603661	38.2183	0.636554	27.9009	0.48393	67.1263	0.782282
NM_003161	6198	'RPS6KB1	ribosomal protein S6 kinase, 70kDa, polypeptide 1	48.9423	0.918975	87.6458	0.964245	5.11549	1.95657	78.4515	0.962763
NM_005444	9125	'RQCD1	RCD1 required for cell differentiation1 homolog (S. pombe)	5.36998	0.555103	71.3862	0.810807	74.7261	0.793519	85.2512	1.04852
NM_006570	10670	'RRAGA	Ras-related GTP binding A	13.0965	1.49471	78.402	1.18679	80.3349	1.0012	84.4226	1.20316
NM_004587	6238	'RRBP1	ribosome binding protein 1 homolog 180kDa (dog)	43.1834	1.99233	74.7106	1.31033	11.3748	2.5232	85.2512	1.2132
NM_001033	6240	'RRM1	ribonucleotide reductase M1 polypeptide	34.0216	0.859669	86.7206	0.970556	13.5299	0.368409	85.2512	1.11843
NM_133368	89970	'RSPRY1	ring finger and SPRY domain containing 1	5.36998	0.596832	58.4307	0.813362	25.2669	1.50457	58.4094	0.800188
NM_016625	51319	'RSRC1	arginine/serine-rich coiled-coil 1	7.145	0.573091	64.3394	0.816842	45.174	0.752258	74.4203	0.979889
NM_003729	8634	'RTCD1	RNA terminal phosphate cyclase domain 1	10.1949	0.724505	84.308	1.04127	80.2813	1.05461	79.4836	0.96624
NM_173630	25914	'RTTN	rotatin	10.6598	0.779331	44.8779	0.708215	30.4473	0.696023	54.1383	0.701846
NM_175635	862	'RUNX1T1	runt-related transcription factor 1; translocated to, 1 (cyclin D-related)	10.6598	0.661406	81.6935	0.953516	37.9559	0.751493	80.615	1.00595
NM_004350	864	'RUNX3	runt-related transcription factor 3	20.7153	3.94478	81.7811	1.78266	14.0176	12.2382	84.4226	1.4672
NM_016104	51389	'RWDD1	RWD domain containing 1	10.6598	0.71386	89.2348	0.971756	68.9656	1.41692	85.2512	1.05235
NM_015485	25950	'RWDD3	RWD domain containing 3	11.2418	0.607714	79.7646	0.928975	74.1439	0.913699	66.0306	0.857309
NM_006857	11017	'RY1	putative nucleic acid binding protein RY-1	4.33834	0.590779	86.1286	1.01037	76.1306	0.985631	85.2512	1.03871
NM_012234	23429	'RYBP	RING1 and YY1 binding protein	2.97147	0.476817	27.7587	0.510559	25.4031	0.615587	11.9811	0.513497
NM_002966	6281	'S100A10	S100 calcium binding protein A10 (annexin II ligand, calpactin I, light polypeptide (p11))	6.61799	0.680255	72.1817	0.882301	80.3026	1.02806	68.7964	0.909648
NM_001024213	6284	'S100A13	S100 calcium binding protein A13	4.55258	0.538099	35.6093	0.743298	72.7339	0.961821	43.5842	0.726536
NM_080388	140576	'S100A16	S100 calcium binding protein A16	14.8781	0.770715	89.2348	0.99124	80.3349	1.01166	82.0174	0.967308
NM_005978	6273	'S100A2	S100 calcium binding protein A2	14.1347	0.572571	51.6494	0.535296	76.4261	0.757761	64.3435	0.717849
NM_002960	6274	'S100A3	S100 calcium binding protein A3	6.61799	0.392623	27.7587	0.469166	21.4466	0.481386	38.1022	0.616499
NM_001017406	64766	'S100PBP	S100P binding protein	3.70798	0.541198	86.1286	1.05254	14.5686	0.569496	85.2512	1.14396
NM_022753	64766	'S100PBP	S100P binding protein	5.19216	0.625943	61.3988	0.845892	27.9009	0.656415	80.2917	0.990013
NM_138421	113174	'SAAL1	serum amyloid A-like 1	12.7441	0.720763	59.9042	0.832147	13.5299	0.611249	64.3435	0.865727
NM_013299	29901	'SAC3D1	SAC3 domain containing 1	69.1702	1.04771	83.8127	1.70705	9.40769	2.63203	78.1001	1.62989
NM_015589	23034	'SAMD4A	sterile alpha motif domain containing 4A	4.33834	0.381618	11.997	0.262644	14.7261	0.509576	0	0.39311
NM_005870	10284	'SAP18	Sin3A-associated protein, 18kDa	10.0124	0.715739	69.8147	0.917326	46.9586	0.78523	63.8477	0.868657
NM_006513	6301	'SARS	seryl-tRNA synthetase	66.8335	0.997862	46.7081	0.729949	14.8526	0.58803	58.4094	0.747262
NM_198538	374897	'SBSN	suprabasin	44.778	2.44941	89.2348	0.9664	13.5299	2.84547	85.2512	1.50482
NM_006455	10609	'SC65	synaptonemal complex protein SC65	19.802	2.30498	84.308	1.2672	9.76928	1.97261	85.2512	1.47747
NM_004866	9522	'SCAMP1	secretory carrier membrane protein 1	14.8781	0.68712	89.2348	1.05472	79.5831	1.07561	85.2512	1.05881
NM_005697	10066	'SCAMP2	secretory carrier membrane protein 2	69.1702	0.965444	89.2348	1.00166	14.8526	1.68213	85.2512	1.16872
NM_012235	22937	'SCAP	SREBP cleavage-activating protein	49.6416	1.26844	86.1286	1.05594	4.34042	1.82823	75.6335	0.903514
NM_016240	51435	'SCARA3	scavenger receptor class A, member 3	12.0509	0.452719	56.0699	0.561225	76.6557	0.961614	64.3435	0.607038
NM_014575	29970	'SCHIP1	schwannomin interacting protein 1	8.59621	0.563272	77.2856	0.789911	58.0689	0.790345	71.3464	0.867256
NM_016510	51540	'SCLY	selenocysteine lyase	45.6556	1.57136	81.7811	1.1548	11.3748	1.62449	85.2512	1.03172
NM_174934	6330	'SCN4B	sodium channel, voltage-gated, type IV, beta	13.7366	0.46219	27.7587	0.352788	33.7482	0.690361	9.21625	0.268903
NM_002977	6335	'SCN9A	sodium channel, voltage-gated, type IX, alpha	31.8584	1.80083	61.6036	1.5612	13.1637	1.79217	84.4069	1.33825
NM_024041	79005	'SCNM1	sodium channel modifier 1	13.7366	0.77622	52.3844	0.81651	57.2355	0.870074	74.8724	0.96735
NM_032547	60592	'SCOC	short coiled-coil protein	8.54861	0.64259	84.308	1.25951	76.1306	1.02386	84.4226	1.28997
NM_020423	57147	'SCYL3	SCY1-like 3 (S. cerevisiae)	61.9622	0.931641	84.308	0.955732	13.5299	0.553889	55.0549	0.825112
NM_001039707	10807	'SDCCAG3	serologically defined colon cancer antigen 3	12.7441	0.718361	27.593	0.672905	75.4754	0.960255	42.7487	0.788958
NM_006642	10806	'SDCCAG8	serologically defined colon cancer antigen 8	8.02996	0.67472	70.3059	0.898829	13.5299	0.522618	38.1022	0.640021
NM_022044	23753	'SDF2L1	stromal cell-derived factor 2-like 1	13.0965	1.7085	81.0273	1.2863	42.2453	1.41403	68.7964	0.882756
NM_016547	51150	'SDF4	stromal cell derived factor 4	45.6556	1.19159	89.2348	1.00558	5.11549	1.85718	76.1405	0.956485
NM_003002	6392	'SDHD	succinate dehydrogenase complex, subunit D, integral membrane protein	10.6598	0.743267	84.308	0.955476	31.4092	0.741381	84.569	1.01607
NM_001039573	6397	'SEC14L1	SEC14-like 1 (S. cerevisiae)	13.0965	0.670989	27.7587	0.611401	54.7765	0.778691	42.7487	0.71138
NM_004206	9117	'SEC22L3	SEC22 vesicle trafficking protein-like 3 (S. cerevisiae)	4.28932	0.579322	81.5247	0.937133	71.2234	1.26542	82.1298	1.0018
NM_006808	10952	'SEC61B	Sec61 beta subunit	7.145	0.692948	69.0578	0.916273	75.6328	0.977088	68.1977	0.922908
NM_001012456	23480	'SEC61G	Sec61 gamma subunit	11.2418	0.771324	86.1286	1.01739	73.5494	1.17226	85.2512	1.04684
NM_003944	8991	'SELENBP1	selenium binding protein 1	65.8676	1.10119	28.2436	0.619453	14.0176	0.380187	32.1445	0.530314
NM_021237	58515	'SELK	selenoprotein K	11.0528	0.640065	40.3258	0.735507	66.1413	0.807272	64.3435	0.803074
NM_152699	205564	'SENP5	SUMO1/sentrin specific peptidase 5	2.97147	0.473089	43.2627	0.661848	61.816	0.765195	59.4386	0.718195
NM_203341	9403	'SEP15	15 kDa selenoprotein	8.02996	0.652004	82.5838	1.20933	76.6557	1.03088	85.2512	1.1262
NM_012248	22928	'SEPHS2	selenophosphate synthetase 2	7.6879	0.635798	65.5485	0.88138	38.0826	0.776039	61.2322	0.840986
NM_020451	57190	'SEPN1	selenoprotein N, 1	34.5101	1.563	84.308	1.26282	5.91834	2.05196	85.2512	1.29289
NM_001018108	10169	'SERF2	small EDRK-rich factor 2	5.19216	0.57499	27.7587	0.676315	56.0795	0.786665	43.5842	0.767113
NM_003784	8710	'SERPINB7	serpin peptidase inhibitor, clade B (ovalbumin), member 7	34.8478	1.79489	44.85	3.01523	4.34042	4.01657	63.9535	2.52577
NM_002615	5176	'SERPINF1	serpin peptidase inhibitor, clade F (alpha-2 antiplasmin, pigment epithelium derived factor), member 1	13.0965	3.5531	75.3628	1.56586	15.3761	3.22807	84.5609	1.66129
NM_000062	710	'SERPING1	serpin peptidase inhibitor, clade G (C1 inhibitor), member 1, (angioedema, hereditary)	36.5984	2.19183	84.308	1.19431	12.5039	2.51025	85.2512	1.44364
NM_001235	871	'SERPINH1	serpin peptidase inhibitor, clade H (heat shock protein 47), member 1, (collagen binding protein 1)	17.3261	3.09666	83.8127	1.60079	8.08578	2.34737	85.2512	2.02381
NM_005025	5274	'SERPINI1	serpin peptidase inhibitor, clade I (neuroserpin), member 1	17.7557	0.647758	0	0.237136	20.0164	0.398267	0	0.170864
NM_031459	83667	'SESN2	sestrin 2	14.1347	0.688726	35.6093	0.616247	42.2453	0.710026	58.4094	0.798153
NM_003011	6418	'SET	SET translocation (myeloid leukemia-associated)	8.02996	0.737907	89.139	0.990156	54.4475	0.88267	62.984	0.874107
NM_006515	6419	'SETMAR	SET domain and mariner transposase fusion gene	4.28932	0.611328	52.7655	0.732711	21.8783	0.628143	45.6792	0.663205
NM_016047	51639	'SF3B14	splicing factor 3B, 14 kDa subunit	5.19216	0.699504	81.5247	0.956746	78.4509	1.08492	79.809	0.992214
NM_005850	10262	'SF3B4	splicing factor 3b, subunit 4, 49kDa	13.7366	1.84792	84.308	1.10964	67.2249	0.898248	81.3351	1.28662
NM_004593	6434	'SFRS10	splicing factor, arginine/serine-rich 10 (transformer 2 homolog, Drosophila)	8.94038	0.708283	80.4059	0.91076	34.2727	0.682	82.1298	0.953613
NM_003017	6428	'SFRS3	splicing factor, arginine/serine-rich 3	8.54861	0.720302	86.1286	1.00932	78.5579	1.1043	85.2512	1.04482
NM_000231	6445	'SGCG	sarcoglycan, gamma (35kDa dystrophin-associated glycoprotein)	7.145	0.333064	62.2512	0.75211	33.7482	0.480715	38.1022	0.393141
NM_152524	151246	'SGOL2	shugoshin-like 2 (S. pombe)	14.1347	0.515251	61.8981	0.834001	66.7128	0.759372	66.0306	1.05449
NM_001017995	285590	'SH3PXD2B	SH3 and PX domains 2B	13.0965	2.70291	72.6663	1.4536	49.1095	1.55949	85.2512	1.45317
NM_020870	57630	'SH3RF1	SH3 domain containing ring finger 1	4.80259	0.425036	28.2436	0.590887	36.4493	0.599098	27.8407	0.527443
NM_015677	26751	'SH3YL1	SH3 domain containing, Ysc84-like 1 (S. cerevisiae)	9.26619	0.63463	61.8981	0.775889	71.2234	0.900035	58.4813	0.798404
NM_006304	7979	'SHFM1	split hand/foot malformation (ectrodactyly) type 1	4.28932	0.641453	64.3394	0.878789	78.4061	1.24504	59.4386	0.847307
NM_080792	140885	'SIRPA	signal-regulatory protein alpha	22.6086	2.15821	61.6036	1.97195	8.19539	2.33221	85.2512	1.65548
NM_021709	10572	'SIVA	CD27-binding (Siva) protein	9.26619	0.66897	63.416	0.866374	80.3349	1.08719	85.2512	1.05417
NM_006930	6500	'SKP1A	S-phase kinase-associated protein 1A (p19A)	7.77729	0.767666	84.308	1.07994	76.4261	0.984689	85.2512	1.05861
NM_022810	9016	'SLC25A14	solute carrier family 25 (mitochondrial carrier, brain), member 14	5.19216	0.653082	61.3988	0.778991	45.4919	1.40366	61.2322	0.824441
NM_018155	55186	'SLC25A36	solute carrier family 25, member 36	0	0.370395	31.3084	0.650033	67.7961	0.839779	53.4652	0.757522
NM_198580	376497	'SLC27A1	solute carrier family 27 (fatty acid transporter), member 1	11.8339	1.78057	84.308	1.21238	8.19539	2.43556	85.2512	1.2401
NM_005094	10999	'SLC27A4	solute carrier family 27 (fatty acid transporter), member 4	52.2133	1.17085	81.5247	1.30963	13.5299	1.96934	84.4069	1.34549
NM_018344	55315	'SLC29A3	solute carrier family 29 (nucleoside transporters), member 3	57.2755	1.12117	84.308	1.5585	13.5299	1.79281	85.2512	1.03217
NM_014580	29988	'SLC2A8	solute carrier family 2, (facilitated glucose transporter) member 8	49.2476	1.15184	74.7106	0.806224	7.79828	2.05178	68.7964	0.870474
NM_001859	1317	'SLC31A1	solute carrier family 31 (copper transporters), member 1	14.5372	0.7133	78.9328	0.907951	76.1306	0.878946	61.2322	0.754107
NM_001032289	7355	'SLC35A2	solute carrier family 35 (UDP-galactose transporter), member A2	33.4551	1.40953	74.0728	1.29196	8.19539	1.94946	85.2512	1.20671
NM_012243	23443	'SLC35A3	solute carrier family 35 (UDP-N-acetylglucosamine (UDP-GlcNAc) transporter), member A3	10.1949	0.69206	81.0273	0.945642	55.3692	1.41637	85.2512	1.23268
NM_017945	55032	'SLC35A5	solute carrier family 35, member A5	5.96335	0.68963	86.1286	1.05394	56.4162	1.32685	83.9129	0.948489
NM_178148	347734	'SLC35B2	solute carrier family 35, member B2	17.6217	1.51696	82.5838	1.17973	6.32977	1.90938	85.2512	1.10057
NM_032826	84912	'SLC35B4	solute carrier family 35, member B4	66.243	0.961047	82.5838	1.17007	11.3748	1.6998	68.7964	0.898103
NM_018389	55343	'SLC35C1	solute carrier family 35, member C1	67.6801	1.01815	74.7106	1.23298	9.24089	1.6922	85.2512	1.23582
NM_024881	79939	'SLC35E1	solute carrier family 35, member E1	23.9596	1.84054	83.8127	1.20178	5.11549	2.6171	85.2512	1.32715
NM_152313	120103	'SLC36A4	solute carrier family 36 (proton/amino acid symporter), member 4	4.19163	0.450249	44.8779	0.74243	79.6184	1.1861	68.1977	0.903177
NM_030674	81539	'SLC38A1	solute carrier family 38, member 1	5.36998	0.404929	28.2436	0.498881	44.8883	0.700252	36.865	0.431449
NM_020342	57181	'SLC39A10	solute carrier family 39 (zinc transporter), member 10	31.8584	1.69328	82.056	1.17525	9.76928	2.00153	85.2512	1.22406
NM_139177	201266	'SLC39A11	solute carrier family 39 (metal ion transporter), member 11	13.7366	1.77019	67.4477	1.75844	2.45744	2.29967	85.2512	1.06023
NM_144564	29985	'SLC39A3	solute carrier family 39 (zinc transporter), member 3	64.2782	1.11324	89.2348	0.996571	13.4474	1.68869	85.2512	1.03692
NM_006979	7922	'SLC39A7	solute carrier family 39 (zinc transporter), member 7	41.9405	1.29017	84.308	1.23042	10.8982	1.54513	85.2512	1.46895
NM_018057	55117	'SLC6A15	solute carrier family 6, member 15	2.97147	0.248798	11.997	0.347304	14.8526	0.356409	8.77738	0.278656
NM_182767	55117	'SLC6A15	solute carrier family 6, member 15	4.19163	0.375777	17.2456	0.32061	13.5299	0.224077	8.77738	0.212554
NM_005629	6535	'SLC6A8	solute carrier family 6 (neurotransmitter transporter, creatine), member 8	23.9596	1.82688	84.308	1.27517	6.66002	2.39236	85.2512	1.42731
NM_032591	84679	'SLC9A7	solute carrier family 9 (sodium/hydrogen exchanger), member 7	23.6508	1.36461	69.8147	1.46368	9.76928	2.16293	63.9535	1.61509
NM_013272	28232	'SLCO3A1	solute carrier organic anion transporter family, member 3A1	51.762	1.38987	81.5247	1.3598	14.4637	2.33237	58.4094	0.727336
NM_022733	64744	'SMAP1L	stromal membrane-associated protein 1-like	26.2887	0.79597	66.5004	0.860294	13.5299	0.570105	51.0298	0.765305
NM_139067	6601	'SMARCC2	SWI/SNF related, matrix associated, actin dependent regulator of chromatin, subfamily c, member 2	13.0965	1.79577	78.402	1.2893	30.2368	1.39424	74.8724	0.908191
NM_015110	23137	'SMC5L1	SMC5 structural maintenance of chromosomes 5-like 1 (yeast)	9.26619	0.489983	31.5879	0.589781	52.37	0.658196	45.6792	0.676305
NM_012437	23557	'SNAPAP	SNAP-associated protein	8.54861	0.681577	86.1286	1.05321	76.1306	0.971454	85.2512	1.0513
NM_000345	6622	'SNCA	synuclein, alpha (non A4 component of amyloid precursor)	6.61799	0.356994	28.2436	0.404852	14.0627	0.294673	33.9088	0.377592
NM_018664	55509	'SNFT	Jun dimerization protein p21SNFT	7.6879	0.361904	33.7007	0.45473	57.2355	0.6637	55.7369	0.617556
NM_024700	79753	'SNIP1	Smad nuclear interacting protein 1	30.7958	0.861083	88.2416	0.952688	14.5686	0.509719	85.2512	1.02911
NM_006938	6632	'SNRPD1	small nuclear ribonucleoprotein D1 polypeptide 16kDa	4.19163	0.581553	76.9053	0.924099	80.3349	1.02134	68.7964	0.922741
NM_177542	6633	'SNRPD2	small nuclear ribonucleoprotein D2 polypeptide 16.5kDa	8.02996	0.660468	71.7236	0.917818	77.4042	1.11225	74.4203	0.969549
NM_004175	6634	'SNRPD3	small nuclear ribonucleoprotein D3 polypeptide 18kDa	4.19163	0.621659	79.3634	0.939801	71.691	0.877088	75.544	0.947103
NM_003095	6636	'SNRPF	small nuclear ribonucleoprotein polypeptide F	10.1949	0.706279	88.5635	1.00057	73.5494	1.18839	67.8657	0.923917
NM_022808	6638	'SNRPN	small nuclear ribonucleoprotein polypeptide N	14.5372	0.700508	31.5879	0.64828	63.2688	0.801502	21.9434	0.564311
NM_152836	64089	'SNX16	sorting nexin 16	8.02996	0.631684	74.0728	0.882049	76.1306	1.03544	66.0306	0.89054
NM_152827	8724	'SNX3	sorting nexin 3	5.36998	0.687159	69.8147	0.905742	42.425	0.74853	82.6681	0.988537
NM_014426	27131	'SNX5	sorting nexin 5	8.02996	0.729595	68.8244	0.886894	19.6773	0.631669	80.2917	0.945808
NM_152238	51375	'SNX7	sorting nexin 7	6.61799	0.625001	63.416	0.855933	14.8526	0.684311	58.4813	0.862033
NM_015976	51375	'SNX7	sorting nexin 7	6.61799	0.633146	70.3059	0.895186	17.3873	0.685266	66.7017	0.909274
NM_003877	8835	'SOCS2	suppressor of cytokine signaling 2	4.19163	0.450428	31.5879	0.579314	39.2705	0.517488	45.6792	0.59044
NM_004232	9306	'SOCS6	suppressor of cytokine signaling 6	5.19216	0.578808	38.2183	0.69133	56.0795	0.778576	85.2512	1.16862
NM_003108	6664	'SOX11	SRY (sex determining region Y)-box 11	9.26619	0.318905	43.2627	0.500658	30.4473	0.440032	43.5842	0.421547
NM_000346	6662	'SOX9	SRY (sex determining region Y)-box 9 (campomelic dysplasia, autosomal sex-reversal)	17.6217	0.653471	28.2436	0.520689	14.0176	0.408206	31.5293	0.478255
NM_001017371	6670	'SP3	Sp3 transcription factor	8.02996	0.694536	81.5247	0.948191	50.414	0.840604	85.2512	1.09244
NM_001025436	79582	'SPAG16	sperm associated antigen 16	7.6879	0.62126	86.1286	1.12525	59.2918	0.833686	84.569	1.04181
NM_018418	55812	'SPATA7	spermatogenesis associated 7	14.5372	0.656744	86.1286	1.10156	29.4557	0.625164	85.2512	1.25735
NM_020675	57405	'SPBC25	spindle pole body component 25 homolog (S. cerevisiae)	2.97147	0.445781	59.9042	0.743963	65.4866	0.770702	80.615	0.961688
NM_001033554	92521	'SPECC1	spectrin domain with coiled-coils 1	10.6598	0.534353	38.2183	0.621059	16.5806	0.551081	53.5529	0.690564
NM_015001	23013	'SPEN	spen homolog, transcriptional regulator (Drosophila)	60.5505	1.19828	79.3634	0.928942	9.40769	1.47715	70.5009	0.940027
NM_007175	11160	'SPFH2	SPFH domain family, member 2	10.0124	1.99731	74.0728	1.36388	44.5871	1.62057	82.6681	0.978378
NM_015915	51062	'SPG3A	spastic paraplegia 3A (autosomal dominant)	5.19216	0.553541	38.4371	0.663855	13.5299	0.49267	46.3085	0.697008
NM_003119	6687	'SPG7	spastic paraplegia 7, paraplegin (pure and complicated autosomal recessive)	5.14243	2.40798	58.4307	1.77975	8.19539	2.27187	81.3351	1.51063
NM_006717	10927	'SPIN	spindlin	7.77729	0.441375	46.7081	0.720243	67.2249	0.717553	64.3435	0.785052
NM_032038	83985	'SPIN1	spinster	29.3266	1.45902	75.3628	1.21815	6.86328	2.114	85.2512	1.10072
NM_144569	90853	'SPOCD1	SPOC domain containing 1	18.4426	0.655863	33.7007	0.562745	14.0176	0.492296	33.9088	0.557652
NM_012445	10417	'SPON2	spondin 2, extracellular matrix protein	0	4.58994	32.8488	3.24892	0	4.6343	58.6663	2.33889
NM_003128	6711	'SPTBN1	spectrin, beta, non-erythrocytic 1	22.6086	3.16221	32.8488	3.87572	5.71303	2.71906	63.9535	2.99952
NM_021199	58472	'SQRDL	sulfide quinone reductase-like (yeast)	13.7366	1.8961	72.6663	1.44092	72.5619	1.11954	85.2512	1.20985
NM_001047	6715	'SRD5A1	steroid-5-alpha-reductase, alpha polypeptide 1 (3-oxo-5 alpha-steroid delta 4-dehydrogenase alpha 1)	6.29242	0.65986	82.5838	1.11703	71.8408	0.875362	58.0337	0.841455
NM_003131	6722	'SRF	serum response factor (c-fos serum response element-binding transcription factor)	13.0965	0.733137	31.5879	0.760977	54.0151	0.729967	75.6335	0.944301
NM_020762	57522	'SRGAP1	SLIT-ROBO Rho GTPase activating protein 1	10.6598	0.677182	19.7093	0.45195	18.4141	0.526095	15.9512	0.479183
NM_003130	6717	'SRI	sorcin	6.61799	0.690976	78.9328	0.943164	67.2249	0.920982	66.0306	0.888256
NM_003135	6728	'SRP19	signal recognition particle 19kDa	5.50303	0.659263	80.4059	0.950689	75.9041	0.924154	84.569	1.00478
NM_003133	6726	'SRP9	signal recognition particle 9kDa	10.0124	0.671247	86.1286	1.04951	71.8408	0.938712	84.569	1.0083
NM_021947	63826	'SRR	serine racemase	20.7153	0.745408	28.2436	0.664	14.5686	0.494579	42.7487	0.661468
NM_080725	140809	'SRXN1	sulfiredoxin 1 homolog (S. cerevisiae)	5.19216	0.642003	81.0273	0.938257	74.7953	0.976311	58.6663	0.851688
NM_016305	51188	'SS18L2	synovial sarcoma translocation gene on chromosome 18-like 2	8.59621	0.615188	36.5566	0.647939	67.7961	0.856578	57.2251	0.685856
NM_003731	8636	'SSNA1	Sjogrens syndrome nuclear autoantigen 1	13.0965	0.687759	52.2925	0.813769	57.4346	0.835245	85.2512	1.01147
NM_173344	6482	'ST3GAL1	ST3 beta-galactoside alpha-2,3-sialyltransferase 1	20.7153	3.06054	81.7811	1.81527	8.19539	3.84995	85.2512	1.26679
NM_003473	8027	'STAM	signal transducing adaptor molecule (SH3 domain and ITAM motif) 1	10.0124	0.749285	87.5396	0.951689	19.6773	0.621785	85.2512	1.22509
NM_006463	10617	'STAMBP	STAM binding protein	7.145	0.639479	38.4371	0.723041	13.5299	0.58217	58.6663	0.812315
NM_201647	10617	'STAMBP	STAM binding protein	7.145	0.639479	38.4371	0.723041	13.5299	0.58217	58.6663	0.812315
NM_006804	10948	'STARD3	START domain containing 3	69.1702	1.05793	84.308	1.06682	8.19539	1.94077	84.4069	1.2449
NM_032016	83930	'STARD3NL	STARD3 N-terminal like	11.7086	0.747239	51.9689	0.850426	80.3349	1.10481	85.2512	1.03033
NM_003035	6491	'STIL	SCL/TAL1 interrupting locus	6.61799	0.572927	51.9689	0.754165	46.9586	0.731607	75.4563	1.00753
NM_004226	9262	'STK17B	serine/threonine kinase 17b (apoptosis-inducing)	7.98422	0.462158	63.416	0.640242	41.0651	0.660662	85.2512	1.08698
NM_013233	27347	'STK39	serine threonine kinase 39 (STE20/SPS1 homolog, yeast)	11.2418	0.741979	38.2183	0.759368	15.5005	0.572548	45.6792	0.752568
NM_203399	3925	'STMN1	stathmin 1/oncoprotein 18	7.6879	0.61773	73.2476	0.929786	76.1306	1.02157	80.2917	1.11188
NM_144998	201254	'STRA13	stimulated by retinoic acid 13 homolog (mouse)	10.0124	0.604389	47.6943	0.771975	75.413	0.955145	69.4587	0.927831
NM_013403	29888	'STRN4	striatin, calmodulin binding protein 4	11.2418	1.70396	84.308	1.12179	73.2232	1.22965	58.4094	0.847031
NM_152713	3703	'STT3A	STT3, subunit of the oligosaccharyltransferase complex, homolog A (S. cerevisiae)	22.6086	3.82097	78.402	1.87656	6.45078	3.48583	84.3315	2.22489
NM_016930	53407	'STX18	syntaxin 18	69.1702	1.03741	56.7668	0.820149	14.7261	0.612961	58.4094	0.831209
NM_004603	6804	'STX1A	syntaxin 1A (brain)	4.80259	0.559398	31.5879	0.729543	43.5086	0.785792	43.5842	0.755349
NM_004853	9482	'STX8	syntaxin 8	5.50303	0.645974	43.2627	0.754971	54.4475	0.841864	55.0549	0.780606
NM_139244	134957	'STXBP5	syntaxin binding protein 5 (tomosyn)	14.8781	0.652399	86.1286	1.05678	45.174	0.655942	57.2251	0.789771
NM_006713	10923	'SUB1	SUB1 homolog (S. cerevisiae)	4.28932	0.679779	86.1286	1.01386	76.1306	0.987122	81.6042	0.983377
NM_006704	10910	'SUGT1	SGT1, suppressor of G2 allele of SKP1 (S. cerevisiae)	10.0124	0.7304	69.8147	0.861969	71.691	0.94061	85.2512	1.0837
NM_182760	285362	'SUMF1	sulfatase modifying factor 1	54.6982	1.11962	86.1286	1.04655	14.7261	1.40895	51.8694	0.80705
NM_003352	7341	'SUMO1	SMT3 suppressor of mif two 3 homolog 1 (S. cerevisiae)	8.54861	0.67788	84.308	1.27162	78.9786	1.10279	85.2512	1.13118
NM_006936	6612	'SUMO3	SMT3 suppressor of mif two 3 homolog 3 (S. cerevisiae)	14.8781	0.769839	84.308	1.10661	78.3109	1.17693	82.6681	0.989259
NM_001002255	387082	'SUMO4	SMT3 suppressor of mif two 3 homolog 4 (S. cerevisiae)	7.145	0.677611	76.2515	0.921535	68.9656	0.941772	84.569	1.0107
NM_003168	6827	'SUPT4H1	suppressor of Ty 4 homolog 1 (S. cerevisiae)	10.1949	0.70634	78.0514	0.907197	61.3381	0.853191	77.2311	0.946322
NM_004264	9412	'SURB7	SRB7 suppressor of RNA polymerase B homolog (yeast)	4.19163	0.494588	65.5485	0.819151	50.414	0.671074	69.9925	0.901805
NM_033161	6836	'SURF4	surfeit 4	28.8674	1.47707	72.6663	1.29867	11.6934	1.66686	68.3897	1.45096
NM_022486	64420	'SUSD1	sushi domain containing 1	43.8093	1.33285	49.6142	0.736163	56.4162	1.37722	0	0.478018
NM_016028	51111	'SUV420H1	suppressor of variegation 4-20 homolog 1 (Drosophila)	10.6598	0.660872	87.7479	0.975015	50.1647	1.57892	85.2512	1.15204
NM_005638	6845	'SYBL1	synaptobrevin-like 1	8.02996	0.656096	51.6494	0.818581	76.6557	1.01031	67.1263	0.891548
NM_207170	25949	'SYF2	SYF2 homolog, RNA splicing factor (S. cerevisiae)	6.61799	0.651073	88.2958	0.996939	74.527	0.952954	66.7562	0.910621
NM_053053	117143	'TADA1L	transcriptional adaptor 1 (HFI1 homolog, yeast)-like	18.901	0.743205	83.8127	0.978992	14.7261	0.587432	77.6965	1.00035
NM_005643	6882	'TAF11	TAF11 RNA polymerase II, TATA box binding protein (TBP)-associated factor, 28kDa	14.8781	0.690304	84.308	1.17158	76.943	1.13953	78.8883	0.976446
NM_001025247	27097	'TAF5L	TAF5-like RNA polymerase II, p300/CBP-associated factor (PCAF)-associated factor, 65kDa	5.19216	0.492255	88.4446	1.0415	54.4475	0.817864	64.3435	0.802736
NM_001015891	6880	'TAF9	TAF9 RNA polymerase II, TATA box binding protein (TBP)-associated factor, 32kDa	12.7441	0.666056	45.2473	0.788189	64.4177	0.837584	62.984	0.857245
NM_133484	10010	'TANK	TRAF family member-associated NFKB activator	11.7086	0.605356	84.308	1.12577	59.2918	0.831412	85.2512	0.915922
NM_020791	57551	'TAOK1	TAO kinase 1	6.61799	0.476387	37.467	0.637132	71.691	0.720815	24.4807	0.460593
NM_016151	9344	'TAOK2	TAO kinase 2	12.7441	2.06455	74.7106	1.27759	53.5569	1.32456	84.3315	1.59124
NM_003190	6892	'TAPBP	TAP binding protein (tapasin)	28.8674	1.49559	69.8147	2.00466	8.19539	1.68001	84.4226	1.89148
NM_014604	30851	'TAX1BP3	Tax1 (human T-cell leukemia virus type I) binding protein 3	11.4811	0.696091	79.3634	0.946498	76.4261	1.00142	78.8883	0.967171
NM_020773	57533	'TBC1D14	TBC1 domain family, member 14	39.2112	1.42444	74.7106	1.20374	9.76928	1.80563	85.2512	1.14152
NM_014744	9779	'TBC1D5	TBC1 domain family, member 5	21.2022	0.758953	63.416	0.781499	14.0176	0.588522	60.4928	0.715152
NM_004607	6902	'TBCA	tubulin-specific chaperone a	6.61799	0.694313	89.2348	0.987646	80.3349	1.03198	85.2512	1.05171
NM_003193	6905	'TBCE	tubulin-specific chaperone e	26.8727	0.797502	51.6494	0.799489	13.5299	0.467095	53.9675	0.769319
NM_012453	26608	'TBL2	transducin (beta)-like 2	11.8339	1.9958	84.308	1.104	16.8884	1.5288	85.2512	1.11166
NM_004865	9519	'TBPL1	TBP-like 1	7.6879	0.638508	76.3739	0.898697	76.4261	1.02382	58.1689	0.812795
NM_032811	84897	'TBRG1	transforming growth factor beta regulator 1	4.80259	0.549496	40.3258	0.747985	77.7803	1.11586	58.4094	0.810699
NM_003195	6919	'TCEA2	transcription elongation factor A (SII), 2	7.77729	0.688884	59.5277	0.882693	71.4639	0.889423	47.0394	0.847611
NM_001006640	9338	'TCEAL1	transcription elongation factor A (SII)-like 1	6.61799	0.599951	46.7081	0.670126	59.2918	0.826021	66.0306	0.890793
NM_001006937	79921	'TCEAL4	transcription elongation factor A (SII)-like 4	11.8339	0.743243	68.8244	0.888346	73.2232	0.948412	57.2251	0.835655
NM_152278	56849	'TCEAL7	transcription elongation factor A (SII)-like 7	6.01545	0.535523	63.416	0.814273	32.1966	0.73459	58.6663	0.793755
NM_005648	6921	'TCEB1	transcription elongation factor B (SIII), polypeptide 1 (15kDa, elongin C)	4.80259	0.671764	81.0273	0.952019	76.1306	0.986817	70.5009	0.936563
NM_006602	10732	'TCFL5	transcription factor-like 5 (basic helix-loop-helix)	40.0686	0.881224	86.1286	1.02691	14.7261	0.587568	57.2251	0.792364
NM_001008897	6950	'TCP1	t-complex 1	8.94038	0.696605	78.402	0.92447	17.4888	0.649024	66.0306	0.883653
NM_021961	7003	'TEAD1	TEA domain family member 1 (SV40 transcriptional enhancer factor)	5.19216	0.579451	71.3862	0.890736	61.816	0.820754	58.4094	0.806205
NM_003217	7009	'TEGT	testis enhanced gene transcript (BAX inhibitor 1)	13.7366	1.64059	78.9328	1.19496	19.1915	1.67275	84.4069	1.26671
NM_015319	23371	'TENC1	tensin like C1 domain containing phosphatase (tensin 2)	13.7366	2.02001	72.8415	1.34872	78.3109	1.02426	85.2512	1.01131
NM_006285	7016	'TESK1	testis-specific kinase 1	8.59621	0.618755	51.6494	0.796629	76.1306	0.981681	55.7369	0.822903
NM_015926	51368	'TEX264	testis expressed sequence 264	36.5984	1.37165	87.8689	0.973092	13.4474	1.74737	78.8883	0.956979
NM_003201	7019	'TFAM	transcription factor A, mitochondrial	5.19216	0.516614	71.3862	0.872476	68.1752	0.907014	69.4587	0.961765
NM_014305	23483	'TGDS	TDP-glucose 4,6-dehydratase	5.19216	0.559079	46.1513	0.739146	20.0164	0.591376	66.0306	0.815252
NM_003239	7043	'TGFB3	transforming growth factor, beta 3	52.57	2.28719	81.5247	0.757522	13.4474	5.11042	85.2512	2.22629
NM_020147	56906	'THAP10	THAP domain containing 10	5.36998	0.550663	80.4059	0.958294	76.1306	0.988923	81.3351	1.09778
NM_000361	7056	'THBD	thrombomodulin	62.4998	0.906654	33.7007	0.711944	21.8783	0.591802	0	0.459271
NM_003247	7058	'THBS2	thrombospondin 2	18.4426	5.28785	72.6663	3.05945	9.76928	3.38716	84.9006	2.30254
NM_005131	9984	'THOC1	THO complex 1	14.5372	0.710054	61.3988	0.874265	31.4092	0.618657	69.4587	0.897276
NM_025075	80145	'THOC7	THO complex 7 homolog (Drosophila)	5.96335	0.668663	89.2348	0.998525	58.0689	0.865464	82.4155	1.03939
NM_025264	80745	'THUMPD2	THUMP domain containing 2	4.33834	0.476719	28.2436	0.626008	41.7765	0.652959	38.1022	0.61327
NM_022037	7072	'TIA1	TIA1 cytotoxic granule-associated RNA binding protein	12.0509	0.682239	86.1286	1.04971	67.7961	0.90613	85.2512	1.01386
NM_021649	353376	'TICAM2	toll-like receptor adaptor molecule 2	58.4114	1.07433	84.308	1.06465	13.4474	1.5924	85.2512	1.16438
NM_012456	26519	'TIMM10	translocase of inner mitochondrial membrane 10 homolog (yeast)	5.19216	0.597346	38.4371	0.752232	79.1133	1.20047	58.6663	0.84632
NM_012458	26517	'TIMM13	translocase of inner mitochondrial membrane 13 homolog (yeast)	8.54861	0.542829	44.8779	0.776294	64.4177	0.839859	76.5873	0.9526
NM_006335	10440	'TIMM17A	translocase of inner mitochondrial membrane 17 homolog A (yeast)	7.77729	0.709303	78.9328	0.920599	76.4261	0.971073	70.9342	0.910129
NM_004085	1678	'TIMM8A	translocase of inner mitochondrial membrane 8 homolog A (yeast)	4.19163	0.590207	28.2436	0.687768	68.9656	0.930993	54.549	0.755385
NM_012459	26521	'TIMM8B	translocase of inner mitochondrial membrane 8 homolog B (yeast)	7.145	0.602157	45.2473	0.810085	75.0159	0.946021	69.4587	0.93338
NM_012460	26520	'TIMM9	translocase of inner mitochondrial membrane 9 homolog (yeast)	3.70798	0.559322	41.3641	0.806413	76.4261	1.2412	63.8477	0.875883
NM_003256	7079	'TIMP4	TIMP metallopeptidase inhibitor 4	4.33834	0.357722	10.2196	0.166225	19.6773	0.365382	14.4569	0.248417
NM_023003	53346	'TM6SF1	transmembrane 6 superfamily member 1	8.59621	0.537069	40.3258	0.513448	80.3349	1.35918	64.3435	0.746467
NM_020698	57458	'TMCC3	transmembrane and coiled-coil domain family 3	6.29242	0.651167	79.3634	0.931105	29.2319	0.513926	55.0549	0.818761
NM_007364	23423	'TMED3	transmembrane emp24 protein transport domain containing 3	53.4392	1.13969	84.308	1.13704	10.9522	1.50866	85.2512	1.19875
NM_003692	8577	'TMEFF1	transmembrane protein with EGF-like and two follistatin-like domains 1	8.94038	0.656337	64.3394	0.809183	43.5086	0.776135	85.2512	0.996744
NM_018374	54664	'TMEM106B	transmembrane protein 106B	8.02996	0.579591	58.4307	0.75191	56.7797	1.47488	64.3435	0.830693
NM_024056	79022	'TMEM106C	transmembrane protein 106C	10.0124	0.570217	78.402	0.879191	67.7961	1.04584	59.4386	0.818293
NM_024092	79073	'TMEM109	transmembrane protein 109	13.7366	1.62134	74.0728	1.29588	6.32977	2.03454	84.4069	1.2794
NM_003876	8834	'TMEM11	transmembrane protein 11	12.7441	0.747585	69.0578	0.888868	77.9536	1.07385	84.198	0.986128
NM_032273	84233	'TMEM126A	transmembrane protein 126A	14.1347	0.771286	87.6458	1.00346	71.8408	1.42726	85.2512	1.0599
NM_016464	51524	'TMEM138	transmembrane protein 138	7.145	0.616466	43.4763	0.786872	76.4261	1.05085	42.7487	0.742343
NM_024660	79713	'TMEM149	transmembrane protein 149	10.6598	0.770991	86.7206	1.00392	66.1413	0.903076	85.2512	1.18365
NM_014051	28978	'TMEM14A	transmembrane protein 14A	8.59621	0.693028	89.2348	1.01755	61.3381	0.875808	66.0306	0.870437
NM_014908	22845	'TMEM15	transmembrane protein 15	28.8674	1.60156	84.308	1.16582	5.11549	2.72107	75.1875	0.919269
NM_031418	63982	'TMEM16C	transmembrane protein 16C	43.8093	0.703142	0	0.151544	44.3096	0.785446	0	0.236557
NM_198276	200728	'TMEM17	transmembrane protein 17	11.0528	0.654345	87.2821	0.833315	75.4754	0.94501	61.2322	0.688527
NM_014807	9854	'TMEM24	transmembrane protein 24	29.9233	1.49833	84.308	1.04818	6.32977	1.83061	85.2512	1.22134
NM_018126	55161	'TMEM33	transmembrane protein 33	7.6879	0.650415	70.3059	0.883996	76.1306	0.939186	72.0118	0.908224
NM_021637	59353	'TMEM35	transmembrane protein 35	10.1949	0.484275	38.4371	0.48786	44.8883	0.86716	37.6438	0.472431
NM_080652	90407	'TMEM41A	transmembrane protein 41A	5.14243	3.45138	72.8415	1.33594	0	4.39265	85.2512	1.11397
NM_018022	55092	'TMEM51	transmembrane protein 51	15.5537	2.2263	62.2512	1.63353	5.11549	3.73769	70.5009	1.43404
NM_018202	55219	'TMEM57	transmembrane protein 57	34.8478	1.4702	87.6458	1.01256	9.40769	2.00033	84.569	1.00656
NM_032936	85025	'TMEM60	transmembrane protein 60	6.01545	0.638677	63.416	0.861199	76.1306	1.02015	70.9342	0.945301
NM_194291	157378	'TMEM65	transmembrane protein 65	5.19216	0.596432	71.3862	0.840533	50.6387	0.750538	73.8727	0.876376
NM_016486	51249	'TMEM69	transmembrane protein 69	9.26619	0.640382	86.1286	1.0206	58.5924	1.42859	80.2917	0.963341
NM_016454	51234	'TMEM85	transmembrane protein 85	8.02996	0.707707	86.1286	1.0332	78.5579	1.09653	85.2512	1.04416
NM_014573	27346	'TMEM97	transmembrane protein 97	12.0509	0.644656	74.0728	0.878997	79.0746	1.21863	83.9129	0.957663
NM_003275	7111	'TMOD1	tropomodulin 1	4.19163	0.378768	51.6494	0.728258	17.4144	0.484725	58.4094	0.823535
NM_021992	11013	'TMSL8	thymosin-like 8	5.61217	0.47675	28.2436	0.527343	34.9279	0.60368	50.5368	0.667461
NM_002160	3371	'TNC	tenascin C (hexabrachion)	10.0124	0.504804	31.5879	0.506352	57.4346	0.784597	36.7054	0.517337
NM_014350	25816	'TNFAIP8	tumor necrosis factor, alpha-induced protein 8	12.0509	0.55848	79.3634	0.86491	76.1306	0.949909	85.2512	0.941616
NM_003844	8797	'TNFRSF10A	tumor necrosis factor receptor superfamily, member 10a	10.0124	0.563535	63.416	0.697332	49.1095	0.614603	38.1022	0.672823
NM_147187	8795	'TNFRSF10B	tumor necrosis factor receptor superfamily, member 10b	12.7441	2.22141	69.8147	1.88772	8.19539	2.06766	83.2566	2.12933
NM_003840	8793	'TNFRSF10D	tumor necrosis factor receptor superfamily, member 10d, decoy with truncated death domain	30.7958	2.3772	58.8988	1.66206	6.45078	2.51914	77.2311	1.7188
NM_032871	84957	'TNFRSF19L	tumor necrosis factor receptor superfamily, member 19-like	47.0196	1.22996	80.4059	0.940191	13.2884	1.61197	84.569	1.16595
NM_001065	7132	'TNFRSF1A	tumor necrosis factor receptor superfamily, member 1A	48.9423	1.16583	86.1286	1.03783	5.11549	1.75089	85.2512	1.16449
NM_003823	8771	'TNFRSF6B	tumor necrosis factor receptor superfamily, member 6b, decoy	39.2112	1.61043	83.8127	1.29565	9.40769	2.23111	84.4069	1.7125
NM_006573	10673	'TNFSF13B	tumor necrosis factor (ligand) superfamily, member 13b	22.3316	4.01421	81.0273	2.83831	9.40769	4.14709	81.6042	1.05504
NM_016272	10766	'TOB2	transducer of ERBB2, 2	6.61799	0.534068	36.9403	0.587271	44.3096	0.782926	9.21625	0.474472
NM_019059	54543	'TOMM7	translocase of outer mitochondrial membrane 7 homolog (yeast)	5.19216	0.560763	31.5879	0.807816	51.2339	0.814735	45.6792	0.777367
NM_001067	7153	'TOP2A	topoisomerase (DNA) II alpha 170kDa	8.02996	0.496265	61.3988	0.824849	57.4346	0.762521	68.1977	0.90023
NM_003935	8940	'TOP3B	topoisomerase (DNA) III beta	47.9663	1.35049	84.308	1.07485	13.5299	0.469535	84.4226	1.21698
NM_000367	7172	'TPMT	thiopurine S-methyltransferase	6.61799	0.615588	56.7668	0.798996	63.6883	1.12186	82.6681	0.998704
NM_016058	51002	'TPRKB	TP53RK binding protein	4.19163	0.589928	74.0728	0.887398	76.6557	1.02521	85.2512	1.13927
NM_003596	8460	'TPST1	tyrosylprotein sulfotransferase 1	11.7086	0.500436	76.2515	0.859685	72.7339	1.21355	59.4386	0.74893
NM_014965	22906	'TRAK1	trafficking protein, kinesin binding 1	4.19163	0.496472	38.4371	0.671466	74.527	0.829516	38.1022	0.622582
NM_015049	66008	'TRAK2	trafficking protein, kinesin binding 2	5.96335	0.557353	47.6943	0.766332	80.3349	0.981735	53.5529	0.76795
NM_014563	6399	'TRAPPC2	trafficking protein particle complex 2	6.29242	0.564171	79.7646	0.894138	71.2234	0.972608	53.4652	0.718293
NM_014408	27095	'TRAPPC3	trafficking protein particle complex 3	6.29242	0.661719	89.2348	0.97393	77.7253	1.07297	66.0306	0.875675
NM_016146	51399	'TRAPPC4	trafficking protein particle complex 4	17.7557	0.761411	19.7093	0.570457	13.5299	0.536884	23.0406	0.576964
NM_013381	29953	'TRHDE	thyrotropin-releasing hormone degrading enzyme	13.0965	2.84091	48.2476	2.27704	14.5686	3.99281	83.2566	2.28053
NM_016399	51499	'TRIAP1	TP53 regulated inhibitor of apoptosis 1	5.19216	0.604504	79.7646	0.929392	57.4346	0.808823	56.6594	0.811065
NM_006074	10346	'TRIM22	tripartite motif-containing 22	13.7366	1.96867	69.8147	1.81172	17.4144	0.56268	85.2512	1.11815
NM_033058	84675	'TRIM55	tripartite motif-containing 55	8.02996	0.234749	40.3258	0.305807	34.2727	0.362747	47.0394	0.229077
NM_015431	25893	'TRIM58	tripartite motif-containing 58	13.7366	5.80937	84.308	1.04743	13.1637	11.806	85.2512	1.34705
NM_173084	286827	'TRIM59	tripartite motif-containing 59	7.145	0.437329	51.6494	0.716956	76.1306	1.0325	79.1991	1.07021
NM_016213	9325	'TRIP4	thyroid hormone receptor interactor 4	69.1702	1.04949	81.5247	0.943212	13.5299	0.502008	58.4094	0.806963
NM_003496	8295	'TRRAP	transformation/transcription domain-associated protein	41.9405	1.77241	61.6036	1.43847	5.11549	1.78279	85.2512	1.14687
NM_000368	7248	'TSC1	tuberous sclerosis 1	13.7366	1.78546	74.7106	1.2856	14.8526	1.68171	85.2512	1.08819
NM_030927	81619	'TSPAN14	tetraspanin 14	16.8682	2.47739	59.5277	2.00176	0	4.58143	74.8724	1.61009
NM_005723	10098	'TSPAN5	tetraspanin 5	7.145	0.531622	44.8779	0.704157	54.0151	0.808299	38.1022	0.672228
NM_018259	55761	'TTC17	tetratricopeptide repeat domain 17	28.446	2.85553	61.6036	1.73932	10.8982	2.38004	85.2512	1.11615
NM_024686	79739	'TTLL7	tubulin tyrosine ligase-like family, member 7	8.02996	0.647644	80.4059	0.891286	51.5893	0.730905	78.9356	0.895422
NM_025250	80727	'TTYH3	tweety homolog 3 (Drosophila)	16.8682	1.92639	78.402	1.73007	9.76928	2.16311	84.4226	2.10106
NM_016262	51175	'TUBE1	tubulin, epsilon 1	16.8682	0.649624	28.2436	0.677259	14.8526	0.458248	45.2089	0.589085
NM_020127	7286	'TUFT1	tuftelin 1	8.94038	0.572522	19.3151	0.418619	16.9904	0.309459	37.6438	0.334352
NM_000474	7291	'TWIST1	twist homolog 1 (acrocephalosyndactyly 3; Saethre-Chotzen syndrome) (Drosophila)	14.5372	0.724029	86.1286	1.03017	77.4042	1.14534	84.569	1.11394
NM_003329	7295	'TXN	thioredoxin	7.145	0.64311	75.3628	0.92085	76.1306	0.9335	64.3435	0.86768
NM_015913	51060	'TXNDC12	thioredoxin domain containing 12 (endoplasmic reticulum)	8.94038	0.667134	86.1286	1.01054	77.9874	1.1502	69.4587	0.920006
NM_006472	10628	'TXNIP	thioredoxin interacting protein	5.96335	0.53578	45.2473	0.577896	13.5299	0.322517	55.0549	0.706233
NM_017853	54957	'TXNL4B	thioredoxin-like 4B	12.7441	0.67527	87.8689	0.971137	77.2523	1.0773	68.1977	0.884955
NM_032731	84817	'TXNL5	thioredoxin-like 5	6.61799	0.679642	69.8147	0.869417	62.3274	0.898045	58.6663	0.834408
NM_003115	6675	'UAP1	UDP-N-acteylglucosamine pyrophosphorylase 1	10.6598	0.633685	41.9937	0.762795	14.0176	0.507665	68.3897	0.849587
NM_181777	7319	'UBE2A	ubiquitin-conjugating enzyme E2A (RAD6 homolog)	12.0509	0.71888	84.308	1.08401	48.4126	1.26461	85.2512	1.1087
NM_003337	7320	'UBE2B	ubiquitin-conjugating enzyme E2B (RAD6 homolog)	8.54861	0.737216	86.1286	1.02529	64.9638	0.909428	82.0174	0.982284
NM_181803	11065	'UBE2C	ubiquitin-conjugating enzyme E2C	4.19163	0.550223	64.6578	0.857615	62.1486	1.27131	85.2512	1.14332
NM_003339	7322	'UBE2D2	ubiquitin-conjugating enzyme E2D 2 (UBC4/5 homolog, yeast)	6.61799	0.662547	71.3862	0.913494	51.2339	0.853273	68.1977	0.927157
NM_003340	7323	'UBE2D3	ubiquitin-conjugating enzyme E2D 3 (UBC4/5 homolog, yeast)	12.7441	0.713484	86.1286	1.02201	80.0109	1.03414	85.2512	1.01693
NM_015983	51619	'UBE2D4	ubiquitin-conjugating enzyme E2D 4 (putative)	9.26619	0.719597	69.8147	0.890649	53.5569	0.817297	85.2512	1.21205
NM_003341	7324	'UBE2E1	ubiquitin-conjugating enzyme E2E 1 (UBC4/5 homolog, yeast)	5.61217	0.709783	73.2476	0.926013	80.3349	1.03372	67.8657	0.933237
NM_006357	10477	'UBE2E3	ubiquitin-conjugating enzyme E2E 3 (UBC4/5 homolog, yeast)	5.96335	0.593044	87.8689	0.981146	66.1413	0.882803	67.5517	0.913171
NM_080678	140739	'UBE2F	ubiquitin-conjugating enzyme E2F (putative)	10.1949	0.748388	83.8127	0.975377	73.2232	0.953782	82.6681	0.996424
NM_003342	7326	'UBE2G1	ubiquitin-conjugating enzyme E2G 1 (UBC7 homolog, yeast)	8.54861	0.761323	87.8689	0.954262	70.7035	0.899596	85.2512	1.0553
NM_004223	9246	'UBE2L6	ubiquitin-conjugating enzyme E2L 6	14.8781	0.694647	72.6663	0.884242	67.2249	0.887314	52.8664	0.728271
NM_003348	7334	'UBE2N	ubiquitin-conjugating enzyme E2N (UBC13 homolog, yeast)	11.8339	0.731441	86.1286	1.00703	75.0159	0.950567	61.2322	0.878928
NM_001012989	389898	'UBE2NL	ubiquitin-conjugating enzyme E2N-like	10.0124	0.745193	78.402	0.933365	51.2339	0.859626	85.2512	1.10255
NM_173469	92912	'UBE2Q2	ubiquitin-conjugating enzyme E2Q (putative) 2	4.19163	0.626192	84.308	1.05788	76.1306	1.2334	85.2512	1.05174
NM_014176	29089	'UBE2T	ubiquitin-conjugating enzyme E2T (putative)	13.7366	0.670831	77.7547	0.945333	76.1306	0.900815	85.2512	1.09258
NM_199144	7335	'UBE2V1	ubiquitin-conjugating enzyme E2 variant 1	4.28932	0.574451	81.0273	0.943679	78.8905	1.02469	85.2512	1.02157
NM_003350	7336	'UBE2V2	ubiquitin-conjugating enzyme E2 variant 2	6.61799	0.609447	86.1286	1.06936	77.2523	1.18322	85.2512	1.14439
NM_001001481	55284	'UBE2W	ubiquitin-conjugating enzyme E2W (putative)	4.33834	0.601544	65.5485	0.870513	76.4261	1.01265	68.3897	0.924287
NM_024292	59286	'UBL5	ubiquitin-like 5	7.98422	0.614531	51.9689	0.818624	75.0159	0.929416	55.7369	0.824618
NM_024954	80019	'UBTD1	ubiquitin domain containing 1	60.5505	1.17717	82.5838	1.21376	9.76928	2.46724	85.2512	1.12731
NM_181713	165324	'UBXD4	UBX domain containing 4	3.70798	0.508421	55.0391	0.770053	76.1306	0.967958	84.569	1.03942
NM_015984	51377	'UCHL5	ubiquitin carboxyl-terminal hydrolase L5	10.6598	0.655321	56.0407	0.815718	32.8203	0.71253	85.2512	1.03533
NM_013387	29796	'UCRC	ubiquinol-cytochrome c reductase complex (7.2 kD)	7.145	0.63401	84.308	0.954236	80.3349	1.1274	85.2512	1.06092
NM_016406	51506	'UFC1	ubiquitin-fold modifier conjugating enzyme 1	6.01545	0.663763	59.5277	0.857307	45.174	0.826215	53.9675	0.809864
NM_016617	51569	'UFM1	ubiquitin-fold modifier 1	10.0124	0.65766	86.2682	1.09261	70.8572	1.30329	84.4069	1.41755
NM_175866	127933	'UHMK1	U2AF homology motif (UHM) kinase 1	12.0509	0.512973	58.3855	0.820911	58.5924	0.766221	67.8657	0.899934
NM_025217	80328	'ULBP2	UL16 binding protein 2	17.7557	2.20475	69.8147	1.52648	6.32977	1.97677	85.2512	1.81474
NM_139015	121665	'UNQ1887	signal peptide peptidase 3	66.8335	0.999385	87.6458	1.0136	10.9522	1.9833	66.0306	0.848209
NM_198507	345757	'UNQ1912	HGS_RE408	5.50303	0.624309	63.416	0.810528	76.1306	0.962596	45.8912	0.782596
NM_006830	10975	'UQCR	ubiquinol-cytochrome c reductase, 6.4kDa subunit	11.2418	0.71003	66.5004	0.892641	58.5924	1.2964	69.9925	0.933389
NM_006294	7381	'UQCRB	ubiquinol-cytochrome c reductase binding protein	7.98422	0.662839	84.308	0.954715	45.7578	0.847643	67.8657	0.923421
NM_003365	7384	'UQCRC1	ubiquinol-cytochrome c reductase core protein I	13.7366	2.35993	84.308	1.11169	5.91834	1.86402	85.2512	1.09281
NM_006004	7388	'UQCRH	ubiquinol-cytochrome c reductase hinge protein	13.7366	0.683447	67.942	0.907425	76.1306	0.974116	68.3897	0.926106
NM_001017415	7398	'USP1	ubiquitin specific peptidase 1	4.19163	0.497167	38.376	0.702759	58.0689	0.854553	75.1875	0.958778
NM_006537	9960	'USP3	ubiquitin specific peptidase 3	12.0509	0.67203	56.451	0.802845	29.2319	0.679351	84.569	1.00131
NM_001032730	84196	'USP48	ubiquitin specific peptidase 48	4.19163	0.455767	40.3258	0.674444	58.0689	0.873523	66.0306	0.861358
NM_025076	80146	'UXS1	UDP-glucuronate decarboxylase 1	17.3261	1.75985	56.7668	1.38593	10.9522	1.7257	85.2512	1.07224
NM_014232	6844	'VAMP2	vesicle-associated membrane protein 2 (synaptobrevin 2)	67.5484	1.10106	79.3634	0.94633	10.9522	1.6328	85.2512	1.02308
NM_003762	8674	'VAMP4	vesicle-associated membrane protein 4	10.0124	0.621028	84.308	1.10075	80.3349	1.08824	85.2512	1.04838
NM_006634	10791	'VAMP5	vesicle-associated membrane protein 5 (myobrevin)	13.0965	0.61259	56.0407	0.80472	57.2355	0.740485	61.2322	0.83781
NM_138959	81839	'VANGL1	vang-like 1 (van gogh, Drosophila)	28.8674	1.33389	75.5453	1.25492	10.9522	1.45568	84.4069	1.2576
NM_003372	7411	'VBP1	von Hippel-Lindau binding protein 1	4.19163	0.584154	89.2348	1.00308	60.5846	0.855963	84.569	1.02481
NM_024621	79674	'VEPH1	ventricular zone expressed PH domain homolog 1 (zebrafish)	4.19163	0.372668	87.8689	0.979357	58.0689	0.883379	63.8477	0.65898
NM_016206	389136	'VGLL3	vestigial like 3 (Drosophila)	6.61799	0.524049	45.5569	0.693937	69.5151	0.926427	58.4094	0.774674
NM_016079	51652	'VPS24	vacuolar protein sorting 24 homolog (S. cerevisiae)	11.8339	0.724649	81.6935	0.962687	71.4639	0.912444	42.7487	0.75954
NM_057180	51699	'VPS29	vacuolar protein sorting 29 (yeast)	14.8781	0.794998	51.6494	0.819842	43.5086	0.833894	67.1263	0.914356
NM_003384	7443	'VRK1	vaccinia related kinase 1	17.6217	0.738211	56.451	0.800813	14.0176	0.460575	76.1405	0.973727
NM_006296	7444	'VRK2	vaccinia related kinase 2	5.50303	0.575096	51.6494	0.834908	43.5086	0.704205	66.0306	0.894139
NM_006370	10490	'VTI1B	vesicle transport through interaction with t-SNAREs homolog 1B (yeast)	12.0509	0.761946	84.308	1.06908	67.2249	0.904327	85.2512	1.05404
NM_001024934	8936	'WASF1	WAS protein family, member 1	7.145	0.640674	86.1286	1.04439	50.1647	1.36047	84.5859	1.23639
NM_006990	10163	'WASF2	WAS protein family, member 2	69.0245	1.11841	78.9328	1.24353	9.76928	1.70916	85.2512	1.17644
NM_006646	10810	'WASF3	WAS protein family, member 3	12.7441	0.663728	87.8689	0.92002	76.9396	1.09895	42.7487	0.688454
NM_016312	51729	'WBP11	WW domain binding protein 11	14.8781	0.727484	89.2348	0.96202	52.37	0.852835	85.2512	1.11997
NM_052950	115825	'WDFY2	WD repeat and FYVE domain containing 2	0	0.442462	35.6093	0.646693	13.5299	0.48478	58.1689	0.752472
NM_178583	23001	'WDFY3	WD repeat and FYVE domain containing 3	6.61799	0.485166	62.2512	0.916028	68.666	0.769788	55.7369	0.636226
NM_018256	55759	'WDR12	WD repeat domain 12	35.2671	0.869147	69.0578	0.897348	14.0176	0.561567	84.569	1.03741
NM_144574	91833	'WDR20	WD repeat domain 20	8.02996	0.761273	88.4163	0.985889	80.3349	1.02701	68.1977	0.92688
NM_001006622	55339	'WDR33	WD repeat domain 33	8.54861	0.555156	27.7587	0.621907	73.2232	1.14682	53.4652	0.776745
NM_014023	22884	'WDR37	WD repeat domain 37	58.4114	1.32454	72.8415	1.36107	9.76928	1.90476	85.2512	1.08952
NM_015397	25853	'WDR40A	WD repeat domain 40A	6.61799	0.582987	65.5485	0.866639	57.2355	0.764008	68.1977	0.925039
NM_172240	282809	'WDR51B	WD repeat domain 51B	6.01545	0.667744	87.8689	0.997156	50.6387	0.772208	66.7562	0.885735
NM_004814	9410	'WDR57	WD repeat domain 57 (U5 snRNP specific)	13.7366	2.32645	81.0273	1.61791	54.7765	1.43792	68.3897	2.4539
NM_016087	51384	'WNT16	wingless-type MMTV integration site family, member 16	2.97147	0.142898	0	0.0895302	14.0176	0.240841	5.42132	0.113808
NM_057168	51384	'WNT16	wingless-type MMTV integration site family, member 16	2.97147	0.142898	0	0.0895302	14.0176	0.240841	5.42132	0.113808
NM_018639	55884	'WSB2	WD repeat and SOCS box-containing 2	11.0528	0.792757	78.402	1.22648	70.2533	0.926201	85.2512	1.13559
NM_152857	9589	'WTAP	Wilms tumor 1 associated protein	2.97147	0.446098	28.2436	0.742709	71.8408	0.909311	66.7562	0.878661
NM_024949	80014	'WWC2	WW, C2 and coiled-coil domain containing 2	6.61799	0.673404	55.0391	0.817252	66.7128	0.892257	70.5009	0.924314
NM_007013	11059	'WWP1	WW domain containing E3 ubiquitin protein ligase 1	10.1949	0.633885	87.6458	1.00749	75.6328	1.12529	58.4094	0.802378
NM_005080	7494	'XBP1	X-box binding protein 1	8.02996	0.650836	33.1155	0.764137	50.6387	0.729451	61.2322	0.79788
NM_018053	55113	'XKR8	XK, Kell blood group complex subunit-related family, member 8	56.699	1.17181	86.1286	1.06661	13.0312	1.92959	84.5859	1.34597
NM_022550	7518	'XRCC4	X-ray repair complementing defective repair in Chinese hamster cells 4	12.0509	0.63882	51.6494	0.729754	27.9009	0.631465	66.0306	0.767811
NM_006014	8270	'XX-FW81657B9.4	DNA segment on chromosome X (unique) 9879 expressed sequence	7.145	0.623988	46.7081	0.699865	74.1439	0.886676	55.7369	0.695575
NM_006530	8089	'YEATS4	YEATS domain containing 4	10.6598	0.654156	80.4059	0.920233	76.4261	0.999076	85.2512	1.37221
NM_032312	84272	'YIPF4	Yip1 domain family, member 4	14.5372	0.753401	86.1286	1.03528	80.3349	1.03949	85.2512	1.18672
NM_173834	286451	'YIPF6	Yip1 domain family, member 6	4.28932	0.566355	32.3274	0.72123	79.426	1.20201	37.6438	0.678906
NM_003403	7528	'YY1	YY1 transcription factor	9.26619	0.748075	55.0391	0.873898	32.1966	0.749873	63.8477	0.899635
NM_019006	54469	'ZA20D3	zinc finger, A20 domain containing 3	6.61799	0.590365	73.2476	0.9069	40.6568	0.777707	72.0118	0.939223
NM_014797	9841	'ZBTB24	zinc finger and BTB domain containing 24	10.0124	0.693934	69.8147	0.902504	50.414	0.82225	53.9675	0.818009
NM_014007	23099	'ZBTB43	zinc finger and BTB domain containing 43	2.97147	0.510831	17.2456	0.425352	43.5086	0.72197	44.3129	0.579504
NM_178547	339487	'ZBTB8OS	zinc finger and BTB domain containing 8 opposite strand	5.96335	0.666062	79.3634	0.922128	80.3349	1.07403	85.2512	1.10393
NM_017590	23264	'ZC3H7B	zinc finger CCCH-type containing 7B	27.8418	1.63434	81.0273	1.11521	11.3748	1.38935	85.2512	1.02492
NM_032494	84524	'ZC3H8	zinc finger CCCH-type containing 8	10.0124	0.736644	87.6458	0.959414	70.2533	1.102	76.1405	0.961622
NM_017665	54819	'ZCCHC10	zinc finger, CCHC domain containing 10	11.0528	0.694545	83.8127	1.23214	58.0689	0.826978	85.2512	1.22754
NM_016505	51538	'ZCCHC17	zinc finger, CCHC domain containing 17	13.0965	0.708007	87.5396	0.939852	44.8883	1.52332	71.3464	0.969301
NM_017612	55596	'ZCCHC8	zinc finger, CCHC domain containing 8	12.0509	0.628732	37.467	0.673294	17.4888	0.470706	67.1263	0.818575
NM_206831	285381	'ZCSL2	zinc finger, CSL-type containing 2	10.0124	0.659377	73.2476	0.873043	80.3349	1.2031	75.1875	0.920581
NM_181706	120526	'ZCSL3	zinc finger, CSL-type containing 3	13.0965	0.726471	86.1286	1.0256	76.1306	1.10687	84.569	1.0665
NM_207340	254359	'ZDHHC24	zinc finger, DHHC-type containing 24	24.3567	1.47932	68.8244	1.43639	9.34475	1.90163	85.2512	1.22547
NM_016598	51304	'ZDHHC3	zinc finger, DHHC-type containing 3	7.6879	0.670768	82.5838	1.17399	79.5228	1.1842	84.569	1.00266
NM_013373	29801	'ZDHHC8	zinc finger, DHHC-type containing 8	35.6783	1.42101	78.402	1.23714	2.45744	3.45787	85.2512	1.06817
NM_024699	79752	'ZFAND1	zinc finger, AN1-type domain 1	7.6879	0.556775	56.7668	0.852841	48.4126	0.721621	68.1977	0.919986
NM_001012756	339324	'ZFP260	zinc finger protein 260	68.7599	1.23368	89.2348	0.949174	9.76928	2.09569	84.569	1.03629
NM_053023	80829	'ZFP91	zinc finger protein 91 homolog (mouse)	6.61799	0.695518	68.8244	0.89923	37.4075	0.763339	46.1285	0.763084
NM_144588	118813	'ZFYVE27	zinc finger, FYVE domain containing 27	44.778	1.5744	86.1286	1.05861	9.34475	2.0832	69.4587	0.882981
NM_007222	11244	'ZHX1	zinc fingers and homeoboxes 1	62.1982	1.37173	86.1286	0.988964	10.9522	2.38816	85.2512	1.08487
NM_001010879	284307	'ZIK1	zinc finger protein interacting with K protein 1	8.94038	0.639603	57.4909	0.83193	76.4261	0.968567	85.2512	1.15219
NM_001039649	9205	'ZMYM5	zinc finger, MYM-type 5	12.0509	0.725583	87.7479	0.969026	72.4205	0.908201	84.569	0.973591
NM_033204	94039	'ZNF101	zinc finger protein 101	4.19163	0.622626	74.7106	0.917977	58.5924	0.831276	67.8657	0.901365
NM_003435	7693	'ZNF134	zinc finger protein 134 (clone pHZ-15)	12.0509	0.643965	66.5004	0.758063	40.0677	0.671278	67.1263	0.828836
NM_003437	7695	'ZNF136	zinc finger protein 136 (clone pHZ-20)	4.19163	0.417224	27.7587	0.567357	15.5005	0.38881	24.4807	0.47122
NM_021030	7561	'ZNF14	zinc finger protein 14 (KOX 6)	14.5372	0.686012	33.0224	0.561077	61.3381	0.893395	49.9996	0.76167
NM_007150	7739	'ZNF185	zinc finger protein 185 (LIM domain)	5.61217	0.43872	28.2436	0.621691	18.4141	0.544129	31.5293	0.643345
NM_021143	7568	'ZNF20	zinc finger protein 20 (KOX 13)	4.19163	0.57807	35.6093	0.67109	61.3381	0.730119	53.4652	0.678528
NM_001032293	7756	'ZNF207	zinc finger protein 207	44.2967	0.901487	56.7668	0.857495	14.8526	0.617319	85.2512	1.0294
NM_006385	10520	'ZNF211	zinc finger protein 211	6.01545	0.437759	35.6093	0.65215	47.3565	0.653006	32.1445	0.49463
NM_006963	7570	'ZNF22	zinc finger protein 22 (KOX 15)	7.6879	0.560711	74.7106	0.884617	80.3349	1.10757	84.569	1.04898
NM_013360	7673	'ZNF222	zinc finger protein 222	7.6879	0.500551	48.5251	0.751115	47.3565	0.729052	38.1022	0.563373
NM_145911	7571	'ZNF23	zinc finger protein 23 (KOX 16)	4.19163	0.43351	51.9689	0.722331	72.4205	1.49573	58.4094	0.759006
NM_006965	7572	'ZNF24	zinc finger protein 24 (KOX 17)	14.5372	0.700067	63.416	0.855342	32.1966	0.703202	82.4155	0.992742
NM_005773	10172	'ZNF256	zinc finger protein 256	4.19163	0.437429	45.5569	0.713056	33.192	0.560244	51.3598	0.725941
NM_003904	8882	'ZNF259	zinc finger protein 259	8.54861	0.746665	84.308	1.08824	77.8562	1.03583	68.7964	0.902843
NM_019591	7574	'ZNF26	zinc finger protein 26 (KOX 20)	12.0509	0.74153	63.416	0.872018	60.5846	1.30793	80.8311	0.981499
NM_005741	10127	'ZNF263	zinc finger protein 263	69.1702	1.05591	82.5838	0.965702	10.9522	1.52724	85.2512	1.02351
NM_005455	9406	'ZNF265	zinc finger protein 265	44.2967	0.881483	61.3988	0.858096	13.5299	0.585578	77.2311	0.924053
NM_006631	10781	'ZNF266	zinc finger protein 266	5.50303	0.530276	51.6494	0.76658	76.4261	0.985688	53.4652	0.73412
NM_018683	55905	'ZNF313	zinc finger protein 313	10.1949	0.763438	83.8127	0.894193	75.6328	0.960412	69.9925	0.909263
NM_014455	27246	'ZNF364	zinc finger protein 364	14.1347	0.688915	40.3258	0.712413	80.3349	1.05936	58.6663	0.823612
NM_021188	57862	'ZNF410	zinc finger protein 410	10.6598	0.731806	86.1286	1.02137	77.2523	1.04912	85.2512	1.01329
NM_025189	80264	'ZNF430	zinc finger protein 430	10.6598	0.629473	23.9726	0.579747	43.5086	0.552427	37.6438	0.560628
NM_025231	80345	'ZNF435	zinc finger protein 435	10.1949	0.580094	81.5247	0.922062	21.8783	0.562131	72.0118	0.946774
NM_005815	10224	'ZNF443	zinc finger protein 443	6.61799	0.675198	74.0728	0.844317	75.413	1.16207	79.1991	1.04743
NM_003425	7596	'ZNF45	zinc finger protein 45	10.6598	0.702392	88.2416	0.987883	37.0273	1.27569	82.0174	0.996639
NM_021224	58499	'ZNF462	zinc finger protein 462	13.0965	0.655791	55.0391	0.612333	63.2688	0.875891	38.1022	0.493117
NM_014480	27300	'ZNF544	zinc finger protein 544	11.0528	0.655126	70.3059	0.870508	79.6199	1.08493	55.7369	0.783146
NM_133466	284406	'ZNF545	zinc finger protein 545	12.7441	0.684915	48.2476	0.689495	78.2195	1.03076	61.2322	0.843952
NM_017656	54811	'ZNF562	zinc finger protein 562	4.28932	0.582733	40.6617	0.721851	52.37	0.835397	43.5842	0.690079
NM_144976	163050	'ZNF564	zinc finger protein 564	6.01545	0.57667	63.416	0.825661	76.4261	0.985731	56.6594	0.72923
NM_024061	79027	'ZNF655	zinc finger protein 655	8.02996	0.56295	56.7668	0.745919	71.8408	1.27788	46.6567	0.751441
NM_024697	79750	'ZNF659	zinc finger protein 659	0	0.260673	15.3294	0.248732	14.4637	0.349775	0	0.271212
NM_024733	79788	'ZNF665	zinc finger protein 665	8.02996	0.635288	59.9042	0.836079	76.4261	0.993006	37.6438	0.680122
NM_003416	7553	'ZNF7	zinc finger protein 7 (KOX 4, clone HF.16)	14.5372	0.67998	77.2856	0.878652	27.0955	0.657622	20.2478	0.622429
NM_018260	55762	'ZNF701	zinc finger protein 701	12.0509	0.61261	88.6721	0.965194	76.1306	0.931103	84.569	1.00735
NM_016096	51123	'ZNF706	zinc finger protein 706	4.80259	0.62133	84.308	1.13904	79.6184	1.16487	79.3635	0.909845
NM_003429	7639	'ZNF85	zinc finger protein 85 (HPF4, HTF1)	10.6598	0.681147	30.7036	0.580435	61.816	0.809733	69.4587	0.913412
NM_006349	10467	'ZNHIT1	zinc finger, HIT type 1	8.02996	0.649073	77.7547	0.896452	76.6557	1.11893	78.8883	0.978135
NM_017975	55055	'ZWILCH	Zwilch, kinetochore associated, homolog (Drosophila)	11.2418	0.674972	66.5004	0.813216	26.798	0.642355	76.5873	0.942422
