# Supplementary material for: Fibrotic Myofibroblasts Manifest Genome-Wide Derangements of Translational Control
Source: PLoS One. 2008 Sep 16;3(9):e3220. doi: 10.1371/journal.pone.0003220 (PMC2528966; doi:10.1371/journal.pone.0003220)
Supplement: Table S6 — (0.03 MB XLS) [file pone.0003220.s008.xls]

## Sheet: Sheet1
Table S6. GO analysis of genes that were identified as translationally activated in IPF in the non-contracile condition.
SYSTEM	GOID	TERM	FDR	ENRICHMENT	IN_LIST	TOTAL_LIST	IN_BKG	TOTAL_BKG	GENES
C	GO:0005737	cytoplasm	0	2.55	25	108	1147	12627	RCN3_HUMAN, OAT_HUMAN, TAOK2_HUMAN, CASP8_HUMAN, PEX5_HUMAN, GNA11_HUMAN, LMAN2_HUMAN, STRN4_HUMAN, MGAT1_HUMAN, MCCC2_HUMAN, NCLN_HUMAN, COPG_HUMAN, COPG2_HUMAN, FVT1_HUMAN, HGS_HUMAN, ASCC1_HUMAN, PDCD8_HUMAN, SPG7_HUMAN, NAGPA_HUMAN, RCN1_HUMAN, CARM1_HUMAN, NDRG3_HUMAN, PDIA4_HUMAN, PINK1_HUMAN, ALG3_HUMAN
C	GO:0005788	endoplasmic reticulum lumen	0.01	46.77	2	108	5	12627	RCN1_HUMAN, PDIA4_HUMAN
C	GO:0005739	mitochondrion	0.04	4.3	6	108	163	12627	OAT_HUMAN, PINK1_HUMAN, MCCC2_HUMAN, CASP8_HUMAN, SPG7_HUMAN, PDCD8_HUMAN
C	GO:0030663	COPI coated vesicle membrane	0.04	29.23	2	108	8	12627	COPG_HUMAN, COPG2_HUMAN
C	GO:0005783	endoplasmic reticulum	0.044	3.84	7	108	213	12627	RCN1_HUMAN, RCN3_HUMAN, LMAN2_HUMAN, FVT1_HUMAN, PDIA4_HUMAN, ALG3_HUMAN, NCLN_HUMAN
C	GO:0030137	COPI-coated vesicle	0.0467	25.98	2	108	9	12627	COPG_HUMAN, COPG2_HUMAN
C	GO:0030126	COPI vesicle coat	0.0533	29.23	2	108	8	12627	COPG_HUMAN, COPG2_HUMAN
C	GO:0031090	organelle membrane	0.0956	3.72	5	108	157	12627	PEX5_HUMAN, MGAT1_HUMAN, ALG3_HUMAN, COPG_HUMAN, COPG2_HUMAN
C	GO:0005795	Golgi stack	0.1	3.77	5	108	155	12627	LMAN2_HUMAN, MGAT1_HUMAN, COPG_HUMAN, NAGPA_HUMAN, COPG2_HUMAN
C	GO:0031988	membrane-bound vesicle	0.1124	3.99	3	108	88	12627	TAOK2_HUMAN, COPG_HUMAN, COPG2_HUMAN
C	GO:0031982	vesicle	0.1155	3.94	3	108	89	12627	TAOK2_HUMAN, COPG_HUMAN, COPG2_HUMAN
C	GO:0016023	cytoplasmic membrane-bound vesicle	0.1179	4.03	3	108	87	12627	TAOK2_HUMAN, COPG_HUMAN, COPG2_HUMAN
C	GO:0031410	cytoplasmic vesicle	0.118	3.99	3	108	88	12627	TAOK2_HUMAN, COPG_HUMAN, COPG2_HUMAN
C	GO:0012506	vesicle membrane	0.1184	6	2	108	39	12627	COPG_HUMAN, COPG2_HUMAN
C	GO:0048475	coated membrane	0.1212	7.31	2	108	32	12627	COPG_HUMAN, COPG2_HUMAN
C	GO:0030659	cytoplasmic vesicle membrane	0.1217	6.15	2	108	38	12627	COPG_HUMAN, COPG2_HUMAN
C	GO:0012505	endomembrane system	0.1217	3.04	4	108	154	12627	MGAT1_HUMAN, ALG3_HUMAN, COPG_HUMAN, COPG2_HUMAN
C	GO:0030662	coated vesicle membrane	0.1293	7.31	2	108	32	12627	COPG_HUMAN, COPG2_HUMAN
C	GO:0005794	Golgi apparatus	0.1382	3.11	5	108	188	12627	LMAN2_HUMAN, MGAT1_HUMAN, COPG_HUMAN, NAGPA_HUMAN, COPG2_HUMAN
C	GO:0030120	vesicle coat	0.1386	7.31	2	108	32	12627	COPG_HUMAN, COPG2_HUMAN
C	GO:0005681	spliceosome complex	0.1467	7.54	2	108	31	12627	SF3B4_HUMAN, WDR57_HUMAN
C	GO:0030117	membrane coat	0.1492	7.31	2	108	32	12627	COPG_HUMAN, COPG2_HUMAN
C	GO:0005798	Golgi-associated vesicle	0.15	8.99	2	108	26	12627	COPG_HUMAN, COPG2_HUMAN
