# Supplementary material for: Fibrotic Myofibroblasts Manifest Genome-Wide Derangements of Translational Control
Source: PLoS One. 2008 Sep 16;3(9):e3220. doi: 10.1371/journal.pone.0003220 (PMC2528966; doi:10.1371/journal.pone.0003220)
Supplement: Table S7 — (0.04 MB XLS) [file pone.0003220.s009.xls]

## Sheet: Sheet1
Table S7. GO analysis of genes that were identified as translationally activated in IPF in the contracile condition.
SYSTEM	GOID	TERM	FDR	ENRICHMENT	IN_LIST	TOTAL_LIST	IN_BKG	TOTAL_BKG	GENES
P	GO:0016051	carbohydrate biosynthesis	0	8.67835	6	291	30	12627	MGAT2_HUMAN, FUT8_HUMAN, AKT1_HUMAN, GLCE_HUMAN, MGAT1_HUMAN, CHST7_HUMAN
P	GO:0016485	protein processing	0.0633	9.64261	4	291	18	12627	TRHDE_HUMAN, APH1A_HUMAN, PCSK7_HUMAN, NCLN_HUMAN
P	GO:0030967	ER-nuclear sterol response pathway	0.068	43.3918	2	291	2	12627	TRHDE_HUMAN, SCAP_HUMAN
P	GO:0009059	macromolecule biosynthesis	0.0733	3.36133	11	291	142	12627	ASB1_HUMAN, AKT1_HUMAN, GCNT1_HUMAN, RRBP1_HUMAN, CHST7_HUMAN, FUT8_HUMAN, MGAT2_HUMAN, SCAP_HUMAN, GLCE_HUMAN, MGAT1_HUMAN, ALG3_HUMAN
P	GO:0006991	response to sterol depletion	0.085	43.3918	2	291	2	12627	TRHDE_HUMAN, SCAP_HUMAN
P	GO:0009100	glycoprotein metabolism	0.11	6.05466	6	291	43	12627	MGAT2_HUMAN, FUT8_HUMAN, APH1A_HUMAN, GCNT1_HUMAN, MGAT1_HUMAN, ALG3_HUMAN
P	GO:0006022	aminoglycan metabolism	0.1171	7.88941	4	291	22	12627	GLCE_HUMAN, MGAT1_HUMAN, CHST7_HUMAN, SUMF1_HUMAN
P	GO:0009101	glycoprotein biosynthesis	0.1262	5.56305	5	291	39	12627	MGAT2_HUMAN, FUT8_HUMAN, GCNT1_HUMAN, MGAT1_HUMAN, ALG3_HUMAN
P	GO:0006412	protein biosynthesis	0.135	3.25438	9	291	120	12627	ASB1_HUMAN, AKT1_HUMAN, GCNT1_HUMAN, RRBP1_HUMAN, FUT8_HUMAN, MGAT2_HUMAN, SCAP_HUMAN, MGAT1_HUMAN, ALG3_HUMAN
P	GO:0006023	aminoglycan biosynthesis	0.14	11.8341	3	291	11	12627	GLCE_HUMAN, MGAT1_HUMAN, CHST7_HUMAN
P	GO:0043413	biopolymer glycosylation	0.14	5.70944	5	291	38	12627	MGAT2_HUMAN, FUT8_HUMAN, GCNT1_HUMAN, MGAT1_HUMAN, ALG3_HUMAN
F	GO:0031418	L-ascorbic acid binding	0.0657	16.2719	3	291	8	12627	PLOD1_HUMAN, PLOD2_HUMAN, EGLN2_HUMAN
F	GO:0016706	oxidoreductase activity, acting on paired donors, with incorporation or reduction of molecular oxygen, 2-oxoglutarate as one donor, and incorporation of one atom each of oxygen into both donors	0.0675	14.4639	3	291	9	12627	PLOD1_HUMAN, PLOD2_HUMAN, EGLN2_HUMAN
F	GO:0008475	procollagen-lysine 5-dioxygenase activity	0.082	28.9278	2	291	3	12627	PLOD1_HUMAN, PLOD2_HUMAN
F	GO:0051213	dioxygenase activity	0.0867	10.8479	3	291	12	12627	PLOD1_HUMAN, PLOD2_HUMAN, EGLN2_HUMAN
F	GO:0016701	oxidoreductase activity, acting on single donors with incorporation of molecular oxygen	0.0877	10.0135	3	291	13	12627	PLOD1_HUMAN, PLOD2_HUMAN, EGLN2_HUMAN
F	GO:0016702	oxidoreductase activity, acting on single donors with incorporation of molecular oxygen, incorporation of two atoms of oxygen	0.0945	10.8479	3	291	12	12627	PLOD1_HUMAN, PLOD2_HUMAN, EGLN2_HUMAN
F	GO:0016758	transferase activity, transferring hexosyl groups	0.0962	4.71649	5	291	46	12627	MGAT2_HUMAN, FUT8_HUMAN, GCNT1_HUMAN, MGAT1_HUMAN, ALG3_HUMAN
F	GO:0004720	protein-lysine 6-oxidase activity	0.0971	21.6959	2	291	4	12627	LOXL2_HUMAN, LOXL1_HUMAN
F	GO:0005005	transmembrane-ephrin receptor activity	0.1189	17.3567	2	291	5	12627	EPHB2_HUMAN, EFNA4_HUMAN
F	GO:0001517	N-acetylglucosamine 6-O-sulfotransferase activity	0.1259	17.3567	2	291	5	12627	CHST2_HUMAN, CHST7_HUMAN
C	GO:0016021	integral to membrane	0	1.89883	54	291	1234	12627	GCNT1_HUMAN, GPC1_HUMAN, PAQR4_HUMAN, CD82_HUMAN, FXYD5_HUMAN, TMED3_HUMAN, KCNK2_HUMAN, SURF4_HUMAN, NCLN_HUMAN, PEX26_HUMAN, SCN9A_HUMAN, BAT5_HUMAN, AKAP1_HUMAN, CANT1_HUMAN, XKR8_HUMAN, CHST7_HUMAN, LRP10_HUMAN, FUT8_HUMAN, TRHDE_HUMAN, EPHB2_HUMAN, PEX3_HUMAN, LRP1_HUMAN, PCSK7_HUMAN, ADCY6_HUMAN, VAMP2_HUMAN, MYADM_HUMAN, LETM1_HUMAN, HRH1_HUMAN, APH1A_HUMAN, SCAP_HUMAN, GLCE_HUMAN, FKRP_HU…
C	GO:0005795	Golgi stack	0	3.91926	14	291	155	12627	GCNT1_HUMAN, CANT1_HUMAN, CHST7_HUMAN, FUT8_HUMAN, MGAT2_HUMAN, TMED3_HUMAN, UXS1_HUMAN, APH1A_HUMAN, SCAP_HUMAN, CHST2_HUMAN, GLCE_HUMAN, FKRP_HUMAN, MGAT1_HUMAN, FCMD_HUMAN
C	GO:0031224	intrinsic to membrane	0	1.89117	54	291	1239	12627	GCNT1_HUMAN, GPC1_HUMAN, PAQR4_HUMAN, CD82_HUMAN, FXYD5_HUMAN, TMED3_HUMAN, KCNK2_HUMAN, SURF4_HUMAN, NCLN_HUMAN, PEX26_HUMAN, SCN9A_HUMAN, BAT5_HUMAN, AKAP1_HUMAN, CANT1_HUMAN, XKR8_HUMAN, CHST7_HUMAN, LRP10_HUMAN, FUT8_HUMAN, TRHDE_HUMAN, EPHB2_HUMAN, PEX3_HUMAN, LRP1_HUMAN, PCSK7_HUMAN, ADCY6_HUMAN, VAMP2_HUMAN, MYADM_HUMAN, LETM1_HUMAN, HRH1_HUMAN, APH1A_HUMAN, SCAP_HUMAN, GLCE_HUMAN, FKRP_HU…
C	GO:0005794	Golgi apparatus	0	3.69292	16	291	188	12627	GBF1_HUMAN, GCNT1_HUMAN, PCSK7_HUMAN, TMED3_HUMAN, APH1A_HUMAN, SCAP_HUMAN, GLCE_HUMAN, FKRP_HUMAN, MGAT1_HUMAN, CHST7_HUMAN, CANT1_HUMAN, MGAT2_HUMAN, FUT8_HUMAN, UXS1_HUMAN, CHST2_HUMAN, FCMD_HUMAN
C	GO:0016020	membrane	0.0029	1.53365	58	291	1641	12627	LOXL2_HUMAN, GCNT1_HUMAN, GPC1_HUMAN, PAQR4_HUMAN, CD82_HUMAN, FXYD5_HUMAN, TMED3_HUMAN, KCNK2_HUMAN, SURF4_HUMAN, NCLN_HUMAN, PEX26_HUMAN, SCN9A_HUMAN, BAT5_HUMAN, AKAP1_HUMAN, CANT1_HUMAN, XKR8_HUMAN, CHST7_HUMAN, LRP10_HUMAN, FUT8_HUMAN, TRHDE_HUMAN, PLOD1_HUMAN, EPHB2_HUMAN, PEX3_HUMAN, LRP1_HUMAN, PCSK7_HUMAN, ADCY6_HUMAN, VAMP2_HUMAN, MYADM_HUMAN, LETM1_HUMAN, GNA11_HUMAN, HRH1_HUMAN, APH1A…
C	GO:0005783	endoplasmic reticulum	0.0033	2.85204	14	291	213	12627	KTN1_HUMAN, RRBP1_HUMAN, CANT1_HUMAN, SUMF1_HUMAN, RCN1_HUMAN, APH1A_HUMAN, PLOD1_HUMAN, SCAP_HUMAN, PLOD2_HUMAN, SEPN1_HUMAN, SURF4_HUMAN, ALG3_HUMAN, NCLN_HUMAN, BFAR_HUMAN
C	GO:0031300	intrinsic to organelle membrane	0.004	5.95573	7	291	51	12627	PEX26_HUMAN, RRBP1_HUMAN, CHST2_HUMAN, PEX3_HUMAN, PCSK7_HUMAN, ALG3_HUMAN, CHST7_HUMAN
C	GO:0031301	integral to organelle membrane	0.01	5.86375	5	291	37	12627	PEX26_HUMAN, RRBP1_HUMAN, PEX3_HUMAN, PCSK7_HUMAN, ALG3_HUMAN
C	GO:0031228	intrinsic to Golgi membrane	0.0356	10.8479	3	291	12	12627	CHST2_HUMAN, PCSK7_HUMAN, CHST7_HUMAN
C	GO:0000139	Golgi membrane	0.1109	4.56755	4	291	38	12627	CHST2_HUMAN, PCSK7_HUMAN, MGAT1_HUMAN, CHST7_HUMAN
C	GO:0031090	organelle membrane	0.118	2.48743	9	291	157	12627	KTN1_HUMAN, PEX26_HUMAN, RRBP1_HUMAN, PCSK7_HUMAN, CHST7_HUMAN, CHST2_HUMAN, MGAT1_HUMAN, PEX3_HUMAN, ALG3_HUMAN
C	GO:0031231	intrinsic to peroxisomal membrane	0.1369	9.64261	2	291	9	12627	PEX26_HUMAN, PEX3_HUMAN
C	GO:0005779	integral to peroxisomal membrane	0.1483	9.64261	2	291	9	12627	PEX26_HUMAN, PEX3_HUMAN
