# Supplementary material for: Fibrotic Myofibroblasts Manifest Genome-Wide Derangements of Translational Control
Source: PLoS One. 2008 Sep 16;3(9):e3220. doi: 10.1371/journal.pone.0003220 (PMC2528966; doi:10.1371/journal.pone.0003220)
Supplement: Table S8 — (0.05 MB XLS) [file pone.0003220.s010.xls]

## Sheet: Sheet1
Table S8. GO analysis of genes that were identified as translationally activated in control in the non-contracile condition.
SYSTEM	GOID	TERM	FDR	ENRICHMENT	IN_LIST	TOTAL_LIST	IN_BKG	TOTAL_BKG	GENES
P	GO:0006754	ATP biosynthesis	0.0964	8.01714	3	945	5	12627	ATP5I_HUMAN, ATP5E_HUMAN, ATP5L_HUMAN
P	GO:0015986	ATP synthesis coupled proton transport	0.0883	8.01714	3	945	5	12627	ATP5I_HUMAN, ATP5E_HUMAN, ATP5L_HUMAN
P	GO:0007049	cell cycle	0.0293	1.60045	43	945	359	12627	NEK4_HUMAN, CDC2_HUMAN, CCNL1_HUMAN, PTMA_HUMAN, MCM8_HUMAN, CKS2_HUMAN, UHMK1_HUMAN, PCNP_HUMAN, CENPE_HUMAN, UBE2C_HUMAN, SGOL2_HUMAN, BIRC5_HUMAN, PTTG1_HUMAN, CETN2_HUMAN, EXO1_HUMAN, EREG_HUMAN, SUGT1_HUMAN, STMN1_HUMAN, CCNH_HUMAN, ASPM_HUMAN, PCAF_HUMAN, ERH_HUMAN, NEK3_HUMAN, BTG3_HUMAN, CCNA1_HUMAN, SESN2_HUMAN, CCDC5_HUMAN, NEK2_HUMAN, TOB2_HUMAN, CDK7_HUMAN, ERN1_HUMAN, CLK1_HUMAN, BAR…
P	GO:0007050	cell cycle arrest	0.04	3.44823	8	945	31	12627	PCAF_HUMAN, BARD1_HUMAN, SESN2_HUMAN, APBB2_HUMAN, DDIT3_HUMAN, ERN1_HUMAN, UHMK1_HUMAN, CDKN3_HUMAN
P	GO:0051301	cell division	0.0289	2.37545	16	945	90	12627	NEK4_HUMAN, CCNA1_HUMAN, CDCA5_HUMAN, CDC2_HUMAN, CCDC5_HUMAN, CKS2_HUMAN, ASPM_HUMAN, NEK2_HUMAN, CENPE_HUMAN, UBE2C_HUMAN, SGOL2_HUMAN, NEK3_HUMAN, PTTG1_HUMAN, CETN2_HUMAN, CDK7_HUMAN, CCNC_HUMAN
C	GO:0005813	centrosome	0.084	4.00857	6	945	20	12627	MLF1_HUMAN, CEP63_HUMAN, CEP57_HUMAN, CEP27_HUMAN, CETN2_HUMAN, NEK2_HUMAN
C	GO:0005694	chromosome	0.105	2.10326	17	945	108	12627	HDAC8_HUMAN, CBX5_HUMAN, TOP2A_HUMAN, CENPE_HUMAN, SGOL2_HUMAN, RFC4_HUMAN, BIRC5_HUMAN, ING2_HUMAN, CBX1_HUMAN, HMGN3_HUMAN, CBX3_HUMAN, SUMO3_HUMAN, CDCA5_HUMAN, SUGT1_HUMAN, CENPA_HUMAN, PRRX2_HUMAN, CENPH_HUMAN
C	GO:0000775	chromosome, pericentric region	0	5.62607	8	945	19	12627	CENPE_HUMAN, SGOL2_HUMAN, BIRC5_HUMAN, SUMO3_HUMAN, CENPA_HUMAN, SUGT1_HUMAN, CBX1_HUMAN, CENPH_HUMAN
P	GO:0006259	DNA metabolism	0.032	1.83187	34	945	248	12627	RFC5_HUMAN, PCGF4_HUMAN, MCM8_HUMAN, MBD4_HUMAN, TOP2A_HUMAN, PTTG1_HUMAN, TFAM_HUMAN, SET_HUMAN, EXO1_HUMAN, EREG_HUMAN, WDR33_HUMAN, FANCL_HUMAN, XRCC4_HUMAN, EDF1_HUMAN, CCNH_HUMAN, ISG20_HUMAN, PCAF_HUMAN, UBE2B_HUMAN, POLH_HUMAN, HDAC8_HUMAN, UBE2A_HUMAN, CBX5_HUMAN, FANCA_HUMAN, RFC4_HUMAN, ING2_HUMAN, CBX1_HUMAN, CDK7_HUMAN, CBX3_HUMAN, RAD18_HUMAN, CENPA_HUMAN, RAD17_HUMAN, CEBPG_HUMAN, I…
P	GO:0006281	DNA repair	0.02	2.42944	18	945	99	12627	POLH_HUMAN, RFC5_HUMAN, UBE2A_HUMAN, MBD4_HUMAN, TOP2A_HUMAN, FANCA_HUMAN, RFC4_HUMAN, PTTG1_HUMAN, CDK7_HUMAN, RAD18_HUMAN, EXO1_HUMAN, WDR33_HUMAN, XRCC4_HUMAN, FANCL_HUMAN, CCNH_HUMAN, RAD17_HUMAN, CEBPG_HUMAN, UBE2B_HUMAN
P	GO:0015985	energy coupled proton transport, down electrochemical gradient	0.0922	8.01714	3	945	5	12627	ATP5I_HUMAN, ATP5E_HUMAN, ATP5L_HUMAN
C	GO:0000792	heterochromatin	0.1282	8.90794	2	945	3	12627	CBX5_HUMAN, CBX1_HUMAN
F	GO:0015078	hydrogen ion transporter activity	0.13	4.1756	5	945	16	12627	COX6C_HUMAN, COX7C_HUMAN, ATP5I_HUMAN, ATP5E_HUMAN, ATP5L_HUMAN
F	GO:0046933	hydrogen-transporting ATP synthase activity, rotational mechanism	0.1138	8.01714	3	945	5	12627	ATP5I_HUMAN, ATP5E_HUMAN, ATP5L_HUMAN
F	GO:0046961	hydrogen-transporting ATPase activity, rotational mechanism	0.1071	8.01714	3	945	5	12627	ATP5I_HUMAN, ATP5E_HUMAN, ATP5L_HUMAN
C	GO:0000776	kinetochore	0.1	4.85887	4	945	11	12627	CENPE_HUMAN, SUMO3_HUMAN, SUGT1_HUMAN, CENPH_HUMAN
P	GO:0000279	M phase	0.0726	2.11674	16	945	101	12627	NEK4_HUMAN, CCNA1_HUMAN, CDC2_HUMAN, CCDC5_HUMAN, NEK2_HUMAN, CENPE_HUMAN, UBE2C_HUMAN, PTTG1_HUMAN, CETN2_HUMAN, EXO1_HUMAN, EREG_HUMAN, CDCA5_HUMAN, SUGT1_HUMAN, ASPM_HUMAN, PIN1_HUMAN, NEK3_HUMAN
P	GO:0000087	M phase of mitotic cell cycle	0.03	2.5696	15	945	78	12627	NEK4_HUMAN, EREG_HUMAN, CCNA1_HUMAN, CDCA5_HUMAN, CDC2_HUMAN, SUGT1_HUMAN, CCDC5_HUMAN, ASPM_HUMAN, NEK2_HUMAN, CENPE_HUMAN, UBE2C_HUMAN, PIN1_HUMAN, NEK3_HUMAN, PTTG1_HUMAN, CETN2_HUMAN
C	GO:0031974	membrane-enclosed lumen	0.1225	1.73629	23	945	177	12627	POLH_HUMAN, TAF9_HUMAN, HDAC8_HUMAN, LSM8_HUMAN, LSM5_HUMAN, TCEA2_HUMAN, LSM7_HUMAN, ING2_HUMAN, CBX1_HUMAN, NOLA1_HUMAN, TAF11_HUMAN, NFYB_HUMAN, SAP18_HUMAN, MED8_HUMAN, LSM6_HUMAN, PIN4_HUMAN, EDF1_HUMAN, LSM3_HUMAN, LSM2_HUMAN, ISG20_HUMAN, LSM1_HUMAN, SEP15_HUMAN, TBPL1_HUMAN
C	GO:0015630	microtubule cytoskeleton	0.0862	1.96912	14	945	95	12627	MLF1_HUMAN, CEP63_HUMAN, STMN1_HUMAN, CCDC5_HUMAN, MAP1B_HUMAN, NEK2_HUMAN, CENPE_HUMAN, KIF9_HUMAN, CEP57_HUMAN, BIRC5_HUMAN, CEP27_HUMAN, CETN2_HUMAN, TBCA_HUMAN, DNAL4_HUMAN
C	GO:0005815	microtubule organizing center	0.0877	3.34048	6	945	24	12627	MLF1_HUMAN, CEP63_HUMAN, CEP57_HUMAN, CEP27_HUMAN, CETN2_HUMAN, NEK2_HUMAN
P	GO:0007067	mitosis	0.0257	2.5696	15	945	78	12627	NEK4_HUMAN, EREG_HUMAN, CCNA1_HUMAN, CDCA5_HUMAN, CDC2_HUMAN, SUGT1_HUMAN, CCDC5_HUMAN, ASPM_HUMAN, NEK2_HUMAN, CENPE_HUMAN, UBE2C_HUMAN, PIN1_HUMAN, NEK3_HUMAN, PTTG1_HUMAN, CETN2_HUMAN
P	GO:0000278	mitotic cell cycle	0	2.45173	20	945	109	12627	NEK4_HUMAN, CCNA1_HUMAN, CDC2_HUMAN, CCDC5_HUMAN, NEK2_HUMAN, CENPE_HUMAN, UBE2C_HUMAN, BIRC5_HUMAN, PTTG1_HUMAN, CETN2_HUMAN, EREG_HUMAN, CDCA5_HUMAN, SUGT1_HUMAN, STMN1_HUMAN, ASPM_HUMAN, PIN1_HUMAN, APBB2_HUMAN, NEK3_HUMAN, BTG3_HUMAN, CDKN3_HUMAN
F	GO:AP_0044	N_APOPTOSIS	0	3.26279	21	945	86	12627	ARPP-19_HUMAN, CDC2_HUMAN, RPL30_HUMAN, RPL26L1_HUMAN, RPL13_HUMAN, RPL35A_HUMAN, RPL11_HUMAN, RPL17_HUMAN, MAK3_HUMAN, RPS3_HUMAN, RPL31_HUMAN, RPL22_HUMAN, RPL7A_HUMAN, RPL35_HUMAN, RPL18_HUMAN, RPS14_HUMAN, FER_HUMAN, FLJ22624_HUMAN, KIF18A_HUMAN, RPL37A_HUMAN, RPL18A_HUMAN
F	GO:G1_0011	N_CC_G1	0	2.10977	30	945	190	12627	PFDN1_HUMAN, CHEK1_HUMAN, CCNA1_HUMAN, CDC2_HUMAN, RPS2_HUMAN, SUV420H1_HUMAN, RPL30_HUMAN, C9orf85_HUMAN, RPL26L1_HUMAN, RPL13_HUMAN, NEK2_HUMAN, RPL35A_HUMAN, RPL11_HUMAN, HECA_HUMAN, RPL17_HUMAN, FIP1L1_HUMAN, PAPOLA_HUMAN, SKP1A_HUMAN, RPS20_HUMAN, DUSP12_HUMAN, RPS3_HUMAN, RPL31_HUMAN, RPL35_HUMAN, RPL18_HUMAN, RPS14_HUMAN, WTAP_HUMAN, RPL37A_HUMAN, RPL18A_HUMAN, MAPKAPK3_HUMAN, RBX1_HUMAN
F	GO:G1_P_0012	N_Cell cycle regulation in G1	0	2.24032	28	945	167	12627	PFDN1_HUMAN, CHEK1_HUMAN, CCNA1_HUMAN, CDC2_HUMAN, RPS2_HUMAN, SUV420H1_HUMAN, RPL30_HUMAN, C9orf85_HUMAN, RPL26L1_HUMAN, RPL13_HUMAN, NEK2_HUMAN, RPL35A_HUMAN, RPL11_HUMAN, HECA_HUMAN, RPL17_HUMAN, FIP1L1_HUMAN, PAPOLA_HUMAN, SKP1A_HUMAN, RPS20_HUMAN, DUSP12_HUMAN, RPL31_HUMAN, RPL35_HUMAN, RPL18_HUMAN, RPS14_HUMAN, WTAP_HUMAN, RPL37A_HUMAN, MAPKAPK3_HUMAN, RBX1_HUMAN
F	GO:G1_H_200	N_G1_accumulation	0.0422	2.36617	17	945	96	12627	PFDN1_HUMAN, CHEK1_HUMAN, RPS2_HUMAN, SUV420H1_HUMAN, RPL30_HUMAN, RPL26L1_HUMAN, RPL13_HUMAN, RPL35A_HUMAN, RPL11_HUMAN, RPL17_HUMAN, RPS20_HUMAN, DUSP12_HUMAN, RPL31_HUMAN, RPS14_HUMAN, RPL37A_HUMAN, RBX1_HUMAN, MAPKAPK3_HUMAN
F	GO:G2_L_300	N_G2_lack	0.1031	2.62466	11	945	56	12627	PFDN1_HUMAN, RPS3_HUMAN, RPS2_HUMAN, RPS14_HUMAN, RPL26L1_HUMAN, RPL35A_HUMAN, RPL11_HUMAN, RPL17_HUMAN, RPS20_HUMAN, RPL37A_HUMAN, RBX1_HUMAN
F	GO:AP_H_600	N_High amount -2N cells	0	3.38072	21	945	83	12627	ARPP-19_HUMAN, CDC2_HUMAN, RPL30_HUMAN, RPL26L1_HUMAN, RPL13_HUMAN, RPL35A_HUMAN, RPL11_HUMAN, RPL17_HUMAN, MAK3_HUMAN, RPS3_HUMAN, RPL31_HUMAN, RPL22_HUMAN, RPL7A_HUMAN, RPL35_HUMAN, RPL18_HUMAN, RPS14_HUMAN, FER_HUMAN, FLJ22624_HUMAN, KIF18A_HUMAN, RPL37A_HUMAN, RPL18A_HUMAN
F	GO:NATURE_CC_0001	NATURE_CC	0.0909	1.75815	30	945	228	12627	PFDN1_HUMAN, CHEK1_HUMAN, CCNA1_HUMAN, CDC2_HUMAN, RPS2_HUMAN, SUV420H1_HUMAN, RPL30_HUMAN, C9orf85_HUMAN, RPL26L1_HUMAN, RPL13_HUMAN, NEK2_HUMAN, RPL35A_HUMAN, RPL11_HUMAN, HECA_HUMAN, RPL17_HUMAN, FIP1L1_HUMAN, PAPOLA_HUMAN, SKP1A_HUMAN, RPS20_HUMAN, DUSP12_HUMAN, RPS3_HUMAN, RPL31_HUMAN, RPL35_HUMAN, RPL18_HUMAN, RPS14_HUMAN, WTAP_HUMAN, RPL37A_HUMAN, RPL18A_HUMAN, MAPKAPK3_HUMAN, RBX1_HUMAN
F	GO:NATURE_CC_STUDY_0000	NATURE_CC_STUDY	0	1.91624	37	945	258	12627	CDC2_HUMAN, C9orf85_HUMAN, RPL26L1_HUMAN, RPL35A_HUMAN, RPL11_HUMAN, FIP1L1_HUMAN, PAPOLA_HUMAN, SKP1A_HUMAN, RPS20_HUMAN, RPL22_HUMAN, RPL7A_HUMAN, RPL35_HUMAN, RPL18_HUMAN, WTAP_HUMAN, FLJ22624_HUMAN, KIF18A_HUMAN, RPL18A_HUMAN, RBX1_HUMAN, CHEK1_HUMAN, PFDN1_HUMAN, ARPP-19_HUMAN, CCNA1_HUMAN, RPS2_HUMAN, RPL30_HUMAN, SUV420H1_HUMAN, RPL13_HUMAN, NEK2_HUMAN, HECA_HUMAN, RPL17_HUMAN, MAK3_HUMAN,…
C	GO:0005720	nuclear heterochromatin	0.1211	8.90794	2	945	3	12627	CBX5_HUMAN, CBX1_HUMAN
C	GO:0031981	nuclear lumen	0.09	1.77595	21	945	158	12627	POLH_HUMAN, TAF9_HUMAN, HDAC8_HUMAN, LSM8_HUMAN, LSM5_HUMAN, TCEA2_HUMAN, LSM7_HUMAN, ING2_HUMAN, CBX1_HUMAN, NOLA1_HUMAN, TAF11_HUMAN, NFYB_HUMAN, SAP18_HUMAN, MED8_HUMAN, LSM6_HUMAN, EDF1_HUMAN, LSM3_HUMAN, LSM2_HUMAN, ISG20_HUMAN, LSM1_HUMAN, TBPL1_HUMAN
P	GO:0000398	nuclear mRNA splicing, via spliceosome	0.147	2.26125	11	945	65	12627	LSM6_HUMAN, LSM8_HUMAN, LSM5_HUMAN, SFRS3_HUMAN, LSM3_HUMAN, LSM2_HUMAN, LSM7_HUMAN, LSM1_HUMAN, THOC1_HUMAN, WBP11_HUMAN, RBM8A_HUMAN
C	GO:0005730	nucleolus	0.1148	2.27437	8	945	47	12627	LSM6_HUMAN, LSM8_HUMAN, LSM5_HUMAN, LSM3_HUMAN, LSM2_HUMAN, LSM7_HUMAN, LSM1_HUMAN, NOLA1_HUMAN
P	GO:0006753	nucleoside phosphate metabolism	0.101	8.01714	3	945	5	12627	ATP5I_HUMAN, ATP5E_HUMAN, ATP5L_HUMAN
P	GO:0009141	nucleoside triphosphate metabolism	0.0984	5.34476	4	945	10	12627	ATP5I_HUMAN, DUT_HUMAN, ATP5E_HUMAN, ATP5L_HUMAN
C	GO:0043233	organelle lumen	0.1089	1.73629	23	945	177	12627	POLH_HUMAN, TAF9_HUMAN, HDAC8_HUMAN, LSM8_HUMAN, LSM5_HUMAN, TCEA2_HUMAN, LSM7_HUMAN, ING2_HUMAN, CBX1_HUMAN, NOLA1_HUMAN, TAF11_HUMAN, NFYB_HUMAN, SAP18_HUMAN, MED8_HUMAN, LSM6_HUMAN, PIN4_HUMAN, EDF1_HUMAN, LSM3_HUMAN, LSM2_HUMAN, ISG20_HUMAN, LSM1_HUMAN, SEP15_HUMAN, TBPL1_HUMAN
P	GO:0006119	oxidative phosphorylation	0.106	8.01714	3	945	5	12627	ATP5I_HUMAN, ATP5E_HUMAN, ATP5L_HUMAN
F	GO:0017176	phosphatidylinositol N-acetylglucosaminyltransferase activity	0.1213	8.01714	3	945	5	12627	PIGA_HUMAN, PIGP_HUMAN, PIGC_HUMAN
P	GO:0051099	positive regulation of binding	0.04	13.3619	3	945	3	12627	EDF1_HUMAN, ZCSL2_HUMAN, CEBPG_HUMAN
P	GO:0006457	protein folding	0.03	2.38605	15	945	84	12627	PIN4_HUMAN, CRYAB_HUMAN, ATOX1_HUMAN, HSPB8_HUMAN, BAG1_HUMAN, BAG2_HUMAN, NKTR_HUMAN, HSPB3_HUMAN, PIN1_HUMAN, MKKS_HUMAN, HSPB2_HUMAN, FKBP3_HUMAN, SEP15_HUMAN, PPIL1_HUMAN, TBCA_HUMAN
C	GO:0045259	proton-transporting ATP synthase complex	0.0982	6.68095	3	945	6	12627	ATP5I_HUMAN, ATP5E_HUMAN, ATP5L_HUMAN
C	GO:0016469	proton-transporting two-sector ATPase complex	0.0733	8.01714	3	945	5	12627	ATP5I_HUMAN, ATP5E_HUMAN, ATP5L_HUMAN
P	GO:0006974	response to DNA damage stimulus	0.0133	2.28409	20	945	117	12627	POLH_HUMAN, RFC5_HUMAN, UBE2A_HUMAN, MBD4_HUMAN, TOP2A_HUMAN, FANCA_HUMAN, RFC4_HUMAN, PTTG1_HUMAN, CDK7_HUMAN, RAD18_HUMAN, EXO1_HUMAN, BARD1_HUMAN, WDR33_HUMAN, XRCC4_HUMAN, FANCL_HUMAN, DDIT3_HUMAN, CCNH_HUMAN, RAD17_HUMAN, CEBPG_HUMAN, UBE2B_HUMAN
P	GO:0009719	response to endogenous stimulus	0.0323	2.0878	20	945	128	12627	POLH_HUMAN, RFC5_HUMAN, UBE2A_HUMAN, MBD4_HUMAN, TOP2A_HUMAN, FANCA_HUMAN, RFC4_HUMAN, PTTG1_HUMAN, CDK7_HUMAN, RAD18_HUMAN, EXO1_HUMAN, BARD1_HUMAN, WDR33_HUMAN, XRCC4_HUMAN, FANCL_HUMAN, DDIT3_HUMAN, CCNH_HUMAN, RAD17_HUMAN, CEBPG_HUMAN, UBE2B_HUMAN
P	GO:0016070	RNA metabolism	0.0567	1.8254	25	945	183	12627	ARL4D_HUMAN, LSM8_HUMAN, LSM5_HUMAN, FRG1_HUMAN, RBM9_HUMAN, LSM7_HUMAN, PAIP1_HUMAN, NOLA1_HUMAN, ERN1_HUMAN, WBP11_HUMAN, RBM8A_HUMAN, LSM6_HUMAN, BARD1_HUMAN, SFRS3_HUMAN, LSM3_HUMAN, LSM2_HUMAN, ISG20_HUMAN, LSM1_HUMAN, ARL1_HUMAN, RBM6_HUMAN, BCAS2_HUMAN, THOC1_HUMAN, ARL5A_HUMAN, NCBP2_HUMAN, CSTF3_HUMAN
P	GO:0006396	RNA processing	0.1023	1.79245	22	945	164	12627	ARL4D_HUMAN, LSM8_HUMAN, LSM5_HUMAN, FRG1_HUMAN, LSM7_HUMAN, NOLA1_HUMAN, ERN1_HUMAN, WBP11_HUMAN, RBM8A_HUMAN, BARD1_HUMAN, LSM6_HUMAN, SFRS3_HUMAN, LSM3_HUMAN, LSM2_HUMAN, LSM1_HUMAN, ARL1_HUMAN, RBM6_HUMAN, BCAS2_HUMAN, THOC1_HUMAN, ARL5A_HUMAN, NCBP2_HUMAN, CSTF3_HUMAN
P	GO:0008380	RNA splicing	0.0588	2.41257	13	945	72	12627	LSM6_HUMAN, LSM8_HUMAN, LSM5_HUMAN, SFRS3_HUMAN, LSM3_HUMAN, LSM2_HUMAN, LSM7_HUMAN, LSM1_HUMAN, BCAS2_HUMAN, THOC1_HUMAN, WBP11_HUMAN, NCBP2_HUMAN, RBM8A_HUMAN
C	GO:0005732	small nucleolar ribonucleoprotein complex	0	5.93862	8	945	18	12627	LSM6_HUMAN, LSM8_HUMAN, LSM5_HUMAN, LSM3_HUMAN, LSM2_HUMAN, LSM7_HUMAN, LSM1_HUMAN, NOLA1_HUMAN
F	GO:0017069	snRNA binding	0.04	13.3619	3	945	3	12627	LSM7_HUMAN, LSM8_HUMAN, LSM2_HUMAN
C	GO:0005669	transcription factor TFIID complex	0.12	3.56317	4	945	15	12627	TAF9_HUMAN, EDF1_HUMAN, TAF11_HUMAN, TBPL1_HUMAN
F	GO:0008135	translation factor activity, nucleic acid binding	0.068	5.56746	5	945	12	12627	DENR_HUMAN, PAIP1_HUMAN, EIF1B_HUMAN, TCEA2_HUMAN, EIF1_HUMAN
F	GO:0003743	translation initiation factor activity	0.0467	13.3619	3	945	3	12627	DENR_HUMAN, EIF1B_HUMAN, EIF1_HUMAN
F	GO:0045182	translation regulator activity	0.0957	4.77211	5	945	14	12627	DENR_HUMAN, PAIP1_HUMAN, EIF1B_HUMAN, TCEA2_HUMAN, EIF1_HUMAN
P	GO:0006413	translational initiation	0.0325	7.63537	4	945	7	12627	DENR_HUMAN, PAIP1_HUMAN, EIF1B_HUMAN, EIF1_HUMAN
F	GO:0017070	U6 snRNA binding	0.035	13.3619	3	945	3	12627	LSM7_HUMAN, LSM8_HUMAN, LSM2_HUMAN
P	GO:0006512	ubiquitin cycle	0.0327	2.10424	20	945	127	12627	UBL5_HUMAN, UBE2T_HUMAN, UBE2A_HUMAN, UBE2N_HUMAN, UFC1_HUMAN, UBE2C_HUMAN, UFM1_HUMAN, ATG12_HUMAN, WWP1_HUMAN, ITCH_HUMAN, SUMO1_HUMAN, UCHL5_HUMAN, BARD1_HUMAN, FANCL_HUMAN, SUMO3_HUMAN, SUGT1_HUMAN, SENP5_HUMAN, UBE2B_HUMAN, SUMO4_HUMAN, RBX1_HUMAN
