# Supplementary material for: Fibrotic Myofibroblasts Manifest Genome-Wide Derangements of Translational Control
Source: PLoS One. 2008 Sep 16;3(9):e3220. doi: 10.1371/journal.pone.0003220 (PMC2528966; doi:10.1371/journal.pone.0003220)
Supplement: Table S9 — (0.05 MB XLS) [file pone.0003220.s011.xls]

## Sheet: EMT
Table S9. Genes that were used to define the EMT modules.
All refseqs for each gene is shown. Find the different subsets in the different sheets.
Full EMT set
REFS	Gene id	Gene symbol	Gene description
NM_016087	51384	WNT16	wingless-type MMTV integration site family, member 16
NM_057168	51384	WNT16	wingless-type MMTV integration site family, member 16
NM_004985	3845	KRAS	v-Ki-ras2 Kirsten rat sarcoma viral oncogene homolog
NM_033360	3845	KRAS	v-Ki-ras2 Kirsten rat sarcoma viral oncogene homolog
NM_001613	59	ACTA2	actin, alpha 2, smooth muscle, aorta
NM_014578	29984	RHOD	ras homolog gene family, member D
NM_001463	2487	FRZB	frizzled-related protein
NM_003392	7474	WNT5A	wingless-type MMTV integration site family, member 5A
NM_012219	22808	MRAS	muscle RAS oncogene homolog
NM_005905	4093	SMAD9	SMAD, mothers against DPP homolog 9 (Drosophila)
NM_005585	4091	SMAD6	SMAD, mothers against DPP homolog 6 (Drosophila)
NM_003923	8928	FOXH1	forkhead box H1
NM_005239	2114	ETS2	v-ets erythroblastosis virus E26 oncogene homolog 2 (avian)
NM_001200	650	BMP2	bone morphogenetic protein 2
NM_003391	7472	WNT2	wingless-type MMTV integration site family member 2
NM_031866	8325	FZD8	frizzled homolog 8 (Drosophila)
NM_002210	3685	ITGAV	integrin, alpha V (vitronectin receptor, alpha polypeptide, antigen CD51)
NM_001014794	3611	ILK	integrin-linked kinase
NM_001014795	3611	ILK	integrin-linked kinase
NM_004517	3611	ILK	integrin-linked kinase
NM_057179	117581	TWIST2	twist homolog 2 (Drosophila)
NM_002026	2335	FN1	fibronectin 1
NM_212474	2335	FN1	fibronectin 1
NM_212475	2335	FN1	fibronectin 1
NM_212476	2335	FN1	fibronectin 1
NM_212478	2335	FN1	fibronectin 1
NM_212482	2335	FN1	fibronectin 1
NM_001105	90	ACVR1	activin A receptor, type I
NM_022739	64750	SMURF2	SMAD specific E3 ubiquitin protein ligase 2
NM_005985	6615	SNAI1	snail homolog 1 (Drosophila)
NM_030775	81029	WNT5B	wingless-type MMTV integration site family, member 5B
NM_032642	81029	WNT5B	wingless-type MMTV integration site family, member 5B
NM_004612	7046	TGFBR1	transforming growth factor, beta receptor I (activin A receptor type II-like kinase, 53kDa)
NM_000474	7291	TWIST1	twist homolog 1 (acrocephalosyndactyly 3; Saethre-Chotzen syndrome) (Drosophila)
NM_003394	7480	WNT10B	wingless-type MMTV integration site family, member 10B
NM_003507	8324	FZD7	frizzled homolog 7 (Drosophila)
NM_005343	3265	HRAS	v-Ha-ras Harvey rat sarcoma viral oncogene homolog
NM_176795	3265	HRAS	v-Ha-ras Harvey rat sarcoma viral oncogene homolog
NM_033668	3688	ITGB1	integrin, beta 1 (fibronectin receptor, beta polypeptide, antigen CD29 includes MDF2, MSK12)
NM_001001392	960	CD44	CD44 molecule (Indian blood group)
NM_003393	7479	WNT8B	wingless-type MMTV integration site family, member 8B
NM_032521	84612	PARD6B	par-6 partitioning defective 6 homolog beta (C. elegans)
NM_004360	999	CDH1	cadherin 1, type 1, E-cadherin (epithelial)
NM_017412	7976	FZD3	frizzled homolog 3 (Drosophila)
NM_000888	3694	ITGB6	integrin, beta 6
NM_002211	3688	ITGB1	integrin, beta 1 (fibronectin receptor, beta polypeptide, antigen CD29 includes MDF2, MSK12)
NM_000610	960	CD44	CD44 molecule (Indian blood group)
NM_001001389	960	CD44	CD44 molecule (Indian blood group)
NM_001001390	960	CD44	CD44 molecule (Indian blood group)
NM_001001391	960	CD44	CD44 molecule (Indian blood group)
NM_006522	7475	WNT6	wingless-type MMTV integration site family, member 6
NM_007197	11211	FZD10	frizzled homolog 10 (Drosophila)
NM_005359	4089	SMAD4	SMAD, mothers against DPP homolog 4 (Drosophila)
NM_022974	2263	FGFR2	fibroblast growth factor receptor 2 (bacteria-expressed kinase, keratinocyte growth factor receptor, craniofacial dysostosis 1, Crouzon syndrome, Pfeiffer syndrome, Jackson-Weiss syndrome)
NM_005607	5747	PTK2	PTK2 protein tyrosine kinase 2
NM_153831	5747	PTK2	PTK2 protein tyrosine kinase 2
NM_022971	2263	FGFR2	fibroblast growth factor receptor 2 (bacteria-expressed kinase, keratinocyte growth factor receptor, craniofacial dysostosis 1, Crouzon syndrome, Pfeiffer syndrome, Jackson-Weiss syndrome)
NM_005417	6714	SRC	v-src sarcoma (Schmidt-Ruppin A-2) viral oncogene homolog (avian)
NM_015071	23092	ARHGAP26	Rho GTPase activating protein 26
NM_000211	3689	ITGB2	integrin, beta 2 (complement component 3 receptor 3 and 4 subunit)
NM_004626	7481	WNT11	wingless-type MMTV integration site family, member 11
NM_005902	4088	SMAD3	SMAD, mothers against DPP homolog 3 (Drosophila)
NM_022973	2263	FGFR2	fibroblast growth factor receptor 2 (bacteria-expressed kinase, keratinocyte growth factor receptor, craniofacial dysostosis 1, Crouzon syndrome, Pfeiffer syndrome, Jackson-Weiss syndrome)
NM_000141	2263	FGFR2	fibroblast growth factor receptor 2 (bacteria-expressed kinase, keratinocyte growth factor receptor, craniofacial dysostosis 1, Crouzon syndrome, Pfeiffer syndrome, Jackson-Weiss syndrome)
NM_022972	2263	FGFR2	fibroblast growth factor receptor 2 (bacteria-expressed kinase, keratinocyte growth factor receptor, craniofacial dysostosis 1, Crouzon syndrome, Pfeiffer syndrome, Jackson-Weiss syndrome)
NM_023028	2263	FGFR2	fibroblast growth factor receptor 2 (bacteria-expressed kinase, keratinocyte growth factor receptor, craniofacial dysostosis 1, Crouzon syndrome, Pfeiffer syndrome, Jackson-Weiss syndrome)
NM_023029	2263	FGFR2	fibroblast growth factor receptor 2 (bacteria-expressed kinase, keratinocyte growth factor receptor, craniofacial dysostosis 1, Crouzon syndrome, Pfeiffer syndrome, Jackson-Weiss syndrome)
NM_004329	657	BMPR1A	bone morphogenetic protein receptor, type IA
NM_022975	2263	FGFR2	fibroblast growth factor receptor 2 (bacteria-expressed kinase, keratinocyte growth factor receptor, craniofacial dysostosis 1, Crouzon syndrome, Pfeiffer syndrome, Jackson-Weiss syndrome)
NM_022969	2263	FGFR2	fibroblast growth factor receptor 2 (bacteria-expressed kinase, keratinocyte growth factor receptor, craniofacial dysostosis 1, Crouzon syndrome, Pfeiffer syndrome, Jackson-Weiss syndrome)
NM_023030	2263	FGFR2	fibroblast growth factor receptor 2 (bacteria-expressed kinase, keratinocyte growth factor receptor, craniofacial dysostosis 1, Crouzon syndrome, Pfeiffer syndrome, Jackson-Weiss syndrome)
NM_023031	2263	FGFR2	fibroblast growth factor receptor 2 (bacteria-expressed kinase, keratinocyte growth factor receptor, craniofacial dysostosis 1, Crouzon syndrome, Pfeiffer syndrome, Jackson-Weiss syndrome)
NM_022970	2263	FGFR2	fibroblast growth factor receptor 2 (bacteria-expressed kinase, keratinocyte growth factor receptor, craniofacial dysostosis 1, Crouzon syndrome, Pfeiffer syndrome, Jackson-Weiss syndrome)
NM_006219	5291	PIK3CB	phosphoinositide-3-kinase, catalytic, beta polypeptide
NM_001024847	7048	TGFBR2	transforming growth factor, beta receptor II (70/80kDa)
NM_003242	7048	TGFBR2	transforming growth factor, beta receptor II (70/80kDa)
NM_002649	5294	PIK3CG	phosphoinositide-3-kinase, catalytic, gamma polypeptide
NM_030753	7473	WNT3	wingless-type MMTV integration site family, member 3
NM_004625	7476	WNT7A	wingless-type MMTV integration site family, member 7A
NM_004185	7482	WNT2B	wingless-type MMTV integration site family, member 2B
NM_024494	7482	WNT2B	wingless-type MMTV integration site family, member 2B
NM_025216	80326	WNT10A	wingless-type MMTV integration site family, member 10A
NM_005430	7471	WNT1	wingless-type MMTV integration site family, member 1
NM_002646	5287	PIK3C2B	phosphoinositide-3-kinase, class 2, beta polypeptide
NM_020327	91	ACVR1B	activin A receptor, type IB
NM_000088	1277	COL1A1	collagen, type I, alpha 1
NM_001719	655	BMP7	bone morphogenetic protein 7 (osteogenic protein 1)
NM_058244	7478	WNT8A	wingless-type MMTV integration site family, member 8A
NM_000020	94	ACVRL1	activin A receptor type II-like 1
NM_002872	5880	RAC2	ras-related C3 botulinum toxin substrate 2 (rho family, small GTP binding protein Rac2)
NM_020328	91	ACVR1B	activin A receptor, type IB
NM_003396	7484	WNT9B	wingless-type MMTV integration site family, member 9B
NM_058238	7477	WNT7B	wingless-type MMTV integration site family, member 7B
NM_198291	6714	SRC	v-src sarcoma (Schmidt-Ruppin A-2) viral oncogene homolog (avian)
NM_030761	54361	WNT4	wingless-type MMTV integration site family, member 4
NM_003395	7483	WNT9A	wingless-type MMTV integration site family, member 9A
NM_005465	10000	AKT3	v-akt murine thymoma viral oncogene homolog 3 (protein kinase B, gamma)
NM_033666	3688	ITGB1	integrin, beta 1 (fibronectin receptor, beta polypeptide, antigen CD29 includes MDF2, MSK12)
NM_001466	2535	FZD2	frizzled homolog 2 (Drosophila)
NM_000089	1278	COL1A2	collagen, type I, alpha 2
NM_020429	57154	SMURF1	SMAD specific E3 ubiquitin protein ligase 1
NM_181349	57154	SMURF1	SMAD specific E3 ubiquitin protein ligase 1
NM_002645	5286	PIK3C2A	phosphoinositide-3-kinase, class 2, alpha polypeptide
NM_032510	84552	PARD6G	par-6 partitioning defective 6 homolog gamma (C. elegans)
NM_003508	8326	FZD9	frizzled homolog 9 (Drosophila)
NM_012193	8322	FZD4	frizzled homolog 4 (Drosophila)
NM_003380	7431	VIM	vimentin
NM_022976	2263	FGFR2	fibroblast growth factor receptor 2 (bacteria-expressed kinase, keratinocyte growth factor receptor, craniofacial dysostosis 1, Crouzon syndrome, Pfeiffer syndrome, Jackson-Weiss syndrome)
NM_182557	283149	BCL9L	B-cell CLL/lymphoma 9-like
NM_004103	2185	PTK2B	PTK2B protein tyrosine kinase 2 beta
NM_173174	2185	PTK2B	PTK2B protein tyrosine kinase 2 beta
NM_173175	2185	PTK2B	PTK2B protein tyrosine kinase 2 beta
NM_173176	2185	PTK2B	PTK2B protein tyrosine kinase 2 beta
NM_001014431	207	AKT1	v-akt murine thymoma viral oncogene homolog 1
NM_001014432	207	AKT1	v-akt murine thymoma viral oncogene homolog 1
NM_005163	207	AKT1	v-akt murine thymoma viral oncogene homolog 1
NM_005762	10155	TRIM28	tripartite motif-containing 28
NM_001001419	4090	SMAD5	SMAD, mothers against DPP homolog 5 (Drosophila)
NM_001001420	4090	SMAD5	SMAD, mothers against DPP homolog 5 (Drosophila)
NM_005903	4090	SMAD5	SMAD, mothers against DPP homolog 5 (Drosophila)
NM_001003688	4086	SMAD1	SMAD, mothers against DPP homolog 1 (Drosophila)
NM_005900	4086	SMAD1	SMAD, mothers against DPP homolog 1 (Drosophila)
NM_001037281	50855	PARD6A	par-6 partitioning defective 6 homolog alpha (C.elegans)
NM_016948	50855	PARD6A	par-6 partitioning defective 6 homolog alpha (C.elegans)
NM_003257	7082	TJP1	tight junction protein 1 (zona occludens 1)
NM_175610	7082	TJP1	tight junction protein 1 (zona occludens 1)
NM_000582	6696	SPP1	secreted phosphoprotein 1 (osteopontin, bone sialoprotein I, early T-lymphocyte activation 1)
NM_002524	4893	NRAS	neuroblastoma RAS viral (v-ras) oncogene homolog
NM_181690	10000	AKT3	v-akt murine thymoma viral oncogene homolog 3 (protein kinase B, gamma)
NM_001203	658	BMPR1B	bone morphogenetic protein receptor, type IB
NM_003468	7855	FZD5	frizzled homolog 5 (Drosophila)
NM_001664	387	RHOA	ras homolog gene family, member A
NM_054034	2335	FN1	fibronectin 1
NM_001904	1499	CTNNB1	catenin (cadherin-associated protein), beta 1, 88kDa
NM_005238	2113	ETS1	v-ets erythroblastosis virus E26 oncogene homolog 1 (avian)
NM_000660	7040	TGFB1	transforming growth factor, beta 1 (Camurati-Engelmann disease)
NM_006218	5290	PIK3CA	phosphoinositide-3-kinase, catalytic, alpha polypeptide
NM_003068	6591	SNAI2	snail homolog 2 (Drosophila)
NM_001204	659	BMPR2	bone morphogenetic protein receptor, type II (serine/threonine kinase)
NM_005904	4092	SMAD7	SMAD, mothers against DPP homolog 7 (Drosophila)
NM_003506	8323	FZD6	frizzled homolog 6 (Drosophila)
NM_001003652	4087	SMAD2	SMAD, mothers against DPP homolog 2 (Drosophila)
NM_005901	4087	SMAD2	SMAD, mothers against DPP homolog 2 (Drosophila)
NM_012484	3161	HMMR	hyaluronan-mediated motility receptor (RHAMM)
NM_012485	3161	HMMR	hyaluronan-mediated motility receptor (RHAMM)
NM_178310	333929	SNAI3	snail homolog 3 (Drosophila)
NM_006166	4801	NFYB	nuclear transcription factor Y, beta
NM_012249	23433	RHOQ	ras homolog gene family, member Q
NM_004326	607	BCL9	B-cell CLL/lymphoma 9
NM_003505	8321	FZD1	frizzled homolog 1 (Drosophila)
NM_004302	91	ACVR1B	activin A receptor, type IB
NM_001626	208	AKT2	v-akt murine thymoma viral oncogene homolog 2
NM_002205	3678	ITGA5	integrin, alpha 5 (fibronectin receptor, alpha polypeptide)
NM_002006	2247	FGF2	fibroblast growth factor 2 (basic)

## Sheet: EMT_matrix
EMT_matrix subset
REFS	Gene id	Gene symbol	Gene description
NM_004985	3845	KRAS	v-Ki-ras2 Kirsten rat sarcoma viral oncogene homolog
NM_033360	3845	KRAS	v-Ki-ras2 Kirsten rat sarcoma viral oncogene homolog
NM_014578	29984	RHOD	ras homolog gene family, member D
NM_012219	22808	MRAS	muscle RAS oncogene homolog
NM_002210	3685	ITGAV	integrin, alpha V (vitronectin receptor, alpha polypeptide, antigen CD51)
NM_001014794	3611	ILK	integrin-linked kinase
NM_001014795	3611	ILK	integrin-linked kinase
NM_004517	3611	ILK	integrin-linked kinase
NM_002026	2335	FN1	fibronectin 1
NM_212474	2335	FN1	fibronectin 1
NM_212475	2335	FN1	fibronectin 1
NM_212476	2335	FN1	fibronectin 1
NM_212478	2335	FN1	fibronectin 1
NM_212482	2335	FN1	fibronectin 1
NM_005343	3265	HRAS	v-Ha-ras Harvey rat sarcoma viral oncogene homolog
NM_176795	3265	HRAS	v-Ha-ras Harvey rat sarcoma viral oncogene homolog
NM_033668	3688	ITGB1	integrin, beta 1 (fibronectin receptor, beta polypeptide, antigen CD29 includes MDF2, MSK12)
NM_001001392	960	CD44	CD44 molecule (Indian blood group)
NM_004360	999	CDH1	cadherin 1, type 1, E-cadherin (epithelial)
NM_000888	3694	ITGB6	integrin, beta 6
NM_002211	3688	ITGB1	integrin, beta 1 (fibronectin receptor, beta polypeptide, antigen CD29 includes MDF2, MSK12)
NM_000610	960	CD44	CD44 molecule (Indian blood group)
NM_001001389	960	CD44	CD44 molecule (Indian blood group)
NM_001001390	960	CD44	CD44 molecule (Indian blood group)
NM_001001391	960	CD44	CD44 molecule (Indian blood group)
NM_005607	5747	PTK2	PTK2 protein tyrosine kinase 2
NM_153831	5747	PTK2	PTK2 protein tyrosine kinase 2
NM_005417	6714	SRC	v-src sarcoma (Schmidt-Ruppin A-2) viral oncogene homolog (avian)
NM_015071	23092	ARHGAP26	Rho GTPase activating protein 26
NM_000211	3689	ITGB2	integrin, beta 2 (complement component 3 receptor 3 and 4 subunit)
NM_006219	5291	PIK3CB	phosphoinositide-3-kinase, catalytic, beta polypeptide
NM_002649	5294	PIK3CG	phosphoinositide-3-kinase, catalytic, gamma polypeptide
NM_002646	5287	PIK3C2B	phosphoinositide-3-kinase, class 2, beta polypeptide
NM_000088	1277	COL1A1	collagen, type I, alpha 1
NM_002872	5880	RAC2	ras-related C3 botulinum toxin substrate 2 (rho family, small GTP binding protein Rac2)
NM_198291	6714	SRC	v-src sarcoma (Schmidt-Ruppin A-2) viral oncogene homolog (avian)
NM_005465	10000	AKT3	v-akt murine thymoma viral oncogene homolog 3 (protein kinase B, gamma)
NM_033666	3688	ITGB1	integrin, beta 1 (fibronectin receptor, beta polypeptide, antigen CD29 includes MDF2, MSK12)
NM_000089	1278	COL1A2	collagen, type I, alpha 2
NM_002645	5286	PIK3C2A	phosphoinositide-3-kinase, class 2, alpha polypeptide
NM_003380	7431	VIM	vimentin
NM_004103	2185	PTK2B	PTK2B protein tyrosine kinase 2 beta
NM_173174	2185	PTK2B	PTK2B protein tyrosine kinase 2 beta
NM_173175	2185	PTK2B	PTK2B protein tyrosine kinase 2 beta
NM_173176	2185	PTK2B	PTK2B protein tyrosine kinase 2 beta
NM_001014431	207	AKT1	v-akt murine thymoma viral oncogene homolog 1
NM_001014432	207	AKT1	v-akt murine thymoma viral oncogene homolog 1
NM_005163	207	AKT1	v-akt murine thymoma viral oncogene homolog 1
NM_003257	7082	TJP1	tight junction protein 1 (zona occludens 1)
NM_175610	7082	TJP1	tight junction protein 1 (zona occludens 1)
NM_002524	4893	NRAS	neuroblastoma RAS viral (v-ras) oncogene homolog
NM_181690	10000	AKT3	v-akt murine thymoma viral oncogene homolog 3 (protein kinase B, gamma)
NM_001664	387	RHOA	ras homolog gene family, member A
NM_054034	2335	FN1	fibronectin 1
NM_006218	5290	PIK3CA	phosphoinositide-3-kinase, catalytic, alpha polypeptide
NM_012484	3161	HMMR	hyaluronan-mediated motility receptor (RHAMM)
NM_012485	3161	HMMR	hyaluronan-mediated motility receptor (RHAMM)
NM_012249	23433	RHOQ	ras homolog gene family, member Q
NM_001626	208	AKT2	v-akt murine thymoma viral oncogene homolog 2
NM_002205	3678	ITGA5	integrin, alpha 5 (fibronectin receptor, alpha polypeptide)

## Sheet: EMT_TF
EMT_TF (transcription factor) subset
REFS	Gene id	Gene symbol	Gene description
NM_005905	4093	SMAD9	SMAD, mothers against DPP homolog 9 (Drosophila)
NM_005585	4091	SMAD6	SMAD, mothers against DPP homolog 6 (Drosophila)
NM_005239	2114	ETS2	v-ets erythroblastosis virus E26 oncogene homolog 2 (avian)
NM_057179	117581	TWIST2	twist homolog 2 (Drosophila)
NM_022739	64750	SMURF2	SMAD specific E3 ubiquitin protein ligase 2
NM_005985	6615	SNAI1	snail homolog 1 (Drosophila)
NM_000474	7291	TWIST1	twist homolog 1 (acrocephalosyndactyly 3; Saethre-Chotzen syndrome) (Drosophila)
NM_005359	4089	SMAD4	SMAD, mothers against DPP homolog 4 (Drosophila)
NM_005902	4088	SMAD3	SMAD, mothers against DPP homolog 3 (Drosophila)
NM_020429	57154	SMURF1	SMAD specific E3 ubiquitin protein ligase 1
NM_181349	57154	SMURF1	SMAD specific E3 ubiquitin protein ligase 1
NM_005762	10155	TRIM28	tripartite motif-containing 28
NM_001001419	4090	SMAD5	SMAD, mothers against DPP homolog 5 (Drosophila)
NM_001001420	4090	SMAD5	SMAD, mothers against DPP homolog 5 (Drosophila)
NM_005903	4090	SMAD5	SMAD, mothers against DPP homolog 5 (Drosophila)
NM_001003688	4086	SMAD1	SMAD, mothers against DPP homolog 1 (Drosophila)
NM_005900	4086	SMAD1	SMAD, mothers against DPP homolog 1 (Drosophila)
NM_001904	1499	CTNNB1	catenin (cadherin-associated protein), beta 1, 88kDa
NM_005238	2113	ETS1	v-ets erythroblastosis virus E26 oncogene homolog 1 (avian)
NM_003068	6591	SNAI2	snail homolog 2 (Drosophila)
NM_005904	4092	SMAD7	SMAD, mothers against DPP homolog 7 (Drosophila)
NM_001003652	4087	SMAD2	SMAD, mothers against DPP homolog 2 (Drosophila)
NM_005901	4087	SMAD2	SMAD, mothers against DPP homolog 2 (Drosophila)
NM_178310	333929	SNAI3	snail homolog 3 (Drosophila)
NM_006166	4801	NFYB	nuclear transcription factor Y, beta

## Sheet: EMT_TGF
EMT_TGF subset
REFS	Gene id	Gene symbol	Gene description
NM_014578	29984	RHOD	ras homolog gene family, member D
NM_005905	4093	SMAD9	SMAD, mothers against DPP homolog 9 (Drosophila)
NM_005585	4091	SMAD6	SMAD, mothers against DPP homolog 6 (Drosophila)
NM_003923	8928	FOXH1	forkhead box H1
NM_001200	650	BMP2	bone morphogenetic protein 2
NM_001105	90	ACVR1	activin A receptor, type I
NM_022739	64750	SMURF2	SMAD specific E3 ubiquitin protein ligase 2
NM_004612	7046	TGFBR1	transforming growth factor, beta receptor I (activin A receptor type II-like kinase, 53kDa)
NM_004360	999	CDH1	cadherin 1, type 1, E-cadherin (epithelial)
NM_005359	4089	SMAD4	SMAD, mothers against DPP homolog 4 (Drosophila)
NM_005902	4088	SMAD3	SMAD, mothers against DPP homolog 3 (Drosophila)
NM_004329	657	BMPR1A	bone morphogenetic protein receptor, type IA
NM_006219	5291	PIK3CB	phosphoinositide-3-kinase, catalytic, beta polypeptide
NM_001024847	7048	TGFBR2	transforming growth factor, beta receptor II (70/80kDa)
NM_003242	7048	TGFBR2	transforming growth factor, beta receptor II (70/80kDa)
NM_002649	5294	PIK3CG	phosphoinositide-3-kinase, catalytic, gamma polypeptide
NM_002646	5287	PIK3C2B	phosphoinositide-3-kinase, class 2, beta polypeptide
NM_020327	91	ACVR1B	activin A receptor, type IB
NM_001719	655	BMP7	bone morphogenetic protein 7 (osteogenic protein 1)
NM_000020	94	ACVRL1	activin A receptor type II-like 1
NM_002872	5880	RAC2	ras-related C3 botulinum toxin substrate 2 (rho family, small GTP binding protein Rac2)
NM_020328	91	ACVR1B	activin A receptor, type IB
NM_005465	10000	AKT3	v-akt murine thymoma viral oncogene homolog 3 (protein kinase B, gamma)
NM_020429	57154	SMURF1	SMAD specific E3 ubiquitin protein ligase 1
NM_181349	57154	SMURF1	SMAD specific E3 ubiquitin protein ligase 1
NM_002645	5286	PIK3C2A	phosphoinositide-3-kinase, class 2, alpha polypeptide
NM_001014431	207	AKT1	v-akt murine thymoma viral oncogene homolog 1
NM_001014432	207	AKT1	v-akt murine thymoma viral oncogene homolog 1
NM_005163	207	AKT1	v-akt murine thymoma viral oncogene homolog 1
NM_001001419	4090	SMAD5	SMAD, mothers against DPP homolog 5 (Drosophila)
NM_001001420	4090	SMAD5	SMAD, mothers against DPP homolog 5 (Drosophila)
NM_005903	4090	SMAD5	SMAD, mothers against DPP homolog 5 (Drosophila)
NM_001003688	4086	SMAD1	SMAD, mothers against DPP homolog 1 (Drosophila)
NM_005900	4086	SMAD1	SMAD, mothers against DPP homolog 1 (Drosophila)
NM_181690	10000	AKT3	v-akt murine thymoma viral oncogene homolog 3 (protein kinase B, gamma)
NM_001203	658	BMPR1B	bone morphogenetic protein receptor, type IB
NM_000660	7040	TGFB1	transforming growth factor, beta 1 (Camurati-Engelmann disease)
NM_006218	5290	PIK3CA	phosphoinositide-3-kinase, catalytic, alpha polypeptide
NM_001204	659	BMPR2	bone morphogenetic protein receptor, type II (serine/threonine kinase)
NM_005904	4092	SMAD7	SMAD, mothers against DPP homolog 7 (Drosophila)
NM_001003652	4087	SMAD2	SMAD, mothers against DPP homolog 2 (Drosophila)
NM_005901	4087	SMAD2	SMAD, mothers against DPP homolog 2 (Drosophila)
NM_004302	91	ACVR1B	activin A receptor, type IB
NM_001626	208	AKT2	v-akt murine thymoma viral oncogene homolog 2

## Sheet: EMT_WNT
EMT_WNT subset
REFS	Gene id	Gene symbol	Gene description
NM_016087	51384	WNT16	wingless-type MMTV integration site family, member 16
NM_057168	51384	WNT16	wingless-type MMTV integration site family, member 16
NM_001463	2487	FRZB	frizzled-related protein
NM_003392	7474	WNT5A	wingless-type MMTV integration site family, member 5A
NM_005239	2114	ETS2	v-ets erythroblastosis virus E26 oncogene homolog 2 (avian)
NM_003391	7472	WNT2	wingless-type MMTV integration site family member 2
NM_031866	8325	FZD8	frizzled homolog 8 (Drosophila)
NM_057179	117581	TWIST2	twist homolog 2 (Drosophila)
NM_005985	6615	SNAI1	snail homolog 1 (Drosophila)
NM_030775	81029	WNT5B	wingless-type MMTV integration site family, member 5B
NM_032642	81029	WNT5B	wingless-type MMTV integration site family, member 5B
NM_000474	7291	TWIST1	twist homolog 1 (acrocephalosyndactyly 3; Saethre-Chotzen syndrome) (Drosophila)
NM_003394	7480	WNT10B	wingless-type MMTV integration site family, member 10B
NM_003507	8324	FZD7	frizzled homolog 7 (Drosophila)
NM_003393	7479	WNT8B	wingless-type MMTV integration site family, member 8B
NM_004360	999	CDH1	cadherin 1, type 1, E-cadherin (epithelial)
NM_017412	7976	FZD3	frizzled homolog 3 (Drosophila)
NM_006522	7475	WNT6	wingless-type MMTV integration site family, member 6
NM_007197	11211	FZD10	frizzled homolog 10 (Drosophila)
NM_004626	7481	WNT11	wingless-type MMTV integration site family, member 11
NM_030753	7473	WNT3	wingless-type MMTV integration site family, member 3
NM_004625	7476	WNT7A	wingless-type MMTV integration site family, member 7A
NM_004185	7482	WNT2B	wingless-type MMTV integration site family, member 2B
NM_024494	7482	WNT2B	wingless-type MMTV integration site family, member 2B
NM_025216	80326	WNT10A	wingless-type MMTV integration site family, member 10A
NM_005430	7471	WNT1	wingless-type MMTV integration site family, member 1
NM_058244	7478	WNT8A	wingless-type MMTV integration site family, member 8A
NM_003396	7484	WNT9B	wingless-type MMTV integration site family, member 9B
NM_058238	7477	WNT7B	wingless-type MMTV integration site family, member 7B
NM_030761	54361	WNT4	wingless-type MMTV integration site family, member 4
NM_003395	7483	WNT9A	wingless-type MMTV integration site family, member 9A
NM_001466	2535	FZD2	frizzled homolog 2 (Drosophila)
NM_003508	8326	FZD9	frizzled homolog 9 (Drosophila)
NM_012193	8322	FZD4	frizzled homolog 4 (Drosophila)
NM_005762	10155	TRIM28	tripartite motif-containing 28
NM_000582	6696	SPP1	secreted phosphoprotein 1 (osteopontin, bone sialoprotein I, early T-lymphocyte activation 1)
NM_003468	7855	FZD5	frizzled homolog 5 (Drosophila)
NM_001904	1499	CTNNB1	catenin (cadherin-associated protein), beta 1, 88kDa
NM_005238	2113	ETS1	v-ets erythroblastosis virus E26 oncogene homolog 1 (avian)
NM_003068	6591	SNAI2	snail homolog 2 (Drosophila)
NM_003506	8323	FZD6	frizzled homolog 6 (Drosophila)
NM_178310	333929	SNAI3	snail homolog 3 (Drosophila)
NM_006166	4801	NFYB	nuclear transcription factor Y, beta
NM_003505	8321	FZD1	frizzled homolog 1 (Drosophila)
